# Supplementary material for: Chromerid genomes reveal the evolutionary path from photosynthetic algae to obligate intracellular parasites
Source: eLife. 2015 Jul 15;4:e06974. doi: 10.7554/eLife.06974 (PMC4501334; doi:10.7554/eLife.06974)
Supplement: Figure 1—source data 1. — DOI: http://dx.doi.org/10.7554/eLife.06974.004 [file elife06974s001.xlsx]

## Sheet: F1 - SD1
Species	Database	Url
Babesia bovis (bbov)	PiroplasmaDB-3.0	http://piroplasmadb.org/piro/
Theileria annulata (tann)	PiroplasmaDB-3.0	http://piroplasmadb.org/piro/
Theileria parva (tpar)	PiroplasmaDB-3.0	http://piroplasmadb.org/piro/
Cryptosporidium hominis (chom)	CryptoDB-5.0	http://cryptodb.org/cryptodb/
Cryptosporidium parvum (cpar)	CryptoDB-5.0	http://cryptodb.org/cryptodb/
Toxoplasma gondii (tgon)	ToxoDB-8.2 (ToxoDB-9.0_TgGT1 used for genome statistics)	http://toxodb.org/toxo/
Neospora caninum (ncan)	ToxoDB-8.2	http://toxodb.org/toxo/
Eimeria tenella (eten)	Sanger ftp	Latest unpublished assembly
Plasmodium berghi (pber)	PlasmoDB-9.3	http://plasmodb.org/plasmo/
Plasmodium chabaudi (pcha)	PlasmoDB-9.3	http://plasmodb.org/plasmo/
Plasmodium falciparum (pfal)	PlasmoDB-9.3	http://plasmodb.org/plasmo/
Plasmodium knowlesi (pkno)	PlasmoDB-9.3	http://plasmodb.org/plasmo/
Plasmodium vivax (pviv)	PlasmoDB-9.3	http://plasmodb.org/plasmo/
Plasmodium reichenowi (prei)	PlasmoDB-9.3	http://plasmodb.org/plasmo/
Plasmodium yoelii (pyoe)	Sanger ftp	ftp://ftp.sanger.ac.uk/pub/pathogens/Plasmodium/yoelii17X/version_2/June_2013/
Perkinsus marinus (pmar)	NCBI	http://www.ncbi.nlm.nih.gov/bioproject?Db=protein&DbFrom=bioproject&Cmd=Link&LinkName=bioproject_protein&LinkReadableName=Protein&ordinalpos=1&IdsFromResult=46451
Symbiodinium minutum (smin)	OIST v1.0	http://marinegenomics.oist.jp/genomes/gallery/
Chlamydomonas rheinhardtii(crei)	JGI	ftp://ftp.jgi-psf.org/pub/compgen/phytozome/v9.0/Creinhardtii/annotation/Creinhardtii_236_protein.fa.gz
Ectocarpus siliculosus (esil)	NCBI	http://www.ncbi.nlm.nih.gov/bioproject?Db=protein&DbFrom=bioproject&Cmd=Link&LinkName=bioproject_protein&LinkReadableName=Protein&ordinalpos=1&IdsFromResult=42625
Thalassiosira pseudonana (tpse)	ENSEMBL	ftp://ftp.ensemblgenomes.org/pub/protists/current/fasta/thalassiosira_pseudonana/pep/Thalassiosira_pseudonana.ASM14940v1.18.pep.all.fa.gz
Phaeodactylum tricornutum (ptri)	ENSEMBL	ftp://ftp.ensemblgenomes.org/pub/protists/current/fasta/phaeodactylum_tricornutum/pep/Phaeodactylum_tricornutum.ASM15095v2.18.pep.all.fa.gz
Pythium ultimum (pult)	ENSEMBL	ftp://ftp.ensemblgenomes.org/pub/protists/current/fasta/pythium_ultimum/pep/Pythium_ultimum.pug.18.pep.all.fa.gz
Tetrahymena thermophila (tthe)	ENSEMBL (oct 2008 for genome statistics)	ftp://ftp.ensemblgenomes.org/pub/protists/current/fasta/tetrahymena_thermophila/pep/Tetrahymena_thermophila.JCVI-TTA1-2.2.18.pep.all.fa.gz
Ichthyophthirius multifilis (imul)	IchDB	http://ich.ciliate.org/system/downloads/
