# Supplementary material for: Chromerid genomes reveal the evolutionary path from photosynthetic algae to obligate intracellular parasites
Source: eLife. 2015 Jul 15;4:e06974. doi: 10.7554/eLife.06974 (PMC4501334; doi:10.7554/eLife.06974)
Supplement: Figure 1—source data 2. — DOI: http://dx.doi.org/10.7554/eLife.06974.005 [file elife06974s002.xlsx]

## Sheet: F1 - SD2
chom	cpar	crei	esil	eten	imul	ncan	pmar	prei	ptri	pult	smin	tgon	tpse	tthe	vbra	bbov	cvel	pber	pcha	pfal	pkno	pviv	pyoe	tann	tpar
Chro.20034	cgd2_270	Cre05.g242300.t1.2	CBN78248.1	ETH_00027685.1	IMG5_161490	NCLIV_012130	XP_002778852.1	PRCDC_1007300	Phatr13088	PYU1_T014732	symbB.v1.2.037517.t1	TGME49_317720	Thapsdraft96	EAR98013	Vbra_8008.t1	BBOV_III000500	Cvel_4436.t1	PBANKA_120610	PCHAS_120680	PF3D7_1007900	PKH_080670	PVX_094590	PY17X_1209300	TA18225	TP03_0787
Chro.10177	cgd1_1530	g15249.t1	CBN74209.1	ETH_00004050.1	IMG5_163670	NCLIV_026180	XP_002772146.1	PRCDC_1017300	Phatr24865	PYU1_T004667	symbB.v1.2.031865.t1	TGME49_261210	Thaps38129	EAS02650	Vbra_3822.t1	BBOV_III011560	Cvel_3782.t1	PBANKA_050220	PCHAS_050230	PF3D7_1017900	PKH_060200	PVX_001760	PY17X_0503200	TA14975	TP02_0768
Chro.80127	cgd8_1080	g11630.t1	CBJ28811.1	ETH_00011155.1	IMG5_170040	NCLIV_016920	XP_002783599.1	PRCDC_0612400	Phatr11956	PYU1_T001101	symbB.v1.2.005402.t1	TGME49_240740	Thaps13448	EAR97990	Vbra_20974.t1	BBOV_I002210	Cvel_12807.t1	PBANKA_011200	PCHAS_011260	PF3D7_0613700	PKH_113530	PVX_113820	PY17X_0113600	TA04585	TP03_0108
Chro.40040	cgd4_260	Cre12.g522450.t1.2	CBN76774.1	ETH_00026970.1	IMG5_192850	NCLIV_055300	XP_002773527.1	PRCDC_0213000	Phatr47010	PYU1_T006973	symbB.v1.2.041326.t1	TGME49_311400	Thaps22963	EDK31403	Vbra_20285.t1	BBOV_IV008580	Cvel_16033.t1	PBANKA_031100	PCHAS_031310	PF3D7_0214100	PKH_040580	PVX_002830	PY17X_0311500	TA06395	TP01_0918
Chro.80386	cgd8_3330	Cre02.g103550.t1.2	CBJ29821.1	ETH_00030190.1	IMG5_081220	NCLIV_025130	XP_002780453.1	PRCDC_1141800	Phatr8976	PYU1_T003140	symbB.v1.2.014871.t1	TGME49_262720	Thaps595	EAS07745	Vbra_19227.t1	BBOV_III011550	Cvel_23130.t1	PBANKA_090560	PCHAS_070680	PF3D7_1143400	PKH_094090	PVX_092775	PY17X_0907000	TA14970	TP02_0767
Chro.70329	cgd7_2920	Cre01.g023150.t1.2	CBJ27260.1	ETH_00003580.1	IMG5_101870	NCLIV_018520	XP_002768106.1	PRCDC_1211000	Phatr11490	PYU1_T000532	symbB.v1.2.017616.t1	TGME49_243920	Thaps31609	EAR87535	Vbra_1651.t1	BBOV_IV010040	Cvel_6718.t1	PBANKA_061020	PCHAS_061190	PF3D7_1211700	PKH_131065	PVX_084615	PY17X_0612700	TA06695	TP01_0722
Chro.40465	cgd4_4080	g9614.t1	CBN77809.1	ETH_00018240.1	IMG5_137740	NCLIV_022550	XP_002788047.1	PRCDC_1242200	Phatr14827	PYU1_T013614	symbB.v1.2.038290.t1	TGME49_202380	Thaps26136	EAR96339	Vbra_19329.t1	BBOV_III001120	Cvel_25665.t1	PBANKA_145620	PCHAS_145850	PF3D7_1242800	PKH_145990	PVX_101040	PY17X_1458700	TA17890	TP03_0715
Chro.60212	cgd6_1750	Cre01.g053500.t1.1	CBN76722.1	ETH_00015720.1	IMG5_063050	NCLIV_058780	XP_002783426.1	PRCDC_0601100	Phatr28577	PYU1_T000655	symbB.v1.2.019508.t1	TGME49_316270	Thaps268859	EAS02525	Vbra_3126.t1	BBOV_I004600	Cvel_23152.t1	PBANKA_010130	PCHAS_010200	PF3D7_0602500	PKH_114740	PVX_113290	PY17X_0102900	TA04900	TP03_0500
Chro.70328	cgd7_2910	g4220.t1	CBJ30058.1	ETH_00039245.1	IMG5_117900	NCLIV_034600	XP_002772134.1	PRCDC_0703200	Phatr43071	PYU1_T009961	symbB.v1.2.029685.t1	TGME49_272720	Thaps10979	EAR91105	Vbra_3745.t1	BBOV_III006350	Cvel_7312.t1	PBANKA_080270	PCHAS_080300	PF3D7_0705000	PKH_010350	PVX_087795	PY17X_0805400	TA12560	TP02_0329
Chro.60440	cgd6_3850	Cre06.g249250.t1.2	CBJ48802.1	ETH_00032985.1	IMG5_194490	NCLIV_050630	XP_002785259.1	PRCDC_1122300	Phatr9983	PYU1_T001707	symbB.v1.2.021437.t1	TGME49_236580	Thaps28570	EAS06182	Vbra_10595.t1	BBOV_III009740	Cvel_21038.t1	PBANKA_092440	PCHAS_092000	PF3D7_1123900	PKH_092140	PVX_091810	PY17X_0926400	TA11075	TP04_0892
Chro.50143	cgd5_2350	g17459.t1	CBN79529.1	ETH_00012075.1	IMG5_155790	NCLIV_001380	XP_002782775.1	PRCDC_1316000	Phatr28684	PYU1_T000670	symbB.v1.2.026603.t1	TGME49_294360	Thapsdraft1193	EDK31265	Vbra_12397.t1	BBOV_II005180	Cvel_5742.t1	PBANKA_141550	PCHAS_141730	PF3D7_1317000	PKH_141620	PVX_122670	PY17X_1417200	TA15335	TP02_0821
Chro.70373	cgd7_3350	Cre03.g178600.t1.1	CBJ32924.1	ETH_00030695.1	IMG5_083110	NCLIV_049500	XP_002775501.1	PRCDC_0509700	Phatr13384	PYU1_T004781	symbB.v1.2.029958.t1	TGME49_234360	Thaps9772	EAS05059	Vbra_839.t1	BBOV_II007450	Cvel_19373.t1	PBANKA_111010	PCHAS_110980	PF3D7_0510500	PKH_102240	PVX_098085	PY17X_1111200	TA11835	TP02_0198
Chro.40452	cgd4_3950	Cre17.g727950.t1.3	CBJ31859.1	ETH_00035950.1	IMG5_205750	NCLIV_024860	XP_002783676.1	PRCDC_1465500	Phatr19300	PYU1_T009049	symbB.v1.2.021046.t1	TGME49_263060	Thaps24295	EAR85471	Vbra_3830.t1	BBOV_II001620	Cvel_10505.t1	PBANKA_132970	PCHAS_133430	PF3D7_1466300	PKH_123930	PVX_117150	PY17X_1334400	TA08355	TP04_0424
Chro.50456	cgd5_3950	Cre09.g394450.t1.2	CBN77309.1	ETH_00027255.1	IMG5_182950	NCLIV_000280	XP_002775832.1	PRCDC_0417100	Phatr42712	PYU1_T001786	symbB.v1.2.020523.t1	TGME49_293340	Thaps37047	EAR89487	Vbra_15220.t1	BBOV_II004260	Cvel_21446.t1	PBANKA_072170	PCHAS_073070	PF3D7_0419600	PKH_052390	PVX_090070	PY17X_0721700	TA07135	TP04_0179
Chro.60480	cgd6_4190	Cre09.g388200.t1.3	CBN75612.1	ETH_00002815.1	IMG5_069870	NCLIV_041180	XP_002781887.1	PRCDC_1413600	Phatr48699	PYU1_T014171	symbB.v1.2.019650.t1	TGME49_288720	Thaps28443	EAR92252	Vbra_14659.t1	BBOV_III010500	Cvel_14800.t1	PBANKA_102840	PCHAS_102920	PF3D7_1414300	PKH_133290	PVX_085735	PY17X_1030800	TA15385	TP02_0093
Chro.20443	cgd2_4140	Cre10.g452650.t1.2	CBJ28690.1	ETH_00004950.1	IMG5_075520	NCLIV_055810	XP_002767146.1	PRCDC_1434000	Phatrdraft218	PYU1_T011777	symbB.v1.2.015384.t1	TGME49_312220	Thapsdraft174	EAR97227	Vbra_15323.t1	BBOV_IV008220	Cvel_21042.t1	PBANKA_101010	PCHAS_101100	PF3D7_1434700	PKH_131460	PVX_084800	PY17X_1011700	TA06575	TP01_0951
Chro.80099	cgd8_800	Cre16.g676400.t1.2	CBN76972.1	ETH_00018970.1	IMG5_131900	NCLIV_005180	XP_002767294.1	PRCDC_0507900	Phatr18199	PYU1_T007716	symbB.v1.2.038176.t1	TGME49_221660	Thaps40929	EAR85634	Vbra_18868.t1	BBOV_I004920	Cvel_22090.t1	PBANKA_110830	PCHAS_110800	PF3D7_0508700	PKH_102420	PVX_097995	PY17X_1109400	TA05085	TP03_0532
Chro.80598	cgd8_5240	Cre06.g250950.t1.2	CBJ27310.1	ETH_00003225.1	IMG5_026660	NCLIV_050810	XP_002781727.1	PRCDC_1117700	Phatr29958	PYU1_T005423	symbB.v1.2.011028.t1	TGME49_236910	Thaps270037	EAR84641	Vbra_12733.t1	BBOV_IV007810	Cvel_593.t1	PBANKA_092880	PCHAS_091550	PF3D7_1119300	PKH_091670	PVX_091600	PY17X_0930800	TA03790	TP03_0294
Chro.50208	cgd5_1740	Cre09.g416000.t1.2	CBJ29274.1	ETH_00016490.1	IMG5_188510	NCLIV_060830	XP_002787471.1	PRCDC_1308300	Phatr34712	PYU1_T000617	symbB.v1.2.029739.t1	TGME49_219790	Thaps9108	EAR84807	Vbra_7888.t1	BBOV_II002150	Cvel_17696.t1	PBANKA_140780	PCHAS_140970	PF3D7_1309300	PKH_140820	PVX_122295	PY17X_1409600	TA07965	TP04_0348
Chro.80103	cgd8_840	Cre17.g710150.t1.2	CBJ28298.1	ETH_00012925.1	IMG5_090980	NCLIV_045220	XP_002780317.1	PRCDC_1305400	Phatr45122	PYU1_T003918	symbB.v1.2.020189.t1	TGME49_228210	Thaps269593	EAS04861	Vbra_22288.t1	BBOV_II003900	Cvel_18505.t1	PBANKA_140490	PCHAS_140680	PF3D7_1306400	PKH_140490	PVX_122155	PY17X_1406600	TA09310	TP04_0152
Chro.50200	cgd5_1820	Cre17.g724350.t1.2	CBJ27423.1	ETH_00011410.1	IMG5_115720	NCLIV_065750	XP_002775560.1	PRCDC_0724200	Phatr28202	PYU1_T010192	symbB.v1.2.006405.t1	TGME49_249590	Thaps30075	EAR94553	Vbra_1705.t1	BBOV_I001480	Cvel_11300.t1	PBANKA_021150	PCHAS_020990	PF3D7_0727400	PKH_021180	PVX_081675	PY17X_0212900	TA20200	TP01_1231
Chro.10306	cgd1_2710	Cre10.g419750.t1.2	CBJ28486.1	ETH_00035430.1	IMG5_105540	NCLIV_015560	XP_002773904.1	PRCDC_0921000	Phatr13566	PYU1_T001046	symbB.v1.2.028153.t1	TGME49_238190	Thaps16440	EDK31657	Vbra_18435.t1	BBOV_I002600	Cvel_9916.t1	PBANKA_082390	PCHAS_082420	PF3D7_0923000	PKH_072020	PVX_099560	PY17X_0827200	TA19735	TP01_0029
Chro.40506	cgd4_4460	Cre17.g715900.t1.2	CBN76613.1	ETH_00026125.1	IMG5_183880	NCLIV_065390	XP_002768310.1	PRCDC_0414700	Phatr1690	PYU1_T010493	symbB.v1.2.012069.t1	TGME49_249180	Thaps13647	EAR85731	Vbra_18155.t1	BBOV_II000780	Cvel_8423.t1	PBANKA_071930	PCHAS_072830	PF3D7_0417200	PKH_052130	PVX_089950	PY17X_0719300	TA08775	TP04_0504
Chro.40430	cgd4_3770	g4529.t1	CBN77232.1	ETH_00005130.1	IMG5_154470	NCLIV_001520	XP_002787500.1	PRCDC_1205500	Phatr522	PYU1_T004067	symbB.v1.2.013564.t1	TGME49_294620	Thaps28441	EAR95192	Vbra_13330.t1	BBOV_III008380	Cvel_23775.t1	PBANKA_060480	PCHAS_060660	PF3D7_1206200	PKH_130480	PVX_084345	PY17X_0607300	TA10240	TP04_0739
Chro.50039	cgd5_3340	Cre03.g176250.t1.2	CBN76508.1	ETH_00033485.1	IMG5_116860	NCLIV_027480	XP_002779427.1	PRCDC_1463900	Phatr21030	PYU1_T013536	symbB.v1.2.019772.t1	TGME49_259010	Thaps37509	EAR91129	Vbra_21364.t1	BBOV_II001540	Cvel_30305.t1	PBANKA_132810	PCHAS_133270	PF3D7_1464700	PKH_124090	PVX_117225	PY17X_1332800	TA08420	TP04_0436
Chro.70237	cgd7_2060	Cre12.g499900.t1.2	CBJ48594.1	ETH_00008885.1	IMG5_095070	NCLIV_022280	XP_002782998.1	PRCDC_1406000	Phatr17936	PYU1_T001193	symbB.v1.2.018761.t1	TGME49_252490	Thaps11576	EAR94626	Vbra_4752.t1	BBOV_III008970	Cvel_13430.t1	PBANKA_103550	PCHAS_103630	PF3D7_1406700	PKH_134020	PVX_086095	PY17X_1037900	TA09915	TP04_0799
Chro.50324	cgd5_670	Cre10.g442700.t1.2	CBN79493.1	ETH_00040140.1	IMG5_202680	NCLIV_041270	XP_002774119.1	PRCDC_1361100	Phatr50825	PYU1_T005737	symbB.v1.2.018822.t1	TGME49_288860	Thaps27451	EAR94683	Vbra_18573.t1	BBOV_IV002090	Cvel_9295.t1	PBANKA_113820	PCHAS_113770	PF3D7_1362200	PKH_110850	PVX_115065	PY17X_1139600	TA04575	TP03_0443
Chro.70057	cgd7_440	Cre03.g159900.t1.3	CBN77739.1	ETH_00016585.1	IMG5_201040	NCLIV_045890	XP_002783227.1	PRCDC_0417600	Phatr30019	PYU1_T007047	symbB.v1.2.027952.t1	TGME49_227260	Thaps40089	EAR90441	Vbra_7071.t1	BBOV_III009390	Cvel_15652.t1	PBANKA_052140	PCHAS_052160	PF3D7_0420100	PKH_052440	PVX_090095	PY17X_0522800	TA11250	TP04_0848
Chro.10279	cgd1_2490	g18293.t1	CBJ32569.1	ETH_00021535.1	IMG5_042470	NCLIV_042370	XP_002783482.1	PRCDC_0517400	Phatrdraft611	PYU1_T011788	symbB.v1.2.030347.t1	TGME49_290005	Thaps267922	EAR85292	Vbra_20261.t1	BBOV_II002710	Cvel_12656.t1	PBANKA_123310	PCHAS_123370	PF3D7_0518300	PKH_101440	PVX_080330	PY17X_1236500	TA07815	TP04_0315
Chro.50040	cgd5_3330	Cre15.g636400.t1.3	CBJ32387.1	ETH_00014750.1	IMG5_077370	NCLIV_059250	XP_002764784.1	PRCDC_1467700	Phatr28348	PYU1_T005913	symbB.v1.2.003641.t1	TGME49_217160	Thaps6534	EAR96944	Vbra_15616.t1	BBOV_III010270	Cvel_6416.t1	PBANKA_133180	PCHAS_133640	PF3D7_1468500	PKH_123690	PVX_117040	PY17X_1336500	TA11460	TP02_0121
Chro.60387	cgd6_3340	g6719.t1	CBN78007.1	ETH_00019820.1	IMG5_123130	NCLIV_038780	XP_002765554.1	PRCDC_0902000	Phatr21659	PYU1_T008321	symbB.v1.2.020508.t1	TGME49_267400	Thaps24410	EAR92420	Vbra_12191.t1	BBOV_III002830	Cvel_30991.t1	PBANKA_041750	PCHAS_041840	PF3D7_0903900	PKH_070110	PVX_098640	PY17X_0420300	TA08390	TP04_0094
Chro.20114	cgd2_1020	g17761.t1	CBJ31774.1	ETH_00004350.1	IMG5_153210	NCLIV_002680	XP_002782984.1	PRCDC_1029800	Phatr35065	PYU1_T003235	symbB.v1.2.020341.t1	TGME49_207770	Thaps1845	EAR99103	Vbra_4932.t1	BBOV_II003010	Cvel_18813.t1	PBANKA_051450	PCHAS_051460	PF3D7_1030500	PKH_061480	PVX_111200	PY17X_0515500	TA07675	TP04_0292
Chro.20238	cgd2_2210	Cre13.g581450.t1.2	CBN73890.1	ETH_00009780.1	IMG5_120400	NCLIV_015550	XP_002775877.1	PRCDC_1127600	Phatr9910	PYU1_T011482	symbB.v1.2.013362.t1	TGME49_238180	Thaps34018	EAR96456	Vbra_3279.t1	BBOV_II001850	Cvel_18478.t1	PBANKA_091900	PCHAS_092710	PF3D7_1129200	PKH_092700	PVX_092075	PY17X_0920700	TA08210	TP04_0395
Chro.20171	cgd2_1570	Cre09.g414200.t1.2	CBN73818.1	ETH_00002010.1	IMG5_154790	NCLIV_024440	XP_002765015.1	PRCDC_1249700	Phatr12113	PYU1_T007319	symbB.v1.2.007876.t1	TGME49_263500	Thaps38123	EAR82517	Vbra_6821.t1	BBOV_III008800	Cvel_27512.t1	PBANKA_146320	PCHAS_146550	PF3D7_1250300	PKH_146800	PVX_101410	PY17X_1465800	TA10005	TP04_0783
Chro.40077	cgd4_610	g748.t1	CBN78880.1	ETH_00028815.1	IMG5_160300	NCLIV_022060	XP_002775796.1	PRCDC_1221800	Phatr5702	PYU1_T002052	symbB.v1.2.008547.t1	TGME49_202850	Thaps36273	EAR96517	Vbra_7510.t1	BBOV_III005100	Cvel_27542.t1	PBANKA_143740	PCHAS_143940	PF3D7_1222500	PKH_143900	PVX_123755	PY17X_1439900	TA13205	TP02_0444
Chro.70610	cgd7_5490	Cre13.g567750.t1.2	CBJ28860.1	ETH_00016285.1	IMG5_084850	NCLIV_004610	XP_002774030.1	PRCDC_0920700	Phatr12898	PYU1_T003045	symbB.v1.2.010666.t1	TGME49_321290	Thaps35907	EAR84715	Vbra_640.t1	BBOV_IV011260	Cvel_18822.t1	PBANKA_082360	PCHAS_082390	PF3D7_0922700	PKH_071990	PVX_099545	PY17X_0826900	TA09605	TP01_1183
Chro.20115	cgd2_1030	Cre16.g695950.t1.2	CBJ28152.1	ETH_00014725.1	IMG5_124490	NCLIV_068510	XP_002764891.1	PRCDC_0903300	Phatr4342	PYU1_T013935	symbB.v1.2.006352.t1	TGME49_277090	Thaps16184	EAR95404	Vbra_6970.t1	BBOV_II006420	Cvel_29625.t1	PBANKA_041620	PCHAS_041710	PF3D7_0905200	PKH_070240	PVX_098705	PY17X_0419000	TA14105	TP02_0605
Chro.20147	cgd2_1350	Cre10.g439150.t1.2	CBJ27152.1	ETH_00006590.1	IMG5_179640	NCLIV_060380	XP_002777666.1	PRCDC_1128800	Phatr9090	PYU1_T005690	symbB.v1.2.019016.t1	TGME49_300310	Thaps516	EAR99472	Vbra_11722.t1	BBOV_IV004580	Cvel_1781.t1	PBANKA_091790	PCHAS_092820	PF3D7_1130400	PKH_092800	PVX_092125	PY17X_0919400	TA21405	TP01_0290
Chro.20305	cgd2_2910	Cre06.g254150.t1.2	CBN80011.1	ETH_00032175.1	IMG5_169280	NCLIV_002140	XP_002767090.1	PRCDC_0801900	Phatr25666	PYU1_T012809	symbB.v1.2.015228.t1	TGME49_295680	Thaps268331	EAR81867	Vbra_15760.t1	BBOV_II001010	Cvel_25303.t1	PBANKA_122790	PCHAS_122860	PF3D7_0802300	PKH_011600	PVX_093625	PY17X_1231400	TA08685	TP04_0485
Chro.20013	cgd2_50	g12927.t1	CBJ48969.1	ETH_00018010.1	IMG5_172570	NCLIV_065270	XP_002771650.1	PRCDC_1116900	Phatr18579	PYU1_T005257	symbB.v1.2.005020.t1	TGME49_247470	Thaps31516	EAS02123	Vbra_19786.t1	BBOV_IV010840	Cvel_12135.t1	PBANKA_092960	PCHAS_091470	PF3D7_1118500	PKH_091590	PVX_091560	PY17X_0931600	TA06825	TP01_0747
Chro.80385	cgd8_3320	Cre13.g603900.t1.2	CBN76985.1	ETH_00024915.1	IMG5_189190	NCLIV_053190	XP_002780072.1	PRCDC_1102500	Phatr27709	PYU1_T004017	symbB.v1.2.015098.t1	TGME49_306960	Thaps33046	EAS00268	Vbra_20531.t1	BBOV_III009590	Cvel_22325.t1	PBANKA_094290	PCHAS_090140	PF3D7_1104000	PKH_090120	PVX_090880	PY17X_0945400	TA11150	TP04_0871
Chro.80547	cgd8_4760	Cre03.g172550.t1.2	CBN76553.1	ETH_00028375.1	IMG5_005440	NCLIV_061070	XP_002783214.1	PRCDC_1425500	Phatr17184	PYU1_T008706	symbB.v1.2.000097.t1	TGME49_219520	Thaps3690	EAS00376	Vbra_6184.t1	BBOV_III010530	Cvel_6558.t1	PBANKA_101840	PCHAS_101920	PF3D7_1426200	PKH_132410	PVX_085215	PY17X_1019900	TA15115	TP02_0088
Chro.40099	cgd4_800	Cre09.g402650.t1.2	CBJ30845.1	ETH_00025330.1	IMG5_055840	NCLIV_051360	XP_002788510.1	PRCDC_1471300	Phatr14945	PYU1_T007348	symbB.v1.2.037227.t1	TGME49_214110	Thaps38331	EAR93960	Vbra_9112.t1	BBOV_IV009820	Cvel_5399.t1	PBANKA_133530	PCHAS_133990	PF3D7_1472100	PKH_123320	PVX_116875	PY17X_1340000	TA05660	TP01_0786
Chro.70591	cgd7_5310	g7526.t1	CBJ32693.1	ETH_00004880.1	IMG5_197920	NCLIV_017700	XP_002785834.1	PRCDC_0505300	Phatr7346	PYU1_T010846	symbB.v1.2.017267.t1	TGME49_242680	Thaps40509	EAS02126	Vbra_17107.t1	BBOV_IV006880	Cvel_25501.t1	PBANKA_110570	PCHAS_110540	PF3D7_0506100	PKH_102690	PVX_097860	PY17X_1106800	TA03415	TP03_0223
Chro.70466	cgd7_4220	Cre09.g397200.t1.2	CBN75950.1	ETH_00028135.1	IMG5_055090	NCLIV_011140	XP_002769419.1	PRCDC_0607400	Phatr22666	PYU1_T004546	symbB.v1.2.008567.t1	TGME49_318410	Thaps25279	EAS06126	Vbra_12140.t1	BBOV_IV000230	Cvel_8205.t1	PBANKA_010730	PCHAS_010790	PF3D7_0608700	PKH_114050	PVX_113595	PY17X_0108900	TA15940	TP02_0937
Chro.40262	cgd4_2320	g9654.t1	CBJ27958.1	ETH_00032130.1	IMG5_167990	NCLIV_040730	XP_002768248.1	PRCDC_1362300	Phatr42625	PYU1_T009377	symbB.v1.2.002621.t1	TGME49_288210	Thaps22319	EAR99792	Vbra_19314.t1	BBOV_II004810	Cvel_6991.t1	PBANKA_113940	PCHAS_113890	PF3D7_1363400	PKH_110730	PVX_115125	PY17X_1140800	TA12235	TP02_0270
Chro.40236	cgd4_2100	Cre01.g006800.t1.3	CBN79724.1	ETH_00004055.1	IMG5_019260	NCLIV_017280	XP_002777871.1	PRCDC_1031700	Phatr54068	PYU1_T009705	symbB.v1.2.014599.t1	TGME49_241860	Thaps181	EAR93061	Vbra_3816.t1	BBOV_III008560	Cvel_29805.t1	PBANKA_051620	PCHAS_051630	PF3D7_1032400	PKH_061680	PVX_111105	PY17X_0517300	TA10130	TP04_0759
Chro.60129	cgd6_990	Cre16.g656250.t1.1	CBJ26871.1	ETH_00008180.1	IMG5_162050	NCLIV_020480	XP_002788400.1	PRCDC_1366000	Phatr9806	PYU1_T011369	symbB.v1.2.029686.t1	TGME49_205180	Thaps263124	EAR91436	Vbra_10913.t1	BBOV_II005790	Cvel_18305.t1	PBANKA_114300	PCHAS_114250	PF3D7_1367100	PKH_110340	PVX_115315	PY17X_1144300	TA13760	TP02_0544
Chro.70228	cgd7_1980	Cre06.g299300.t1.2	CBJ29680.1	ETH_00031335.1	IMG5_150280	NCLIV_046130	XP_002787410.1	PRCDC_0803300	Phatr44225	PYU1_T014250	symbB.v1.2.008066.t1	TGME49_226870	Thaps29237	EAR95547	Vbra_8843.t1	BBOV_IV007250	Cvel_2456.t1	PBANKA_122660	PCHAS_122720	PF3D7_0803700	PKH_011460	PVX_093560	PY17X_1230100	TA03470	TP03_0233
Chro.60505	cgd6_4400	Cre10.g429100.t1.2	CBN78325.1	ETH_00000045.1	IMG5_028670	NCLIV_060760	XP_002788190.1	PRCDC_1213100	Phatr23547	PYU1_T002540	symbB.v1.2.021565.t1	TGME49_219850	Thaps264365	EAR85251	Vbra_17540.t1	BBOV_IV001390	Cvel_17161.t1	PBANKA_142960	PCHAS_143150	PF3D7_1213800	PKH_143110	PVX_123380	PY17X_1431800	TA19220	TP01_0166
Chro.70222	cgd7_1930	g13783.t1	CBJ48313.1	ETH_00007755.1	IMG5_131630	NCLIV_005190	XP_002788512.1	PRCDC_0516500	Phatr18239	PYU1_T006894	symbB.v1.2.001474.t1	TGME49_221670	Thaps28217	EAR97944	Vbra_8489.t1	BBOV_II002690	Cvel_21555.t1	PBANKA_123220	PCHAS_123280	PF3D7_0517400	PKH_101540	PVX_080380	PY17X_1235600	TA07800	TP04_0311
Chro.20035	cgd2_280	Cre02.g091100.t1.2	CBN78290.1	ETH_00018650.1	IMG5_199230	NCLIV_045010	XP_002780386.1	PRCDC_0413400	Phatr25714	PYU1_T004541	symbB.v1.2.035423.t1	TGME49_228470	Thaps39282	EAR82158	Vbra_18649.t1	BBOV_III000550	Cvel_18665.t1	PBANKA_071780	PCHAS_072690	PF3D7_0415900	PKH_051960	PVX_089750	PY17X_0718000	TA18090	TP03_0755
Chro.50190	cgd5_1900	Cre06.g267150.t1.2	CBN74574.1	ETH_00020915.1	IMG5_168700	NCLIV_014650	XP_002776397.1	PRCDC_1200900	Phatr31068	PYU1_T006447	symbB.v1.2.021024.t1	TGME49_285720	Thapsdraft2107	EAR96958	Vbra_3087.t1	BBOV_IV003420	Cvel_4336.t1	PBANKA_060050	PCHAS_060240	PF3D7_1201500	PKH_130020	PVX_084100	PY17X_0603100	TA16325	TP01_1101
Chro.60119	cgd6_920	Cre04.g216600.t1.2	CBN80092.1	ETH_00020095.1	IMG5_049440	NCLIV_026270	XP_002780060.1	PRCDC_1248300	Phatr30067	PYU1_T004326	symbB.v1.2.012125.t1	TGME49_261010	Thaps32037	EAR88951	Vbra_13871.t1	BBOV_I000480	Cvel_27218.t1	PBANKA_146180	PCHAS_146410	PF3D7_1248900	PKH_146620	PVX_101335	PY17X_1464400	TA15700	TP02_0893
Chro.80227	cgd8_1940	g6872.t1	CBN74062.1	ETH_00032995.1	IMG5_077910	NCLIV_036860	XP_002782670.1	PRCDC_1036700	Phatr20574	PYU1_T006330	symbB.v1.2.000409.t1	TGME49_269660	Thaps33970	EAR85010	Vbra_8686.t1	BBOV_III010030	Cvel_16950.t1	PBANKA_052050	PCHAS_052070	PF3D7_1037600	PKH_062190	PVX_110880	PY17X_0521600	TA11585	TP02_0144
Chro.60207	cgd6_1700	Cre10.g437850.t1.3	CBN75892.1	ETH_00033075.1	IMG5_003390	NCLIV_041810	XP_002778459.1	PRCDC_0413000	Phatr13520	PYU1_T000300	symbB.v1.2.025728.t1	TGME49_289560	Thaps19374	EAR85394	Vbra_8102.t1	BBOV_IV008110	Cvel_685.t1	PBANKA_071750	PCHAS_072660	PF3D7_0415500	PKH_051920	PVX_089730	PY17X_0717700	TA06645	TP01_0963
Chro.40346	cgd4_3040	Cre02.g146250.t1.2	CBN75233.1	ETH_00023015.1	IMG5_054030	NCLIV_011790	XP_002785446.1	PRCDC_0724000	Phatr34119	PYU1_T013385	symbB.v1.2.034875.t1	TGME49_211090	Thaps240	EAR92412	Vbra_7562.t1	BBOV_I002660	Cvel_27718.t1	PBANKA_021130	PCHAS_020970	PF3D7_0727200	PKH_021160	PVX_081665	PY17X_0212700	TA19715	TP01_0024
Chro.30260	cgd3_2200	Cre14.g619550.t1.2	CBN75335.1	ETH_00021820.1	IMG5_066240	NCLIV_059790	XP_002787424.1	PRCDC_0316300	Phatr5685	PYU1_T000923	symbB.v1.2.020690.t1	TGME49_216450	Thaps26868	EAR85260	Vbra_7557.t1	BBOV_IV007800	Cvel_19172.t1	PBANKA_080820	PCHAS_080850	PF3D7_0317000	PKH_082440	PVX_095380	PY17X_0811400	TA03785	TP03_0293
Chro.60586	cgd6_5080	Cre09.g416750.t1.2	CBN76890.1	ETH_00011965.1	IMG5_100990	NCLIV_018400	XP_002786225.1	PRCDC_0306100	Phatr49114	PYU1_T009881	symbB.v1.2.013551.t1	TGME49_243710	Thaps33432	EAS01324	Vbra_1313.t1	BBOV_III000880	Cvel_27495.t1	PBANKA_040520	PCHAS_040610	PF3D7_0306800	PKH_083310	PVX_119465	PY17X_0407400	TA17970	TP03_0723
Chro.80384	cgd8_3310	Cre01.g017500.t1.2	CBN77759.1	ETH_00018245.1	IMG5_000990	NCLIV_0224	XP_002768070.1	PRCDC_1410200	Phatr16065	PYU1_T004082	symbB.v1.2.013580.t1	TGME49_202470	Thaps40265	EAS01266	Vbra_6727.t1	BBOV_IV005410	Cvel_29887.t1	PBANKA_103160	PCHAS_103240	PF3D7_1410900	PKH_133680	PVX_085905	PY17X_1034000	TA21135	TP01_0347
Chro.30020	cgd3_110	Cre07.g321050.t1.3	CBJ28319.1	ETH_00021445.1	IMG5_116460	NCLIV_036020	XP_002782503.1	PRCDC_1323000	Phatr49902	PYU1_T007386	symbB.v1.2.012881.t1	TGME49_270760	Thaps1882	EAR94171	Vbra_564.t1	BBOV_IV006020	Cvel_880.t1	PBANKA_133920	PCHAS_134380	PF3D7_1324000	PKH_122910	PVX_116670	PY17X_1343900	TA20880	TP01_0405
Chro.30152	cgd3_1200	Cre12.g502750.t1.2	CBJ29752.1	ETH_00030740.1	IMG5_017230	NCLIV_064340	XP_002783396.1	PRCDC_0511200	Phatr24783	PYU1_T000016	symbB.v1.2.019068.t1	TGME49_248370	Thaps11508	EAR92497	Vbra_8605.t1	BBOV_IV004800	Cvel_22272.t1	PBANKA_111160	PCHAS_111120	PF3D7_0512000	PKH_102100	PVX_080640	PY17X_1112700	TA21500	TP01_0267
Chro.60428	cgd6_3740	g2988.t1	CBJ30667.1	ETH_00008275.1	IMG5_193780	NCLIV_0372	XP_002765072.1	PRCDC_1437100	Phatr21198	PYU1_T014249	symbB.v1.2.023089.t1	TGME49_269140	Thaps38945	EAR89395	Vbra_15419.t1	BBOV_II006470	Cvel_11743.t1	PBANKA_061100	PCHAS_061270	PF3D7_1437800	PKH_131150	PVX_084655	PY17X_0613500	TA14165	TP02_0612
Chro.20180	cgd2_1660	Cre02.g106150.t1.2	CBJ25554.1	ETH_00024310.1	IMG5_160290	NCLIV_041610	XP_002788391.1	PRCDC_1114700	Phatr23203	PYU1_T012142	symbB.v1.2.009098.t1	TGME49_289250	Thaps2732	EAR87628	Vbra_2171.t1	BBOV_II000200	Cvel_22686.t1	PBANKA_093170	PCHAS_091260	PF3D7_1116300	PKH_091370	PVX_091445	PY17X_0933700	TA04070	TP03_0350
Chro.50385	cgd5_110	Cre03.g197350.t1.2	CBJ34149.1	ETH_00021465.1	IMG5_132620	NCLIV_052910	XP_002774055.1	PRCDC_1032900	Phatr13192	PYU1_T012050	symbB.v1.2.009451.t1	TGME49_275480	Thaps31881	EAS07514	Vbra_21151.t1	BBOV_IV003030	Cvel_16891.t1	PBANKA_051740	PCHAS_051750	PF3D7_1033600	PKH_061800	PVX_111045	PY17X_0518500	TA17065	TP01_1059
Chro.10205	cgd1_1800	Cre04.g226450.t1.3	CBJ32980.1	ETH_00039300.1	IMG5_118640	NCLIV_039860	XP_002784228.1	PRCDC_1219400	Phatr54743	PYU1_T002853	symbB.v1.2.003413.t1	TGME49_265410	Thaps13794	EAS02996	Vbra_9890.t1	BBOV_III005380	Cvel_13898.t1	PBANKA_143530	PCHAS_143730	PF3D7_1220100	PKH_143670	PVX_123645	PY17X_1437700	TA13035	TP02_0409
Chro.10214	cgd1_1890	Cre12.g554700.t1.2	CBN76882.1	ETH_00031105.1	IMG5_126430	NCLIV_036540	XP_002787732.1	PRCDC_0319400	Phatr54066	PYU1_T011513	symbB.v1.2.024294.t1	TGME49_270070	Thaps30919	EAS02424	Vbra_22497.t1	BBOV_II004640	Cvel_10754.t1	PBANKA_121840	PCHAS_121910	PF3D7_0320100	PKH_082090	PVX_095230	PY17X_1221600	TA12350	TP02_0290
Chro.40070	cgd4_540	Cre06.g250250.t1.2	CBJ26881.1	ETH_00026140.1	IMG5_197420	NCLIV_058310	XP_002787345.1	PRCDC_0104000	Phatr10862	PYU1_T010213	symbB.v1.2.014982.t1	TGME49_315620	Thaps29053	EAR92037	Vbra_9755.t1	BBOV_III011050	Cvel_9095.t1	PBANKA_020720	PCHAS_020560	PF3D7_0106100	PKH_020710	PVX_081465	PY17X_0208600	TA12310	TP02_0034
Chro.20098	cgd2_870	Cre14.g629500.t1.2	CBJ27466.1	ETH_00032160.1	IMG5_188740	NCLIV_051130	XP_002773843.1	PRCDC_0828400	Phatr36392	PYU1_T003007	symbB.v1.2.040176.t1	TGME49_237260	Thaps7714	EAR93521	Vbra_10228.t1	BBOV_II002940	Cvel_20645.t1	PBANKA_070160	PCHAS_093640	PF3D7_0829100	PKH_050170	PVX_088895	PY17X_0701900	TA07710	TP04_0299
Chro.70038	cgd7_250	Cre04.g218300.t1.2	CBN78786.1	ETH_00032905.1	IMG5_021060	NCLIV_035820	XP_002773261.1	PRCDC_1004500	Phatr10544	PYU1_T007310	symbB.v1.2.004007.t1	TGME49_270960	Thaps36434	EAS07592	Vbra_19231.t1	BBOV_IV006620	Cvel_18255.t1	PBANKA_120340	PCHAS_120410	PF3D7_1005100	PKH_080370	PVX_094450	PY17X_1206500	TA09740	TP01_1213
Chro.60414	cgd6_3590	Cre02.g097650.t1.2	CBJ31312.1	ETH_00037405.1	IMG5_083610	NCLIV_045440	XP_002780364.1	PRCDC_1401600	Phatr52198	PYU1_T001776	symbB.v1.2.029816.t1	TGME49_227960	Thaps28028	EAR95233	Vbra_11265.t1	BBOV_III008580	Cvel_18572.t1	PBANKA_103960	PCHAS_104040	PF3D7_1402300	PKH_134470	PVX_086315	PY17X_1042100	TA10120	TP04_0762
Chro.40029	cgd4_150	Cre10.g424850.t1.2	CBN80076.1	ETH_00039760.1	IMG5_121230	NCLIV_018700	XP_002783427.1	PRCDC_0406500	Phatr43576	PYU1_T000704	symbB.v1.2.018463.t1	TGME49_244100	Thaps6052	EAR90484	Vbra_12463.t1	BBOV_II006320	Cvel_1363.t1	PBANKA_100670	PCHAS_100760	PF3D7_0409100	PKH_030560	PVX_000790	PY17X_1008100	TA14045	TP02_0595
Chro.30359	cgd3_3170	Cre12.g527300.t1.2	CBN74720.1	ETH_00033105.1	IMG5_099240	NCLIV_013120	XP_002766534.1	PRCDC_1462400	Phatr11922	PYU1_T012194	symbB.v1.2.019768.t1	TGME49_213000	Thaps723	EAR86910	Vbra_16347.t1	BBOV_II002510	Cvel_17014.t1	PBANKA_132680	PCHAS_133010	PF3D7_1463200	PKH_124240	PVX_117300	PY17X_1330600	TA08130	TP04_0380
Chro.20137	cgd2_1250	Cre07.g316850.t1.2	CBJ48399.1	ETH_00031110.1	IMG5_158460	NCLIV_060910	XP_002782178.1	PRCDC_1316100	Phatr51412	PYU1_T010009	symbB.v1.2.032060.t1	TGME49_219700	Thaps269123	EAR97868	Vbra_457.t1	BBOV_II005160	Cvel_19042.t1	PBANKA_141560	PCHAS_141740	PF3D7_1317100	PKH_141630	PVX_122675	PY17X_1417300	TA17345	TP04_0057
Chro.10030	cgd1_200	Cre01.g005550.t1.2	CBN75893.1	ETH_00001575.1	IMG5_090240	NCLIV_0130	XP_002774174.1	PRCDC_1441300	Phatr51819	PYU1_T011980	symbB.v1.2.021346.t1	TGME49_212950	Thaps32795	EAR90541	Vbra_21203.t1	BBOV_I002140	Cvel_26227.t1	PBANKA_130590	PCHAS_130910	PF3D7_1442000	PKH_126430	PVX_118390	PY17X_1309700	TA05080	TP03_0117
Chro.60328	cgd6_2830	Cre06.g252700.t1.2	CBN77971.1	ETH_00010955.1	IMG5_178000	NCLIV_045400	XP_002774041.1	PRCDC_0618300	Phatr14572	PYU1_T014532	symbB.v1.2.013498.t1	TGME49_228000	Thaps40978	EAR98168	Vbra_10694.t1	BBOV_II006710	Cvel_6397.t1	PBANKA_111910	PCHAS_111860	PF3D7_0619900	PKH_112940	PVX_114120	PY17X_1120200	TA14280	TP02_0636
Chro.20101	cgd2_900	Cre03.g168450.t1.2	CBN79744.1	ETH_00034715.1	IMG5_005740	NCLIV_012700	XP_002773532.1	PRCDC_0212900	Phatr40956	PYU1_T004520	symbB.v1.2.000491.t1	TGME49_287500	Thaps28682	EAR86406	Vbra_14007.t1	BBOV_IV011960	Cvel_19423.t1	PBANKA_031090	PCHAS_031300	PF3D7_0214000	PKH_040590	PVX_002835	PY17X_0311400	TA16400	TP01_1113
Chro.50193	cgd5_1880	g5358.t1	CBJ29476.1	ETH_00000485.1	IMG5_100420	NCLIV_034530	XP_002767551.1	PRCDC_1356700	Phatr30446	PYU1_T012126	symbB.v1.2.007639.t1	TGME49_272910	Thaps24084	EAR86374	Vbra_4610.t1	BBOV_IV005030	Cvel_19760.t1	PBANKA_113410	PCHAS_113360	PF3D7_1357800	PKH_111320	PVX_114865	PY17X_1135600	TA19585	TP01_0241
Chro.20068	cgd2_600	Cre10.g439100.t1.2	CBN78761.1	ETH_00042415.1	IMG5_182340	NCLIV_030660	XP_002782399.1	PRCDC_1130600	Phatr26980	PYU1_T008553	symbB.v1.2.001320.t1	TGME49_229990	Thaps37410	EAR90580	Vbra_4453.t1	BBOV_I003340	Cvel_22150.t1	PBANKA_091620	PCHAS_092980	PF3D7_1132200	PKH_093000	PVX_092215	PY17X_0917700	TA03225	TP03_0183
Chro.20109	cgd2_980	g10040.t1	CBJ48715.1	ETH_00035330.1	IMG5_194080	NCLIV_0167	XP_002786618.1	PRCDC_1363700	Phatr25420	PYU1_T006781	symbB.v1.2.005765.t1	TGME49_240590	Thaps268816	EAS06660	Vbra_3035.t1	BBOV_III009920	Cvel_10624.t1	PBANKA_114060	PCHAS_114010	PF3D7_1364800	PKH_110590	PVX_115200	PY17X_1142000	TA10195	TP04_0911
Chro.50400	cgd5_4420	Cre08.g359100.t1.2	CBN75322.1	ETH_00031585.1	IMG5_177310	NCLIV_068140	XP_002764531.1	PRCDC_1342200	Phatr45681	PYU1_T009763	symbB.v1.2.032062.t1	TGME49_277860	Thaps22467	EAR94347	Vbra_4688.t1	BBOV_IV002880	Cvel_9174.t1	PBANKA_135620	PCHAS_136080	PF3D7_1343200	PKH_121130	PVX_083055	PY17X_1361900	TA03045	TP01_0635
Chro.70067	cgd7_520	g11146.t1	CBJ32259.1	ETH_00034475.1	IMG5_025620	NCLIV_009630	XP_002767373.1	PRCDC_0509400	Phatr38525	PYU1_T000313	symbB.v1.2.010663.t1	TGME49_320640	Thaps33153	EAR95354	Vbra_4418.t1	BBOV_IV009550	Cvel_17964.t1	PBANKA_110980	PCHAS_110950	PF3D7_0510200	PKH_102270	PVX_098070	PY17X_1110900	TA05805	TP01_0815
Chro.30435	cgd3_3850	Cre03.g172950.t1.2	CBN79794.1	ETH_00013465.1	IMG5_095360	NCLIV_051450	XP_002786051.1	PRCDC_1416800	Phatr20773	PYU1_T014476	symbB.v1.2.019809.t1	TGME49_214210	Thaps508	EAR91858	Vbra_2139.t1	BBOV_II005520	Cvel_22247.t1	PBANKA_102520	PCHAS_102600	PF3D7_1417500	PKH_133030	PVX_085575	PY17X_1027600	TA13560	TP02_0508
Chro.20164	cgd2_1500	Cre12.g498100.t1.2	CBJ28055.1	ETH_00030265.1	IMG5_143300	NCLIV_034130	XP_002766985.1	PRCDC_0527300	Phatr21485	PYU1_T008358	symbB.v1.2.003937.t1	TGME49_273520	Thaps27083	EDK31260	Vbra_11128.t1	BBOV_III005760	Cvel_9798.t1	PBANKA_124280	PCHAS_124320	PF3D7_0528200	PKH_100400	PVX_079840	PY17X_1246200	TA12845	TP02_0376
Chro.50340	cgd5_530	Cre09.g405050.t1.2	CBJ25832.1	ETH_00031940.1	IMG5_194310	NCLIV_023610	XP_002772035.1	PRCDC_1340900	Phatr51058	PYU1_T012556	symbB.v1.2.025183.t1	TGME49_281920	Thaps39173	EAR83853	Vbra_14537.t1	BBOV_III004650	Cvel_3872.t1	PBANKA_135500	PCHAS_135960	PF3D7_1341900	PKH_121260	PVX_082995	PY17X_1360700	TA13470	TP02_0488
Chro.50295	cgd5_920	g15277.t1	CBJ28499.1	ETH_00024845.1	IMG5_116710	NCLIV_020440	XP_002765643.1	PRCDC_1108700	Phatr45989	PYU1_T002611	symbB.v1.2.002697.t1	TGME49_205220	Thaps41117	EAR98979	Vbra_4566.t1	BBOV_IV009720	Cvel_21488.t1	PBANKA_093740	PCHAS_090690	PF3D7_1110200	PKH_090750	PVX_091160	PY17X_0939400	TA05710	TP01_0797
Chro.10277	cgd1_2470	Cre13.g580650.t1.2	CBJ28173.1	ETH_00015760.1	IMG5_183540	NCLIV_015300	XP_002787239.1	PRCDC_1429400	Phatr3621	PYU1_T007089	symbB.v1.2.002388.t1	TGME49_283720	Thaps262613	EAR90518	Vbra_15039.t1	BBOV_IV010340	Cvel_9110.t1	PBANKA_101460	PCHAS_101540	PF3D7_1430100	PKH_132020	PVX_085035	PY17X_1016100	TA05630	TP01_0695
Chro.40084	cgd4_660	Cre12.g528900.t1.1	CBN76642.1	ETH_00029230.1	IMG5_166370	NCLIV_035580	XP_002787606.1	PRCDC_1465900	Phatr13281	PYU1_T011923	symbB.v1.2.029039.t1	TGME49_271280	Thaps39003	EAR99686	Vbra_15519.t1	BBOV_II001600	Cvel_27767.t1	PBANKA_133010	PCHAS_133470	PF3D7_1466700	PKH_123900	PVX_117130	PY17X_1334800	TA08380	TP04_0430
Chro.80600	cgd8_5260	Cre16.g683950.t1.2	CBJ30645.1	ETH_00008060.1	IMG5_170810	NCLIV_019540	XP_002787438.1	PRCDC_1365500	Phatr14212	PYU1_T006987	symbB.v1.2.021191.t1	TGME49_280610	Thaps264070	EAR88546	Vbra_13641.t1	BBOV_III005280	Cvel_942.t1	PBANKA_114250	PCHAS_114200	PF3D7_1366600	PKH_110400	PVX_115290	PY17X_1143800	TA13100	TP02_0423
Chro.70219	cgd7_1910	Cre06.g310750.t1.2	CBJ28495.1	ETH_00041395.1	IMG5_165770	NCLIV_034270	XP_002785344.1	PRCDC_1143500	Phatr10209	PYU1_T006958	symbB.v1.2.026750.t1	TGME49_273370	Thaps269663	EAS03049	Vbra_15730.t1	BBOV_II002960	Cvel_13652.t1	PBANKA_090390	PCHAS_070510	PF3D7_1145100	PKH_094270	PVX_092860	PY17X_0905300	TA07695	TP04_0297
Chro.30334	cgd3_2950	Cre12.g508200.t1.2	CBJ26090.1	ETH_00012050.1	IMG5_118370	NCLIV_025560	XP_002774982.1	PRCDC_0207100	Phatr45441	PYU1_T004592	symbB.v1.2.029961.t1	TGME49_262070	Thaps268598	EAR87520	Vbra_18373.t1	BBOV_II006650	Cvel_18256.t1	PBANKA_030530	PCHAS_030750	PF3D7_0208200	PKH_041180	PVX_003860	PY17X_0305900	TA14260	TP02_0631
Chro.60121	cgd6_940	g16153.t1	CBJ27966.1	ETH_00006525.1	IMG5_119980	NCLIV_016420	XP_002788260.1	PRCDC_1106200	Phatr14145	PYU1_T000373	symbB.v1.2.038462.t1	TGME49_239790	Thaps34881	EAR99283	Vbra_9653.t1	BBOV_II003550	Cvel_10716.t1	PBANKA_093920	PCHAS_090510	PF3D7_1107700	PKH_090500	PVX_091060	PY17X_0941700	TA07345	TP04_0229
Chro.40439	cgd4_3850	Cre10.g443250.t1.2	CBN78089.1	ETH_00014910.1	IMG5_190670	NCLIV_020250	XP_002786205.1	PRCDC_1228800	Phatr21789	PYU1_T013658	symbB.v1.2.006324.t1	TGME49_205440	Thaps39187	EAS04608	Vbra_2953.t1	BBOV_III002780	Cvel_9962.t1	PBANKA_144410	PCHAS_144630	PF3D7_1229500	PKH_144620	PVX_124100	PY17X_1446600	TA08060	TP04_0089
Chro.80098	cgd8_790	g11477.t1	CBJ30118.1	ETH_00015940.1	IMG5_051190	NCLIV_024090	XP_002787583.1	PRCDC_1348200	Phatr51430	PYU1_T013845	symbB.v1.2.024338.t1	TGME49_263870	Thaps42226	EAR85660	Vbra_19782.t1	BBOV_III011840	Cvel_874.t1	PBANKA_136200	PCHAS_136660	PF3D7_1349200	PKH_120470	PVX_083355	PY17X_1367700	TA17035	TP01_1053
Chro.80366	cgd8_3140	Cre12.g494400.t1.2	CBN75570.1	ETH_00042375.1	IMG5_001180	NCLIV_019460	XP_002772933.1	PRCDC_0908900	Phatr19821	PYU1_T008082	symbB.v1.2.014126.t1	TGME49_280730	Thaps22368	EAR85741	Vbra_1724.t1	BBOV_IV002290	Cvel_19821.t1	PBANKA_081190	PCHAS_081220	PF3D7_0910800	PKH_070820	PVX_098980	PY17X_0815200	TA04495	TP03_0425
Chro.40163	cgd4_1430	g9814.t1	CBJ30104.1	ETH_00016820.1	IMG5_012590	NCLIV_061980	XP_002782413.1	PRCDC_0721400	Phatr43438	PYU1_T010814	symbB.v1.2.023704.t1	TGME49_218250	Thaps10012	EAR99760	Vbra_3302.t1	BBOV_IV000930	Cvel_29012.t1	PBANKA_062170	PCHAS_062340	PF3D7_0724200	PKH_031790	PVX_096135	PY17X_0624400	TA18955	TP01_0115
Chro.30484	cgd3_4290	Cre04.g214350.t1.3	CBJ49021.1	ETH_00009100.1	IMG5_122980	NCLIV_062650	XP_002769285.1	PRCDC_0409300	Phatrdraft1073	PYU1_T002358	symbB.v1.2.019071.t1	TGME49_217910	Thapsdraft439	EAR93502	Vbra_5583.t1	BBOV_IV007060	Cvel_20463.t1	PBANKA_061320	PCHAS_061490	PF3D7_0411900	PKH_030300	PVX_000650	PY17X_0615900	TA03330	TP03_0202
Chro.70198	cgd7_1680	Cre06.g311900.t1.2	CBN76190.1	ETH_00033345.1	IMG5_173330	NCLIV_065010	XP_002765277.1	PRCDC_0901300	Phatr51199	PYU1_T000954	symbB.v1.2.024295.t1	TGME49_248880	Thaps35818	EAR85308	Vbra_22863.t1	BBOV_III001720	Cvel_5655.t1	PBANKA_041820	PCHAS_041910	PF3D7_0903200	PKH_070040	PVX_098605	PY17X_0421000	TA17640	TP03_0666
Chro.20225	cgd2_2080	g9866.t1	CBJ28882.1	ETH_00020650.1	IMG5_130330	NCLIV_033830	XP_002785513.1	PRCDC_0408000	Phatr47062	PYU1_T008003	symbB.v1.2.019575.t1	TGME49_273905	Thaps23368	EAS03873	Vbra_17069.t1	BBOV_III004880	Cvel_10559.t1	PBANKA_100800	PCHAS_100890	PF3D7_0410600	PKH_030420	PVX_000720	PY17X_1009600	TA13295	TP02_0461
Chro.60368	cgd6_3180	Cre08.g360900.t1.2	CBJ26424.1	ETH_00019450.1	IMG5_109750	NCLIV_013320	XP_002783591.1	PRCDC_1316800	Phatr26849	PYU1_T011386	symbB.v1.2.018333.t1	TGME49_213350	Thaps32675	EAR95629	Vbra_5760.t1	BBOV_II005090	Cvel_16582.t1	PBANKA_141630	PCHAS_141810	PF3D7_1317800	PKH_141700	PVX_122710	PY17X_1418000	TA17310	TP04_0050
Chro.30293	cgd3_2530	Cre10.g424400.t1.2	CBJ31081.1	ETH_00024345.1	IMG5_001770	NCLIV_053220	XP_002773315.1	PRCDC_1327100	Phatr5311	PYU1_T000656	symbB.v1.2.006209.t1	TGME49_306930	Thaps264377	EAR89846	Vbra_5909.t1	BBOV_IV008660	Cvel_8.t1	PBANKA_134330	PCHAS_134790	PF3D7_1328100	PKH_122490	PVX_082355	PY17X_1348000	TA06335	TP01_0908
