# Supplementary material for: Chromerid genomes reveal the evolutionary path from photosynthetic algae to obligate intracellular parasites
Source: eLife. 2015 Jul 15;4:e06974. doi: 10.7554/eLife.06974 (PMC4501334; doi:10.7554/eLife.06974)
Supplement: Figure 2—source data 1. — This Excel spread sheet provides mapping of the curated set of extracellular numbers (and/or gene names when an extracellular number is not available) to each metabolic pathway listed for each of the 26 species that are compared here. All the extracellular numbers shown in black font color were assigned automatically by the KEGG pathway mapping tool. The ones shown in red font color were added after manual inspection and verification by orthology, or based on evidence from literature. Blank cells denote absence of the enzyme. See Figure 1—source data 1 for full species names corresponding to the abbreviations in the figure. DOI: http://dx.doi.org/10.7554/eLife.06974.007 [file elife06974s003.xlsx]

## Sheet: F2-SD1
Category1	Category2				CVEL	VBRA	Atha	Crei	Esil	Ptri	Pinf	Tpse	Imul	Smin	Pult	Pmar	Tthe	Tbru	Tcru	Lmaj	Tgon	Ncan	Eten	Pfal	Prei	Pkno	Pviv	Pyoe	Pcha	Pber	Bbov	Chom	Cpar	Tpar	Tann	Gnip
		2
		3		Carbohydrate Metabolism
		4		Glycolysis (glucose ----> Pyruvate)
Glycolysis, Gluconeogenesis & Pyruvate Metabolism	Glycolysis (glucose ----> Pyruvate)	5		2.7.1.1; 2.7.1.2; 2.7.1.63; 2.7.1.147	2.7.1.1	2.7.1.1	2.7.1.1	2.7.1.1; 2.7.1.2	2.7.1.2	2.7.1.2	2.7.1.2; 2.7.1.147	2.7.1.2	2.7.1.2	2.7.1.2	2.7.1.2	2.7.1.1; 2.7.1.2	2.7.1.2	2.7.1.1	2.7.1.1; 2.7.1.2	2.7.1.1; 2.7.1.2	2.7.1.1	2.7.1.1	2.7.1.1	2.7.1.1	2.7.1.1	2.7.1.1	2.7.1.1	2.7.1.1	2.7.1.1	2.7.1.1	2.7.1.1	2.7.1.1	2.7.1.1	2.7.1.1	2.7.1.1	2.7.1.1
Glycolysis, Gluconeogenesis & Pyruvate Metabolism	Glycolysis (glucose ----> Pyruvate)	6		2.7.1.69
Glycolysis, Gluconeogenesis & Pyruvate Metabolism	Glycolysis (glucose ----> Pyruvate)	7		5.4.2.2	5.4.2.2	5.4.2.2	5.4.2.2	5.4.2.2	5.4.2.2	5.4.2.2	5.4.2.2	5.4.2.2	5.4.2.2	5.4.2.2	5.4.2.2	5.4.2.2	5.4.2.2		5.4.2.2	5.4.2.2	5.4.2.2	5.4.2.2	5.4.2.2	5.4.2.2	5.4.2.2	5.4.2.2	5.4.2.2	5.4.2.2	5.4.2.2	5.4.2.2		5.4.2.2	5.4.2.2			5.4.2.2
Glycolysis, Gluconeogenesis & Pyruvate Metabolism	Glycolysis (glucose ----> Pyruvate)	8		2.7.1.41; 3.1.3.10
Glycolysis, Gluconeogenesis & Pyruvate Metabolism	Glycolysis (glucose ----> Pyruvate)	9		5.1.3.3	5.1.3.3	5.1.3.3	5.1.3.3	5.1.3.3	5.1.3.3		5.1.3.3	5.1.3.3		5.1.3.3		5.1.3.3	5.1.3.3		5.1.3.3	5.1.3.3
Glycolysis, Gluconeogenesis & Pyruvate Metabolism	Glycolysis (glucose ----> Pyruvate)	10		5.1.3.15	5.1.3.15	5.1.3.15	5.1.3.15	5.1.3.15	5.1.3.15	5.1.3.15	5.1.3.15	5.1.3.15		5.1.3.15	5.1.3.15	5.1.3.15		5.1.3.15	5.1.3.15	5.1.3.15
Glycolysis, Gluconeogenesis & Pyruvate Metabolism	Glycolysis (glucose ----> Pyruvate)	11		5.3.1.9	5.3.1.9	5.3.1.9	5.3.1.9	5.3.1.9	5.3.1.9	5.3.1.9	5.3.1.9	5.3.1.9	5.3.1.9	5.3.1.9	5.3.1.9	5.3.1.9	5.3.1.9	5.3.1.9	5.3.1.9	5.3.1.9	5.3.1.9	5.3.1.9	5.3.1.9	5.3.1.9	5.3.1.9	5.3.1.9	5.3.1.9	5.3.1.9	5.3.1.9	5.3.1.9	5.3.1.9	5.3.1.9	5.3.1.9	5.3.1.9	5.3.1.9	5.3.1.9
Glycolysis, Gluconeogenesis & Pyruvate Metabolism	Glycolysis (glucose ----> Pyruvate)	12		2.7.1.11; 2.7.1.146	2.7.1.11	2.7.1.11	2.7.1.11	2.7.1.11	2.7.1.11	2.7.1.11	2.7.1.11	2.7.1.11	2.7.1.11	2.7.1.11	2.7.1.11	2.7.1.11	2.7.1.11	2.7.1.11	2.7.1.11		2.7.1.11	2.7.1.11	2.7.1.11	2.7.1.11	2.7.1.11	2.7.1.11	2.7.1.11	2.7.1.11	2.7.1.11	2.7.1.11	2.7.1.11	2.7.1.11	2.7.1.11	2.7.1.11		2.7.1.11
Glycolysis, Gluconeogenesis & Pyruvate Metabolism	Glycolysis (glucose ----> Pyruvate)	13		4.1.2.13	4.1.2.13	4.1.2.13	4.1.2.13	4.1.2.13	4.1.2.13	4.1.2.13	4.1.2.13	4.1.2.13	4.1.2.13	4.1.2.13	4.1.2.13	4.1.2.13	4.1.2.13	4.1.2.13	4.1.2.13	4.1.2.13	4.1.2.13	4.1.2.13	4.1.2.13	4.1.2.13	4.1.2.13	4.1.2.13	4.1.2.13	4.1.2.13	4.1.2.13	4.1.2.13	4.1.2.13	4.1.2.13	4.1.2.13	4.1.2.13	4.1.2.13	4.1.2.13
Glycolysis, Gluconeogenesis & Pyruvate Metabolism	Glycolysis (glucose ----> Pyruvate)	14		5.3.1.1	5.3.1.1	5.3.1.1	5.3.1.1	5.3.1.1	5.3.1.1	5.3.1.1	5.3.1.1	5.3.1.1	5.3.1.1	5.3.1.1	5.3.1.1	5.3.1.1	5.3.1.1	5.3.1.1	5.3.1.1	5.3.1.1	5.3.1.1	5.3.1.1	5.3.1.1	5.3.1.1	5.3.1.1	5.3.1.1	5.3.1.1	5.3.1.1	5.3.1.1	5.3.1.1	5.3.1.1	5.3.1.1	5.3.1.1	5.3.1.1	5.3.1.1	5.3.1.1
Glycolysis, Gluconeogenesis & Pyruvate Metabolism	Glycolysis (glucose ----> Pyruvate)	15		1.2.1.12; 1.2.1.59	1.2.1.12	1.2.1.12	1.2.1.12	1.2.1.12	1.2.1.12	1.2.1.12	1.2.1.12	1.2.1.12	1.2.1.12	1.2.1.12	1.2.1.12	1.2.1.12	1.2.1.12	1.2.1.12	1.2.1.12	1.2.1.12	1.2.1.12	1.2.1.12	1.2.1.12	1.2.1.12	1.2.1.12	1.2.1.12		1.2.1.12	1.2.1.12	1.2.1.12	1.2.1.12	1.2.1.12	1.2.1.12	1.2.1.12	1.2.1.12	1.2.1.12
Glycolysis, Gluconeogenesis & Pyruvate Metabolism	Glycolysis (glucose ----> Pyruvate)	16		5.4.2.4
Glycolysis, Gluconeogenesis & Pyruvate Metabolism	Glycolysis (glucose ----> Pyruvate)	17		3.1.3.13
Glycolysis, Gluconeogenesis & Pyruvate Metabolism	Glycolysis (glucose ----> Pyruvate)	18		1.2.7.5; 1.2.7.6; 1.2.1.9			1.2.1.9	1.2.1.9
Glycolysis, Gluconeogenesis & Pyruvate Metabolism	Glycolysis (glucose ----> Pyruvate)	19		2.7.2.3	2.7.2.3	2.7.2.3	2.7.2.3	2.7.2.3	2.7.2.3	2.7.2.3	2.7.2.3	2.7.2.3	2.7.2.3	2.7.2.3	2.7.2.3	2.7.2.3	2.7.2.3	2.7.2.3	2.7.2.3	2.7.2.3	2.7.2.3	2.7.2.3	2.7.2.3	2.7.2.3	2.7.2.3	2.7.2.3	2.7.2.3	2.7.2.3	2.7.2.3	2.7.2.3	2.7.2.3	2.7.2.3	2.7.2.3	2.7.2.3	2.7.2.3	2.7.2.3
Glycolysis, Gluconeogenesis & Pyruvate Metabolism	Glycolysis (glucose ----> Pyruvate)	20		5.4.2.11; 5.4.2.12	5.4.2.11; 5.4.2.12	5.4.2.11; 5.4.2.12	5.4.2.11; 5.4.2.12	5.4.2.11; 5.4.2.12	5.4.2.11; 5.4.2.12	5.4.2.11	5.4.2.11; 5.4.2.12	5.4.2.11; 5.4.2.12	5.4.2.11; 5.4.2.12	5.4.2.11; 5.4.2.12	5.4.2.11	5.4.2.12	5.4.2.11; 5.4.2.12	5.4.2.12	5.4.2.12	5.4.2.12	5.4.2.11	5.4.2.11; 5.4.2.12	5.4.2.11; 5.4.2.12	5.4.2.11	5.4.2.11	5.4.2.11	5.4.2.11		5.4.2.11	5.4.2.11	5.4.2.11	5.4.2.11	5.4.2.11	5.4.2.11	5.4.2.11	5.4.2.11
Glycolysis, Gluconeogenesis & Pyruvate Metabolism	Glycolysis (glucose ----> Pyruvate)	21		4.2.1.11	4.2.1.11	4.2.1.11	4.2.1.11	4.2.1.11	4.2.1.11	4.2.1.11	4.2.1.11	4.2.1.11	4.2.1.11	4.2.1.11	4.2.1.11	4.2.1.11	4.2.1.11	4.2.1.11	4.2.1.11	4.2.1.11	4.2.1.11	4.2.1.11	4.2.1.11	4.2.1.11	4.2.1.11	4.2.1.11	4.2.1.11	4.2.1.11	4.2.1.11	4.2.1.11	4.2.1.11	4.2.1.11	4.2.1.11	4.2.1.11	4.2.1.11	4.2.1.11
Glycolysis, Gluconeogenesis & Pyruvate Metabolism	Glycolysis (glucose ----> Pyruvate)	22		2.7.1.40	2.7.1.40	2.7.1.40	2.7.1.40	2.7.1.40	2.7.1.40	2.7.1.40	2.7.1.40	2.7.1.40	2.7.1.40	2.7.1.40	2.7.1.40	2.7.1.40	2.7.1.40	2.7.1.40	2.7.1.40	2.7.1.40	2.7.1.40	2.7.1.40	2.7.1.40	2.7.1.40	2.7.1.40	2.7.1.40	2.7.1.40	2.7.1.40	2.7.1.40	2.7.1.40	2.7.1.40	2.7.1.40	2.7.1.40	2.7.1.40	2.7.1.40	2.7.1.40
		23
		24		Gluconeogenesis (oxaloacetate ----> glucose)
Glycolysis, Gluconeogenesis & Pyruvate Metabolism	Gluconeogenesis (oxaloacetate ----> glucose)	25		4.1.1.32; 4.1.1.49	4.1.1.49	4.1.1.49	4.1.1.49	4.1.1.49			4.1.1.49		4.1.1.49	4.1.1.49		4.1.1.49	4.1.1.49	4.1.1.49	4.1.1.49		4.1.1.49	4.1.1.49	4.1.1.49	4.1.1.49	4.1.1.49	4.1.1.49	4.1.1.49	4.1.1.49	4.1.1.49	4.1.1.49	4.1.1.49	4.1.1.49		4.1.1.49	4.1.1.49
Glycolysis, Gluconeogenesis & Pyruvate Metabolism	Gluconeogenesis (oxaloacetate ----> glucose)	26		4.2.1.11	4.2.1.11	4.2.1.11	4.2.1.11	4.2.1.11	4.2.1.11	4.2.1.11	4.2.1.11	4.2.1.11	4.2.1.11	4.2.1.11	4.2.1.11	4.2.1.11	4.2.1.11	4.2.1.11	4.2.1.11	4.2.1.11	4.2.1.11	4.2.1.11	4.2.1.11	4.2.1.11	4.2.1.11	4.2.1.11	4.2.1.11	4.2.1.11	4.2.1.11	4.2.1.11	4.2.1.11	4.2.1.11	4.2.1.11	4.2.1.11	4.2.1.11	4.2.1.11
Glycolysis, Gluconeogenesis & Pyruvate Metabolism	Gluconeogenesis (oxaloacetate ----> glucose)	27		5.4.2.11; 5.4.2.12	5.4.2.11; 5.4.2.12	5.4.2.11; 5.4.2.12	5.4.2.11; 5.4.2.12	5.4.2.11; 5.4.2.12	5.4.2.11; 5.4.2.12	5.4.2.11	5.4.2.11; 5.4.2.12	5.4.2.11; 5.4.2.12	5.4.2.11; 5.4.2.12	5.4.2.11; 5.4.2.12	5.4.2.11	5.4.2.12	5.4.2.11; 5.4.2.12	5.4.2.12	5.4.2.12	5.4.2.12	5.4.2.11	5.4.2.11; 5.4.2.12	5.4.2.11; 5.4.2.12	5.4.2.11	5.4.2.11	5.4.2.11	5.4.2.11		5.4.2.11	5.4.2.11	5.4.2.11	5.4.2.11	5.4.2.11	5.4.2.11	5.4.2.11	5.4.2.11
Glycolysis, Gluconeogenesis & Pyruvate Metabolism	Gluconeogenesis (oxaloacetate ----> glucose)	28		2.7.2.3	2.7.2.3	2.7.2.3	2.7.2.3	2.7.2.3	2.7.2.3	2.7.2.3	2.7.2.3	2.7.2.3	2.7.2.3	2.7.2.3	2.7.2.3	2.7.2.3	2.7.2.3	2.7.2.3	2.7.2.3	2.7.2.3	2.7.2.3	2.7.2.3	2.7.2.3	2.7.2.3	2.7.2.3	2.7.2.3	2.7.2.3	2.7.2.3	2.7.2.3	2.7.2.3	2.7.2.3	2.7.2.3	2.7.2.3	2.7.2.3	2.7.2.3	2.7.2.3
Glycolysis, Gluconeogenesis & Pyruvate Metabolism	Gluconeogenesis (oxaloacetate ----> glucose)	29		1.2.1.12; 1.2.1.59	1.2.1.12; 1.2.1.59	1.2.1.12	1.2.1.12	1.2.1.12	1.2.1.12	1.2.1.12	1.2.1.12	1.2.1.12	1.2.1.12	1.2.1.12	1.2.1.12	1.2.1.12	1.2.1.12	1.2.1.12	1.2.1.12	1.2.1.12	1.2.1.12	1.2.1.12	1.2.1.12	1.2.1.12	1.2.1.12	1.2.1.12		1.2.1.12	1.2.1.12	1.2.1.12	1.2.1.12	1.2.1.12	1.2.1.12	1.2.1.12	1.2.1.12	1.2.1.12
Glycolysis, Gluconeogenesis & Pyruvate Metabolism	Gluconeogenesis (oxaloacetate ----> glucose)	30		5.3.1.1	5.3.1.1	5.3.1.1	5.3.1.1	5.3.1.1	5.3.1.1	5.3.1.1	5.3.1.1	5.3.1.1	5.3.1.1	5.3.1.1	5.3.1.1	5.3.1.1	5.3.1.1	5.3.1.1	5.3.1.1	5.3.1.1	5.3.1.1	5.3.1.1	5.3.1.1	5.3.1.1	5.3.1.1	5.3.1.1	5.3.1.1	5.3.1.1	5.3.1.1	5.3.1.1	5.3.1.1	5.3.1.1	5.3.1.1	5.3.1.1	5.3.1.1	5.3.1.1
Glycolysis, Gluconeogenesis & Pyruvate Metabolism	Gluconeogenesis (oxaloacetate ----> glucose)	31		4.1.2.13	4.1.2.13	4.1.2.13	4.1.2.13	4.1.2.13	4.1.2.13	4.1.2.13	4.1.2.13	4.1.2.13	4.1.2.13	4.1.2.13	4.1.2.13	4.1.2.13	4.1.2.13	4.1.2.13	4.1.2.13	4.1.2.13	4.1.2.13	4.1.2.13	4.1.2.13	4.1.2.13	4.1.2.13	4.1.2.13	4.1.2.13	4.1.2.13	4.1.2.13	4.1.2.13	4.1.2.13	4.1.2.13	4.1.2.13	4.1.2.13	4.1.2.13	4.1.2.13
Glycolysis, Gluconeogenesis & Pyruvate Metabolism	Gluconeogenesis (oxaloacetate ----> glucose)	32		3.1.3.11	3.1.3.11	3.1.3.11	3.1.3.11	3.1.3.11	3.1.3.11	3.1.3.11	3.1.3.11	3.1.3.11	3.1.3.11	3.1.3.11	3.1.3.11	3.1.3.11	3.1.3.11	3.1.3.11	3.1.3.11	3.1.3.11	3.1.3.11	3.1.3.11	3.1.3.11
Glycolysis, Gluconeogenesis & Pyruvate Metabolism	Gluconeogenesis (oxaloacetate ----> glucose)	33		5.3.1.9	5.3.1.9	5.3.1.9	5.3.1.9	5.3.1.9	5.3.1.9	5.3.1.9	5.3.1.9	5.3.1.9	5.3.1.9	5.3.1.9	5.3.1.9	5.3.1.9	5.3.1.9	5.3.1.9	5.3.1.9	5.3.1.9	5.3.1.9	5.3.1.9	5.3.1.9	5.3.1.9	5.3.1.9	5.3.1.9	5.3.1.9	5.3.1.9	5.3.1.9	5.3.1.9	5.3.1.9	5.3.1.9	5.3.1.9	5.3.1.9	5.3.1.9	5.3.1.9
Glycolysis, Gluconeogenesis & Pyruvate Metabolism	Gluconeogenesis (oxaloacetate ----> glucose)	34		3.1.3.9
		35
		36		Pyruvate oxidation (pyruvate ---> Lactate)
Glycolysis, Gluconeogenesis & Pyruvate Metabolism	Pyruvate oxidation (pyruvate ---> Lactate)	37		1.1.1.28; 1.1.1.27	1.1.1.28	1.1.1.27	1.1.1.27									1.1.1.27				1.1.1.27	1.1.1.27	1.1.1.27	1.1.1.27	1.1.1.27	1.1.1.27	1.1.1.27	1.1.1.27	1.1.1.27	1.1.1.27	1.1.1.27	1.1.1.27	1.1.1.27	1.1.1.27	1.1.1.27	1.1.1.27	1.1.1.27
		38
		39		Pyruvate oxidation (pyruvate ---> Acetyl-CoA ---> Acetate ---> Ethanol)
Glycolysis, Gluconeogenesis & Pyruvate Metabolism	Pyruvate oxidation (pyruvate ---> Acetyl-CoA ---> Acetate ---> Ethanol)	40		1.2.4.1	1.2.4.1	1.2.4.1	1.2.4.1	1.2.4.1	1.2.4.1	1.2.4.1	1.2.4.1	1.2.4.1	1.2.4.1	1.2.4.1	1.2.4.1		1.2.4.1	1.2.4.1	1.2.4.1	1.2.4.1	1.2.4.1	1.2.4.1	1.2.4.1	1.2.4.1	1.2.4.1	1.2.4.1	1.2.4.1	1.2.4.1	1.2.4.1	1.2.4.1
Glycolysis, Gluconeogenesis & Pyruvate Metabolism	Pyruvate oxidation (pyruvate ---> Acetyl-CoA ---> Acetate ---> Ethanol)	41		4.1.1.1	4.1.1.1	4.1.1.1	4.1.1.1	4.1.1.1						4.1.1.1																		4.1.1.1	4.1.1.1			4.1.1.1
Glycolysis, Gluconeogenesis & Pyruvate Metabolism	Pyruvate oxidation (pyruvate ---> Acetyl-CoA ---> Acetate ---> Ethanol)	42		2.3.1.12	2.3.1.12	2.3.1.12	2.3.1.12	2.3.1.12	2.3.1.12	2.3.1.12	2.3.1.12	2.3.1.12	2.3.1.12		2.3.1.12		2.3.1.12	2.3.1.12	2.3.1.12	2.3.1.12	2.3.1.12	2.3.1.12	2.3.1.12	2.3.1.12	2.3.1.12	2.3.1.12	2.3.1.12	2.3.1.12	2.3.1.12	2.3.1.12
Glycolysis, Gluconeogenesis & Pyruvate Metabolism	Pyruvate oxidation (pyruvate ---> Acetyl-CoA ---> Acetate ---> Ethanol)	43		1.8.1.4	1.8.1.4	1.8.1.4	1.8.1.4	1.8.1.4	1.8.1.4	1.8.1.4	1.8.1.4	1.8.1.4	1.8.1.4	1.8.1.4	1.8.1.4	1.8.1.4	1.8.1.4	1.8.1.4	1.8.1.4	1.8.1.4	1.8.1.4	1.8.1.4	1.8.1.4	1.8.1.4	1.8.1.4	1.8.1.4	1.8.1.4	1.8.1.4	1.8.1.4	1.8.1.4	1.8.1.4			1.8.1.4	1.8.1.4	1.8.1.4
Glycolysis, Gluconeogenesis & Pyruvate Metabolism	Pyruvate oxidation (pyruvate ---> Acetyl-CoA ---> Acetate ---> Ethanol)	44		1.2.7.1
Glycolysis, Gluconeogenesis & Pyruvate Metabolism	Pyruvate oxidation (pyruvate ---> Acetyl-CoA ---> Acetate ---> Ethanol)	45		6.2.1.13	6.2.1.13	6.2.1.13															6.2.1.13	6.2.1.13	6.2.1.13	6.2.1.13	6.2.1.13	6.2.1.13	6.2.1.13	6.2.1.13	6.2.1.13	6.2.1.13	6.2.1.13	6.2.1.13	6.2.1.13	6.2.1.13	6.2.1.13
Glycolysis, Gluconeogenesis & Pyruvate Metabolism	Pyruvate oxidation (pyruvate ---> Acetyl-CoA ---> Acetate ---> Ethanol)	46		6.2.1.1	6.2.1.1	6.2.1.1	6.2.1.1	6.2.1.1	6.2.1.1	6.2.1.1	6.2.1.1	6.2.1.1		6.2.1.1	6.2.1.1	6.2.1.1		6.2.1.1	6.2.1.1	6.2.1.1	6.2.1.1	6.2.1.1	6.2.1.1	6.2.1.1	6.2.1.1	6.2.1.1	6.2.1.1	6.2.1.1	6.2.1.1	6.2.1.1	6.2.1.1	6.2.1.1	6.2.1.1	6.2.1.1	6.2.1.1
Glycolysis, Gluconeogenesis & Pyruvate Metabolism	Pyruvate oxidation (pyruvate ---> Acetyl-CoA ---> Acetate ---> Ethanol)	47		1.2.1.3; 1.2.1.5	1.2.1.3	1.2.1.3	1.2.1.3	1.2.1.3	1.2.1.3	1.2.1.5	1.2.1.3; 1.2.1.5	1.2.1.3	1.2.1.3	1.2.1.3	1.2.1.3	1.2.1.3	1.2.1.3	1.2.1.3	1.2.1.3	1.2.1.3
Glycolysis, Gluconeogenesis & Pyruvate Metabolism	Pyruvate oxidation (pyruvate ---> Acetyl-CoA ---> Acetate ---> Ethanol)	48		1.1.1.1; 1.1.1.2; 1.1.2.7; 1.1.2.8; EutG	1.1.1.1; 1.1.1.2	1.1.1.1; 1.1.1.2	1.1.1.1	1.1.1.1; 1.1.1.2	1.1.1.1; 1.1.1.2	1.1.1.1; 1.1.1.2	1.1.1.1; 1.1.1.2	1.1.1.1; 1.1.1.2	1.1.1.2	1.1.1.1	1.1.1.1; 1.1.1.	1.1.1.1; 1.1.1.2	1.1.1.2		1.1.1.1; 1.1.1.2	1.1.1.2	1.1.1.1	1.1.1.1	1.1.1.1									1.1.1.1	1.1.1.1
Glycolysis, Gluconeogenesis & Pyruvate Metabolism	Pyruvate oxidation (pyruvate ---> Acetyl-CoA ---> Acetate ---> Ethanol)	49		1.2.1.10	1.2.1.10	1.2.1.10		1.2.1.10																								1.2.1.10	1.2.1.10			1.2.1.10
		50
		51		Citrate cycle (citrate ---> OAA+Acoa ---> citrate)
TCA cycle, Glyoxyalte and Propionate Metbaolism	Citrate cycle (citrate ---> OAA+Acoa ---> citrate)	52		6.4.1.1	6.4.1.1	6.4.1.1		6.4.1.1	6.4.1.1	6.4.1.1	6.4.1.1	6.4.1.1									6.4.1.1	6.4.1.1
TCA cycle, Glyoxyalte and Propionate Metbaolism	Citrate cycle (citrate ---> OAA+Acoa ---> citrate)	53		2.3.3.1; 2.3.3.8	2.3.3.1; 2.3.3.8	2.3.3.1; 2.3.3.8	2.3.3.1; 2.3.3.8	2.3.3.1; 2.3.3.8	2.3.3.1; 2.3.3.8	2.3.3.1; 2.3.3.8	2.3.3.1; 2.3.3.8	2.3.3.1	2.3.3.1	2.3.3.1; 2.3.3.8	2.3.3.1; 2.3.3.8	2.3.3.1	2.3.3.1	2.3.3.1	2.3.3.1	2.3.3.1	2.3.3.1; 2.3.3.8	2.3.3.1; 2.3.3.8	2.3.3.1; 2.3.3.8	2.3.3.8	2.3.3.8	2.3.3.1	2.3.3.1	2.3.3.1	2.3.3.1	2.3.3.1	2.3.3.1			2.3.3.1	2.3.3.1	2.3.3.1
TCA cycle, Glyoxyalte and Propionate Metbaolism	Citrate cycle (citrate ---> OAA+Acoa ---> citrate)	54		4.1.3.6											4.1.3.6	4.1.3.6	4.1.3.6	4.1.3.6		4.1.3.6	4.1.3.6	4.1.3.6	4.1.3.6	4.1.3.6	4.1.3.6
TCA cycle, Glyoxyalte and Propionate Metbaolism	Citrate cycle (citrate ---> OAA+Acoa ---> citrate)	55		4.2.1.3	4.2.1.3	4.2.1.3	4.2.1.3	4.2.1.3	4.2.1.3		4.2.1.3		4.2.1.3	4.2.1.3	4.2.1.3	4.2.1.3	4.2.1.3	4.2.1.3	4.2.1.3	4.2.1.3	4.2.1.3	4.2.1.3	4.2.1.3	4.2.1.3	4.2.1.3	4.2.1.3	4.2.1.3	4.2.1.3	4.2.1.3	4.2.1.3	4.2.1.3			4.2.1.3	4.2.1.3	4.2.1.3
TCA cycle, Glyoxyalte and Propionate Metbaolism	Citrate cycle (citrate ---> OAA+Acoa ---> citrate)	56		1.1.1.42	1.1.1.42	1.1.1.42	1.1.1.42	1.1.1.42	1.1.1.42		1.1.1.42		1.1.1.42		1.1.1.42	1.1.1.42	1.1.1.42	1.1.1.42	1.1.1.42	1.1.1.42	1.1.1.42	1.1.1.42	1.1.1.42	1.1.1.42	1.1.1.42	1.1.1.42	1.1.1.42	1.1.1.42	1.1.1.42	1.1.1.42	1.1.1.42			1.1.1.42	1.1.1.42	1.1.1.42
TCA cycle, Glyoxyalte and Propionate Metbaolism	Citrate cycle (citrate ---> OAA+Acoa ---> citrate)	57		1.1.1.41; 1.1.1.286	1.1.1.41	1.1.1.41	1.1.1.41	1.1.1.41					1.1.1.41	1.1.1.41			1.1.1.41
TCA cycle, Glyoxyalte and Propionate Metbaolism	Citrate cycle (citrate ---> OAA+Acoa ---> citrate)	58		1.2.4.2	1.2.4.2	1.2.4.2	1.2.4.2	1.2.4.2	1.2.4.2	1.2.4.2	1.2.4.2	1.2.4.2	1.2.4.2	1.2.4.2	1.2.4.2		1.2.4.2	1.2.4.2	1.2.4.2	1.2.4.2	1.2.4.2	1.2.4.2	1.2.4.2	1.2.4.2	1.2.4.2	1.2.4.2	1.2.4.2	1.2.4.2	1.2.4.2	1.2.4.2	1.2.4.2			1.2.4.2	1.2.4.2	1.2.4.2
TCA cycle, Glyoxyalte and Propionate Metbaolism	Citrate cycle (citrate ---> OAA+Acoa ---> citrate)	59		2.3.1.61	2.3.1.61	2.3.1.61	2.3.1.61	2.3.1.61	2.3.1.61	2.3.1.61	2.3.1.61	2.3.1.61	2.3.1.61	2.3.1.61	2.3.1.61		2.3.1.61	2.3.1.61	2.3.1.61	2.3.1.61	2.3.1.61	2.3.1.61	2.3.1.61	2.3.1.61	2.3.1.61	2.3.1.61	2.3.1.61		2.3.1.61	2.3.1.61	2.3.1.61			2.3.1.61	2.3.1.61	2.3.1.61
TCA cycle, Glyoxyalte and Propionate Metbaolism	Citrate cycle (citrate ---> OAA+Acoa ---> citrate)	60		1.8.1.4	1.8.1.4	1.8.1.4	1.8.1.4	1.8.1.4	1.8.1.4	1.8.1.4	1.8.1.4	1.8.1.4	1.8.1.4	1.8.1.4	1.8.1.4	1.8.1.4	1.8.1.4	1.8.1.4	1.8.1.4	1.8.1.4	1.8.1.4	1.8.1.4	1.8.1.4	1.8.1.4	1.8.1.4	1.8.1.4	1.8.1.4	1.8.1.4	1.8.1.4	1.8.1.4	1.8.1.4			1.8.1.4	1.8.1.4	1.8.1.4
TCA cycle, Glyoxyalte and Propionate Metbaolism	Citrate cycle (citrate ---> OAA+Acoa ---> citrate)	61		1.2.7.3
TCA cycle, Glyoxyalte and Propionate Metbaolism	Citrate cycle (citrate ---> OAA+Acoa ---> citrate)	62		6.2.1.4; 6.2.1.5	6.2.1.4; 6.2.1.5	6.2.1.4; 6.2.1.5	6.2.1.4; 6.2.1.5	6.2.1.4; 6.2.1.5	6.2.1.4; 6.2.1.5	6.2.1.4; 6.2.1.5	6.2.1.4; 6.2.1.5	6.2.1.4; 6.2.1.5	6.2.1.4; 6.2.1.5	6.2.1.4; 6.2.1.5	6.2.1.4; 6.2.1.5	6.2.1.4; 6.2.1.5	6.2.1.4; 6.2.1.5	6.2.1.4; 6.2.1.5	6.2.1.4; 6.2.1.5	6.2.1.4; 6.2.1.5	6.2.1.4; 6.2.1.5	6.2.1.4; 6.2.1.5	6.2.1.4; 6.2.1.5	6.2.1.4; 6.2.1.5	6.2.1.4; 6.2.1.5	6.2.1.4; 6.2.1.5	6.2.1.5	6.2.1.4; 6.2.1.5	6.2.1.5	6.2.1.5	6.2.1.4; 6.2.1.5			6.2.1.4; 6.2.1.5	6.2.1.4; 6.2.1.5	6.2.1.4; 6.2.1.5
TCA cycle, Glyoxyalte and Propionate Metbaolism	Citrate cycle (citrate ---> OAA+Acoa ---> citrate)	63		1.3.99.1; 1.3.5.1	1.3.5.1	1.3.5.1	1.3.5.1	1.3.99.1; 1.3.5.1	1.3.5.1	1.3.5.1	1.3.99.1; 1.3.5.1	1.3.5.1	1.3.5.1	1.3.5.1	1.3.5.1	1.3.5.1	1.3.5.1	1.3.5.1	1.3.5.1	1.3.5.1	1.3.5.1	1.3.5.1	1.3.5.1	1.3.5.1	1.3.5.1	1.3.5.1	1.3.99.1; 1.3.5.1	1.3.5.1	1.3.99.1	1.3.99.1; 1.3.5.1	1.3.5.1			1.3.5.1	1.3.5.1	1.3.5.1
TCA cycle, Glyoxyalte and Propionate Metbaolism	Citrate cycle (citrate ---> OAA+Acoa ---> citrate)	64		4.2.1.2	4.2.1.2	4.2.1.2	4.2.1.2	4.2.1.2	4.2.1.2	4.2.1.2	4.2.1.2	4.2.1.2	4.2.1.2	4.2.1.2	4.2.1.2	4.2.1.2	4.2.1.2	4.2.1.2	4.2.1.2	4.2.1.2	4.2.1.2	4.2.1.2	4.2.1.2	4.2.1.2	4.2.1.2	4.2.1.2	4.2.1.2	4.2.1.2	4.2.1.2	4.2.1.2	4.2.1.2			4.2.1.2	4.2.1.2	4.2.1.2
TCA cycle, Glyoxyalte and Propionate Metbaolism	Citrate cycle (citrate ---> OAA+Acoa ---> citrate)	65		1.1.1.37	1.1.1.37	1.1.1.37	1.1.1.37	1.1.1.37	1.1.1.37	1.1.1.37	1.1.1.37	1.1.1.37	1.1.1.37	1.1.1.37	1.1.1.37	1.1.1.37	1.1.1.37	1.1.1.37	1.1.1.37	1.1.1.37	1.1.1.37	1.1.1.37	1.1.1.37	1.1.1.37	1.1.1.37	1.1.1.37	1.1.1.37	1.1.1.37	1.1.1.37	1.1.1.37		1.1.1.37	1.1.1.37
TCA cycle, Glyoxyalte and Propionate Metbaolism	Citrate cycle (citrate ---> OAA+Acoa ---> citrate)	66		1.1.5.4																																1.1.5.4
		67
		68		Pentose phosphate pathway [oxidative phase] (glucose-6P ---> Ribose-5P ---> PRPP)
Pentose cycle and Photosynthetic Carbon Fixation	Pentose phosphate pathway [oxidative phase] (glucose-6P ---> Ribose-5P ---> PRPP)	69		1.1.1.49		1.1.1.49	1.1.1.49	1.1.1.49	1.1.1.49	1.1.1.49	1.1.1.49	1.1.1.49		1.1.1.49	1.1.1.49			1.1.1.49	1.1.1.49	1.1.1.49	1.1.1.49	1.1.1.49	1.1.1.49	1.1.1.49	1.1.1.49	1.1.1.49	1.1.1.49	1.1.1.49	1.1.1.49	1.1.1.49	1.1.1.49			1.1.1.49	1.1.1.49	1.1.1.49
Pentose cycle and Photosynthetic Carbon Fixation	Pentose phosphate pathway [oxidative phase] (glucose-6P ---> Ribose-5P ---> PRPP)	70		3.1.1.31			3.1.1.31	3.1.1.31	3.1.1.31	3.1.1.31	3.1.1.31	3.1.1.31		3.1.1.31	3.1.1.31			3.1.1.31		3.1.1.31		3.1.1.31														3.1.1.31
Pentose cycle and Photosynthetic Carbon Fixation	Pentose phosphate pathway [oxidative phase] (glucose-6P ---> Ribose-5P ---> PRPP)	71		(H6PD) 1.1.1.47+3.1.1.31
Pentose cycle and Photosynthetic Carbon Fixation	Pentose phosphate pathway [oxidative phase] (glucose-6P ---> Ribose-5P ---> PRPP)	72		1.1.1.44		1.1.1.44	1.1.1.44	1.1.1.44	1.1.1.44	1.1.1.44	1.1.1.44	1.1.1.44		1.1.1.44	1.1.1.44			1.1.1.44	1.1.1.44	1.1.1.44	1.1.1.44	1.1.1.44	1.1.1.44	1.1.1.44	1.1.1.44	1.1.1.44	1.1.1.44	1.1.1.44	1.1.1.44	1.1.1.44	1.1.1.44			1.1.1.44	1.1.1.44	1.1.1.44
Pentose cycle and Photosynthetic Carbon Fixation	Pentose phosphate pathway [oxidative phase] (glucose-6P ---> Ribose-5P ---> PRPP)	73		5.3.1.6	5.3.1.6	5.3.1.6	5.3.1.6	5.3.1.6	5.3.1.6	5.3.1.6	5.3.1.6	5.3.1.6	5.3.1.6	5.3.1.6	5.3.1.6	5.3.1.6	5.3.1.6	5.3.1.6	5.3.1.6	5.3.1.6	5.3.1.6	5.3.1.6	5.3.1.6	5.3.1.6	5.3.1.6	5.3.1.6	5.3.1.6	5.3.1.6	5.3.1.6	5.3.1.6	5.3.1.6			5.3.1.6	5.3.1.6	5.3.1.6
Pentose cycle and Photosynthetic Carbon Fixation	Pentose phosphate pathway [oxidative phase] (glucose-6P ---> Ribose-5P ---> PRPP)	74		2.7.6.1	2.7.6.1	2.7.6.1	2.7.6.1	2.7.6.1	2.7.6.1	2.7.6.1	2.7.6.1	2.7.6.1	2.7.6.1	2.7.6.1	2.7.6.1	2.7.6.1	2.7.6.1	2.7.6.1	2.7.6.1	2.7.6.1	2.7.6.1	2.7.6.1	2.7.6.1	2.7.6.1	2.7.6.1	2.7.6.1	2.7.6.1	2.7.6.1	2.7.6.1	2.7.6.1	2.7.6.1			2.7.6.1	2.7.6.1	2.7.6.1
		75
		76		Pentose phosphate pathway [non-oxidative phase] (fructose-6P ---> Ribose-5P ---> PRPP)
Pentose cycle and Photosynthetic Carbon Fixation	Pentose phosphate pathway [non-oxidative phase] (fructose-6P ---> Ribose-5P ---> PRPP)	77		2.2.1.1	2.2.1.1	2.2.1.1	2.2.1.1	2.2.1.1	2.2.1.1	2.2.1.1	2.2.1.1	2.2.1.1	2.2.1.1	2.2.1.1	2.2.1.1	2.2.1.1	2.2.1.1	2.2.1.1	2.2.1.1	2.2.1.1	2.2.1.1	2.2.1.1	2.2.1.1	2.2.1.1	2.2.1.1	2.2.1.1	2.2.1.1	2.2.1.1	2.2.1.1	2.2.1.1						2.2.1.1
Pentose cycle and Photosynthetic Carbon Fixation	Pentose phosphate pathway [non-oxidative phase] (fructose-6P ---> Ribose-5P ---> PRPP)	78		5.1.3.1	5.1.3.1	5.1.3.1	5.1.3.1	5.1.3.1	5.1.3.1	5.1.3.1	5.1.3.1		5.1.3.1	5.1.3.1	5.1.3.1	5.1.3.1	5.1.3.1	5.1.3.1	5.1.3.1	5.1.3.1	5.1.3.1	5.1.3.1	5.1.3.1	5.1.3.1	5.1.3.1	5.1.3.1	5.1.3.1	5.1.3.1	5.1.3.1	5.1.3.1						5.1.3.1
Pentose cycle and Photosynthetic Carbon Fixation	Pentose phosphate pathway [non-oxidative phase] (fructose-6P ---> Ribose-5P ---> PRPP)	79		2.2.1.2	2.2.1.2	2.2.1.2	2.2.1.2	2.2.1.2	2.2.1.2	2.2.1.2	2.2.1.2	2.2.1.2	2.2.1.2	2.2.1.2	2.2.1.2	2.2.1.2	2.2.1.2	2.2.1.2	2.2.1.2	2.2.1.2	2.2.1.2	2.2.1.2	2.2.1.2	2.2.1.2		2.2.1.2										2.2.1.2
Pentose cycle and Photosynthetic Carbon Fixation	Pentose phosphate pathway [non-oxidative phase] (fructose-6P ---> Ribose-5P ---> PRPP)	80		5.3.1.6	5.3.1.6	5.3.1.6	5.3.1.6	5.3.1.6	5.3.1.6	5.3.1.6	5.3.1.6	5.3.1.6	5.3.1.6	5.3.1.6	5.3.1.6	5.3.1.6	5.3.1.6	5.3.1.6		5.3.1.6	5.3.1.6	5.3.1.6	5.3.1.6	5.3.1.6	5.3.1.6	5.3.1.6	5.3.1.6	5.3.1.6	5.3.1.6	5.3.1.6	5.3.1.6			5.3.1.6	5.3.1.6	5.3.1.6
Pentose cycle and Photosynthetic Carbon Fixation	Pentose phosphate pathway [non-oxidative phase] (fructose-6P ---> Ribose-5P ---> PRPP)	81		2.7.6.1	2.7.6.1	2.7.6.1	2.7.6.1	2.7.6.1	2.7.6.1	2.7.6.1	2.7.6.1	2.7.6.1	2.7.6.1	2.7.6.1	2.7.6.1	2.7.6.1	2.7.6.1	2.7.6.1	2.7.6.1	2.7.6.1	2.7.6.1	2.7.6.1	2.7.6.1	2.7.6.1	2.7.6.1	2.7.6.1	2.7.6.1	2.7.6.1	2.7.6.1	2.7.6.1	2.7.6.1			2.7.6.1	2.7.6.1	2.7.6.1
		82
		83		Glycogen / Amylose / Starch synthesis (glucose-6P ---> UDP/ADP-glucose ---> Glycogen / Amylase / Starch)
Amino Sugar, Amylose and Trehalose Metabolism	Glycogen / Amylose / Starch synthesis (glucose-6P ---> UDP/ADP-glucose ---> Glycogen / Amylase / Starch)	84		5.4.2.2	5.4.2.2	5.4.2.2	5.4.2.2	5.4.2.2	5.4.2.2	5.4.2.2	5.4.2.2	5.4.2.2	5.4.2.2	5.4.2.2	5.4.2.2	5.4.2.2	5.4.2.2		5.4.2.2	5.4.2.2	5.4.2.2	5.4.2.2	5.4.2.2	5.4.2.2	5.4.2.2	5.4.2.2	5.4.2.2	5.4.2.2	5.4.2.2	5.4.2.2		5.4.2.2	5.4.2.2			5.4.2.2
Amino Sugar, Amylose and Trehalose Metabolism	Glycogen / Amylose / Starch synthesis (glucose-6P ---> UDP/ADP-glucose ---> Glycogen / Amylase / Starch)	85		2.7.7.9	2.7.7.9		2.7.7.9	2.7.7.9	2.7.7.9	2.7.7.9	2.7.7.9	2.7.7.9			2.7.7.9			2.7.7.9	2.7.7.9	2.7.7.9
Amino Sugar, Amylose and Trehalose Metabolism	Glycogen / Amylose / Starch synthesis (glucose-6P ---> UDP/ADP-glucose ---> Glycogen / Amylase / Starch)	86		2.4.1.11
Amino Sugar, Amylose and Trehalose Metabolism	Glycogen / Amylose / Starch synthesis (glucose-6P ---> UDP/ADP-glucose ---> Glycogen / Amylase / Starch)	87		2.7.7.27			2.7.7.27	2.7.7.27
Amino Sugar, Amylose and Trehalose Metabolism	Glycogen / Amylose / Starch synthesis (glucose-6P ---> UDP/ADP-glucose ---> Glycogen / Amylase / Starch)	88		2.4.1.21	2.4.1.21	2.4.1.21	2.4.1.21	2.4.1.21					2.4.1.21	2.4.1.21			2.4.1.21				2.4.1.21	2.4.1.21	2.4.1.21													2.4.1.21
Amino Sugar, Amylose and Trehalose Metabolism	Glycogen / Amylose / Starch synthesis (glucose-6P ---> UDP/ADP-glucose ---> Glycogen / Amylase / Starch)	89		2.4.1.18	2.4.1.18	2.4.1.18	2.4.1.18	2.4.1.18					2.4.1.18	2.4.1.18			2.4.1.18				2.4.1.18	2.4.1.18	2.4.1.18										2.4.1.18			2.4.1.18
Amino Sugar, Amylose and Trehalose Metabolism	Glycogen / Amylose / Starch synthesis (glucose-6P ---> UDP/ADP-glucose ---> Glycogen / Amylase / Starch)	90		2.4.1.1	2.4.1.1	2.4.1.1	2.4.1.1	2.4.1.1					2.4.1.1	2.4.1.1			2.4.1.1				2.4.1.1	2.4.1.1	2.4.1.1										2.4.1.1			2.4.1.1
Amino Sugar, Amylose and Trehalose Metabolism	Glycogen / Amylose / Starch synthesis (glucose-6P ---> UDP/ADP-glucose ---> Glycogen / Amylase / Starch)	91		3.2.1.33	3.2.1.33	3.2.1.33		3.2.1.33					3.2.1.33	3.2.1.33			3.2.1.33				3.2.1.33	3.2.1.33	3.2.1.33													3.2.1.33
Amino Sugar, Amylose and Trehalose Metabolism	Glycogen / Amylose / Starch synthesis (glucose-6P ---> UDP/ADP-glucose ---> Glycogen / Amylase / Starch)	92		3.2.1.26; 3.2.1.20; 3.2.1.48	3.2.1.26		3.2.1.26	3.2.1.26; 3.2.1.20					3.2.1.20	3.2.1.26; 3.2.1.20	3.2.1.20		3.2.1.20			3.2.1.26
		93
		94		Trehalose synthesis (UDP/ADP-glucose ---> Trehalose)
Amino Sugar, Amylose and Trehalose Metabolism	Trehalose synthesis (UDP/ADP-glucose ---> Trehalose)	95		2.4.1.15	2.4.1.15	2.4.1.15	2.4.1.15	2.4.1.15	2.4.1.15	2.4.1.15	2.4.1.15	2.4.1.15	2.4.1.15	2.4.1.15	2.4.1.15	2.4.1.15	2.4.1.15				2.4.1.15	2.4.1.15	2.4.1.15								2.4.1.15	2.4.1.15	2.4.1.15	2.4.1.15	2.4.1.15	2.4.1.15
Amino Sugar, Amylose and Trehalose Metabolism	Trehalose synthesis (UDP/ADP-glucose ---> Trehalose)	96		3.1.3.12	3.1.3.12	3.1.3.12	3.1.3.12	3.1.3.12	3.1.3.12	3.1.3.12	3.1.3.12	3.1.3.12	3.1.3.12	3.1.3.12	3.1.3.12	3.1.3.12	3.1.3.12				3.1.3.12	3.1.3.12	3.1.3.12								3.1.3.12	3.1.3.12	3.1.3.12	3.1.3.12	3.1.3.12	3.1.3.12
Amino Sugar, Amylose and Trehalose Metabolism	Trehalose synthesis (UDP/ADP-glucose ---> Trehalose)	97		2.4.1.245
		98
		99		Amino sugar and nucleotide sugar metabolism (Glucose-6P ---> UDP-glucose ---> UDP-glucuronate)
Amino Sugar, Amylose and Trehalose Metabolism	Amino sugar and nucleotide sugar metabolism (Glucose-6P ---> UDP-glucose ---> UDP-glucuronate)	100		5.4.2.2; 5.4.2.5	5.4.2.2	5.4.2.2	5.4.2.2	5.4.2.2	5.4.2.2	5.4.2.2	5.4.2.2	5.4.2.2	5.4.2.2	5.4.2.2	5.4.2.2	5.4.2.2	5.4.2.2		5.4.2.2	5.4.2.2	5.4.2.2	5.4.2.2	5.4.2.2	5.4.2.2	5.4.2.2	5.4.2.2	5.4.2.2	5.4.2.2	5.4.2.2	5.4.2.2		5.4.2.2	5.4.2.2			5.4.2.2
Amino Sugar, Amylose and Trehalose Metabolism	Amino sugar and nucleotide sugar metabolism (Glucose-6P ---> UDP-glucose ---> UDP-glucuronate)	101		2.7.7.9	2.7.7.9		2.7.7.9	2.7.7.9	2.7.7.9		2.7.7.9	2.7.7.9			2.7.7.9			2.7.7.9	2.7.7.9	2.7.7.9
Amino Sugar, Amylose and Trehalose Metabolism	Amino sugar and nucleotide sugar metabolism (Glucose-6P ---> UDP-glucose ---> UDP-glucuronate)	102		1.1.1.22	1.1.1.22	1.1.1.22	1.1.1.22	1.1.1.22	1.1.1.22	1.1.1.22	1.1.1.22	1.1.1.22	1.1.1.22	1.1.1.22	1.1.1.22	1.1.1.22	1.1.1.22		1.1.1.22													1.1.1.22	1.1.1.22			1.1.1.22
		103
		104		Amino sugar and nucleotide sugar metabolism (fructose-6P ---> N-acetyl-glucosamine-6P ---> UDP-N-acetyl-glucosamine ---> N-acetyl-neuraminate)
Amino Sugar, Amylose and Trehalose Metabolism	Amino sugar and nucleotide sugar metabolism (fructose-6P ---> N-acetyl-glucosamine-6P ---> UDP-N-acetyl-glucosamine ---> N-acetyl-neuraminate)	105		2.6.1.16	2.6.1.16	2.6.1.16	2.6.1.16	2.6.1.16	2.6.1.16	2.6.1.16	2.6.1.16	2.6.1.16	2.6.1.16	2.6.1.16	2.6.1.16	2.6.1.16	2.6.1.16	2.6.1.16	2.6.1.16	2.6.1.16	2.6.1.16	2.6.1.16	2.6.1.16	2.6.1.16	2.6.1.16	2.6.1.16	2.6.1.16	2.6.1.16	2.6.1.16	2.6.1.16	2.6.1.16	2.6.1.16	2.6.1.16	2.6.1.16	2.6.1.16	2.6.1.16
Amino Sugar, Amylose and Trehalose Metabolism	Amino sugar and nucleotide sugar metabolism (fructose-6P ---> N-acetyl-glucosamine-6P ---> UDP-N-acetyl-glucosamine ---> N-acetyl-neuraminate)	106		2.3.1.4	2.3.1.4		2.3.1.4	2.3.1.4						2.3.1.4			2.3.1.4	2.3.1.4		2.3.1.4
Amino Sugar, Amylose and Trehalose Metabolism	Amino sugar and nucleotide sugar metabolism (fructose-6P ---> N-acetyl-glucosamine-6P ---> UDP-N-acetyl-glucosamine ---> N-acetyl-neuraminate)	107		5.4.2.3	5.4.2.3	5.4.2.3	5.4.2.3	5.4.2.3	5.4.2.3	5.4.2.3	5.4.2.3	5.4.2.3	5.4.2.3	5.4.2.3	5.4.2.3	5.4.2.3	5.4.2.3	5.4.2.3	5.4.2.3	5.4.2.3	5.4.2.3	5.4.2.3		5.4.2.3	5.4.2.3	5.4.2.3	5.4.2.3	5.4.2.3	5.4.2.3	5.4.2.3	5.4.2.3	5.4.2.3	5.4.2.3	5.4.2.3	5.4.2.3	5.4.2.3
Amino Sugar, Amylose and Trehalose Metabolism	Amino sugar and nucleotide sugar metabolism (fructose-6P ---> N-acetyl-glucosamine-6P ---> UDP-N-acetyl-glucosamine ---> N-acetyl-neuraminate)	108		2.7.7.23	2.7.7.23	2.7.7.23	2.7.7.23	2.7.7.23	2.7.7.23	2.7.7.23	2.7.7.23	2.7.7.23	2.7.7.23	2.7.7.23	2.7.7.23	2.7.7.23	2.7.7.23	2.7.7.23	2.7.7.23	2.7.7.23	2.7.7.23	2.7.7.23	2.7.7.23	2.7.7.23	2.7.7.23	2.7.7.23	2.7.7.23	2.7.7.23	2.7.7.23	2.7.7.23	2.7.7.23	2.7.7.23	2.7.7.23	2.7.7.23	2.7.7.23	2.7.7.23
Amino Sugar, Amylose and Trehalose Metabolism	Amino sugar and nucleotide sugar metabolism (fructose-6P ---> N-acetyl-glucosamine-6P ---> UDP-N-acetyl-glucosamine ---> N-acetyl-neuraminate)	109		5.4.2.10
Amino Sugar, Amylose and Trehalose Metabolism	Amino sugar and nucleotide sugar metabolism (fructose-6P ---> N-acetyl-glucosamine-6P ---> UDP-N-acetyl-glucosamine ---> N-acetyl-neuraminate)	110		2.3.1.157
Amino Sugar, Amylose and Trehalose Metabolism	Amino sugar and nucleotide sugar metabolism (fructose-6P ---> N-acetyl-glucosamine-6P ---> UDP-N-acetyl-glucosamine ---> N-acetyl-neuraminate)	111		5.1.3.14
Amino Sugar, Amylose and Trehalose Metabolism	Amino sugar and nucleotide sugar metabolism (fructose-6P ---> N-acetyl-glucosamine-6P ---> UDP-N-acetyl-glucosamine ---> N-acetyl-neuraminate)	112		2.7.1.60
Amino Sugar, Amylose and Trehalose Metabolism	Amino sugar and nucleotide sugar metabolism (fructose-6P ---> N-acetyl-glucosamine-6P ---> UDP-N-acetyl-glucosamine ---> N-acetyl-neuraminate)	113		2.5.1.57
Amino Sugar, Amylose and Trehalose Metabolism	Amino sugar and nucleotide sugar metabolism (fructose-6P ---> N-acetyl-glucosamine-6P ---> UDP-N-acetyl-glucosamine ---> N-acetyl-neuraminate)	114		3.1.3.29
Amino Sugar, Amylose and Trehalose Metabolism	Amino sugar and nucleotide sugar metabolism (fructose-6P ---> N-acetyl-glucosamine-6P ---> UDP-N-acetyl-glucosamine ---> N-acetyl-neuraminate)	115		2.5.1.56
		116
		117		Amino sugar and nucleotide sugar metabolism (UDP-GlcNAc ---> Chitin)
Amino Sugar, Amylose and Trehalose Metabolism	Amino sugar and nucleotide sugar metabolism (UDP-GlcNAc ---> Chitin)	118		2.4.1.16					2.4.1.16		2.4.1.16	2.4.1.16	2.4.1.16		2.4.1.16	2.4.1.16	2.4.1.16
		119
		120		Glyoxylate cycle (isocitrate ---> glyoxylate ---> malate)
TCA cycle, Glyoxyalte and Propionate Metbaolism	Glyoxylate cycle (isocitrate ---> glyoxylate ---> malate)	121		4.1.3.1	4.1.3.1	4.1.3.1	4.1.3.1	4.1.3.1	4.1.3.1	4.1.3.1	4.1.3.1	4.1.3.1	4.1.3.1	4.1.3.1	4.1.3.1	4.1.3.1	4.1.3.1
TCA cycle, Glyoxyalte and Propionate Metbaolism	Glyoxylate cycle (isocitrate ---> glyoxylate ---> malate)	122		2.3.3.9	2.3.3.9	2.3.3.9	2.3.3.9	2.3.3.9	2.3.3.9		2.3.3.9	2.3.3.9	2.3.3.9	2.3.3.9	2.3.3.9		2.3.3.9
		123
		124		Propanoate metabolism (propanoate ---> propionyl-CoA)
TCA cycle, Glyoxyalte and Propionate Metbaolism	Propanoate metabolism (propanoate ---> propionyl-CoA)	125		6.2.1.1; 6.2.1.17	6.2.1.1; 6.2.1.17	6.2.1.1	6.2.1.1	6.2.1.1	6.2.1.1	6.2.1.1	6.2.1.1; 6.2.1.17	6.2.1.1	6.2.1.17	6.2.1.1	6.2.1.1	6.2.1.1	6.2.1.17	6.2.1.1	6.2.1.1	6.2.1.1	6.2.1.1	6.2.1.1	6.2.1.1	6.2.1.1	6.2.1.1
TCA cycle, Glyoxyalte and Propionate Metbaolism	Propanoate metabolism (propanoate ---> propionyl-CoA)	126		2.8.3.1; 6.2.1.13
		127
		128		Methyl-citric acid cycle (propionyl-CoA ---> succinate)
TCA cycle, Glyoxyalte and Propionate Metbaolism	Methyl-citric acid cycle (propionyl-CoA ---> succinate)	129		2.3.3.5	2.3.3.5	2.3.3.5							2.3.3.5			2.3.3.5	2.3.3.5				2.3.3.5	2.3.3.5	2.3.3.5
TCA cycle, Glyoxyalte and Propionate Metbaolism	Methyl-citric acid cycle (propionyl-CoA ---> succinate)	130		4.2.1.79	4.2.1.79	4.2.1.79															4.2.1.79	4.2.1.79	4.2.1.79
TCA cycle, Glyoxyalte and Propionate Metbaolism	Methyl-citric acid cycle (propionyl-CoA ---> succinate)	131		4.2.1.99
TCA cycle, Glyoxyalte and Propionate Metbaolism	Methyl-citric acid cycle (propionyl-CoA ---> succinate)	132		4.1.3.30	4.1.3.30	4.1.3.30															4.1.3.30	4.1.3.30
		133
		134		Methyl-malonyl-CoA pathway (propionyl-CoA ---> succinyl-CoA)
TCA cycle, Glyoxyalte and Propionate Metbaolism	Methyl-malonyl-CoA pathway (propionyl-CoA ---> succinyl-CoA)	135		2.1.3.1
TCA cycle, Glyoxyalte and Propionate Metbaolism	Methyl-malonyl-CoA pathway (propionyl-CoA ---> succinyl-CoA)	136		5.1.99.1																5.1.99.1
TCA cycle, Glyoxyalte and Propionate Metbaolism	Methyl-malonyl-CoA pathway (propionyl-CoA ---> succinyl-CoA)	137		5.4.99.2					5.4.99.2	5.4.99.2	5.4.99.2	5.4.99.2			5.4.99.2					5.4.99.2
TCA cycle, Glyoxyalte and Propionate Metbaolism	Methyl-malonyl-CoA pathway (propionyl-CoA ---> succinyl-CoA)	138		6.4.1.3	6.4.1.3	6.4.1.3			6.4.1.3	6.4.1.3	6.4.1.3	6.4.1.3			6.4.1.3					6.4.1.3
TCA cycle, Glyoxyalte and Propionate Metbaolism	Methyl-malonyl-CoA pathway (propionyl-CoA ---> succinyl-CoA)	139		1.2.1.27	1.2.1.27	1.2.1.27	1.2.1.27	1.2.1.27	1.2.1.27	1.2.1.27	1.2.1.27	1.2.1.27	1.2.1.27	1.2.1.27	1.2.1.27	1.2.1.27	1.2.1.27				1.2.1.27	1.2.1.27
TCA cycle, Glyoxyalte and Propionate Metbaolism	Methyl-malonyl-CoA pathway (propionyl-CoA ---> succinyl-CoA)	140		1.2.1.18	1.2.1.18	1.2.1.18	1.2.1.18	1.2.1.18	1.2.1.18	1.2.1.18	1.2.1.18	1.2.1.18	1.2.1.18	1.2.1.18	1.2.1.18	1.2.1.18	1.2.1.18				1.2.1.18	1.2.1.18
TCA cycle, Glyoxyalte and Propionate Metbaolism	Methyl-malonyl-CoA pathway (propionyl-CoA ---> succinyl-CoA)	141		3.1.2.17
		142
		143		Inositol phosphate metabolism (D-glucose ---> myo-Inositol ---> Phosphatidyl-I ---> Phosphatidyl-I-3P ---> Phosphatidyl-I-3,5diP)
Inositol-P Metabolism	Inositol phosphate metabolism (D-glucose ---> myo-Inositol ---> Phosphatidyl-I ---> Phosphatidyl-I-3P ---> Phosphatidyl-I-3,5diP)	144		5.5.1.4	5.5.1.4	5.5.1.4	5.5.1.4	5.5.1.4	5.5.1.4	5.5.1.4	5.5.1.4	5.5.1.4	5.5.1.4		5.5.1.4	5.5.1.4	5.5.1.4	5.5.1.4	5.5.1.4	5.5.1.4				5.5.1.4	5.5.1.4	5.5.1.4	5.5.1.4	5.5.1.4	5.5.1.4	5.5.1.4	5.5.1.4	5.5.1.4	5.5.1.4	5.5.1.4	5.5.1.4	5.5.1.4
Inositol-P Metabolism	Inositol phosphate metabolism (D-glucose ---> myo-Inositol ---> Phosphatidyl-I ---> Phosphatidyl-I-3P ---> Phosphatidyl-I-3,5diP)	145		3.1.3.25	3.1.3.25	3.1.3.25	3.1.3.25	3.1.3.25	3.1.3.25	3.1.3.25	3.1.3.25	3.1.3.25		3.1.3.25	3.1.3.25	3.1.3.25		3.1.3.25	3.1.3.25	3.1.3.25	3.1.3.25	3.1.3.25	3.1.3.25													3.1.3.25
Inositol-P Metabolism	Inositol phosphate metabolism (D-glucose ---> myo-Inositol ---> Phosphatidyl-I ---> Phosphatidyl-I-3P ---> Phosphatidyl-I-3,5diP)	146		2.7.8.11	2.7.8.11	2.7.8.11	2.7.8.11	2.7.8.11	2.7.8.11	2.7.8.11	2.7.8.11	2.7.8.11			2.7.8.11	2.7.8.11	2.7.8.11	2.7.8.11	2.7.8.11	2.7.8.11	2.7.8.11	2.7.8.11		2.7.8.11	2.7.8.11	2.7.8.11	2.7.8.11	2.7.8.11	2.7.8.11	2.7.8.11	2.7.8.11	2.7.8.11	2.7.8.11	2.7.8.11	2.7.8.11	2.7.8.11
Inositol-P Metabolism	Inositol phosphate metabolism (D-glucose ---> myo-Inositol ---> Phosphatidyl-I ---> Phosphatidyl-I-3P ---> Phosphatidyl-I-3,5diP)	147		2.7.1.137; 3.1.3.64	2.7.1.137	2.7.1.137	2.7.1.137	2.7.1.137	2.7.1.137	2.7.1.137	2.7.1.137; 3.1.3.64	2.7.1.137	2.7.1.137	2.7.1.137	2.7.1.137	2.7.1.137	2.7.1.137	2.7.1.137	2.7.1.137	2.7.1.137			2.7.1.137	2.7.1.137	2.7.1.137	2.7.1.137	2.7.1.137	2.7.1.137	2.7.1.137	2.7.1.137		2.7.1.137	2.7.1.137			2.7.1.137
Inositol-P Metabolism	Inositol phosphate metabolism (D-glucose ---> myo-Inositol ---> Phosphatidyl-I ---> Phosphatidyl-I-3P ---> Phosphatidyl-I-3,5diP)	148		2.7.1.150	2.7.1.150	2.7.1.150	2.7.1.150	2.7.1.150	2.7.1.150		2.7.1.150	2.7.1.150	2.7.1.150	2.7.1.150	2.7.1.150		2.7.1.150										2.7.1.150		2.7.1.150	2.7.1.150
		149
		150		Inositol phosphate metabolism (Phosphatidyl-I ---> Phosphatidyl-I-4P ---> Phosphatidyl-I-4,5diP ---> Phosphatidyl-I-3,4,5triP)
Inositol-P Metabolism	Inositol phosphate metabolism (Phosphatidyl-I ---> Phosphatidyl-I-4P ---> Phosphatidyl-I-4,5diP ---> Phosphatidyl-I-3,4,5triP)	151		2.7.1.67	2.7.1.67	2.7.1.67	2.7.1.67	2.7.1.67	2.7.1.67	2.7.1.67	2.7.1.67	2.7.1.67	2.7.1.67	2.7.1.67	2.7.1.67	2.7.1.67		2.7.1.67	2.7.1.67	2.7.1.67	2.7.1.67	2.7.1.67	2.7.1.67	2.7.1.67	2.7.1.67	2.7.1.67	2.7.1.67	2.7.1.67	2.7.1.67	2.7.1.67	2.7.1.67	2.7.1.67	2.7.1.67	2.7.1.67	2.7.1.67	2.7.1.67
Inositol-P Metabolism	Inositol phosphate metabolism (Phosphatidyl-I ---> Phosphatidyl-I-4P ---> Phosphatidyl-I-4,5diP ---> Phosphatidyl-I-3,4,5triP)	152		2.7.1.68	2.7.1.68	2.7.1.68	2.7.1.68	2.7.1.68	2.7.1.68	2.7.1.68	2.7.1.68	2.7.1.68	2.7.1.68	2.7.1.68	2.7.1.68	2.7.1.68	2.7.1.68	2.7.1.68	2.7.1.68	2.7.1.68	2.7.1.68	2.7.1.68	2.7.1.68	2.7.1.68	2.7.1.68	2.7.1.68	2.7.1.68	2.7.1.68	2.7.1.68	2.7.1.68	2.7.1.68	2.7.1.68	2.7.1.68	2.7.1.68	2.7.1.68	2.7.1.68
Inositol-P Metabolism	Inositol phosphate metabolism (Phosphatidyl-I ---> Phosphatidyl-I-4P ---> Phosphatidyl-I-4,5diP ---> Phosphatidyl-I-3,4,5triP)	153		2.7.1.153							2.7.1.153								2.7.1.153
		154
		155		Phosphatidyl-I-Ps interconversion
Inositol-P Metabolism	Phosphatidyl-I-Ps interconversion	156		3.1.3.67	3.1.3.67	3.1.3.67	3.1.3.67	3.1.3.67	3.1.3.67		3.1.3.67		3.1.3.67	3.1.3.67	3.1.3.67		3.1.3.67		3.1.3.67
Inositol-P Metabolism	Phosphatidyl-I-Ps interconversion	157		3.1.3.86				3.1.3.86			3.1.3.86
Inositol-P Metabolism	Phosphatidyl-I-Ps interconversion	158		3.1.3.66							3.1.3.66
Inositol-P Metabolism	Phosphatidyl-I-Ps interconversion	159		3.1.3.36	3.1.3.36	3.1.3.36			3.1.3.36	3.1.3.36	3.1.3.36	3.1.3.36	3.1.3.36		3.1.3.36		3.1.3.36										3.1.3.36		3.1.3.36	3.1.3.36						3.1.3.36
Inositol-P Metabolism	Phosphatidyl-I-Ps interconversion	160		3.1.4.3; 4.6.1.13	3.1.4.3		3.1.4.3							3.1.4.3			3.1.4.3
Inositol-P Metabolism	Phosphatidyl-I-Ps interconversion	161		3.1.4.11	3.1.4.11	3.1.4.11	3.1.4.11	3.1.4.11	3.1.4.11	3.1.4.11		3.1.4.11	3.1.4.11	3.1.4.11			3.1.4.11	3.1.4.11	3.1.4.11	3.1.4.11										3.1.4.11						3.1.4.11
		162
		163		Phosphatidyl-I-Ps ---> I-Ps & phytic acid
Inositol-P Metabolism	Phosphatidyl-I-Ps ---> I-Ps & phytic acid	164		3.1.4.11	3.1.4.11	3.1.4.11	3.1.4.11	3.1.4.11	3.1.4.11	3.1.4.11		3.1.4.11	3.1.4.11	3.1.4.11			3.1.4.11	3.1.4.11	3.1.4.11	3.1.4.11										3.1.4.11	3.1.4.11	3.1.4.11	3.1.4.11	3.1.4.11	3.1.4.11	3.1.4.11
Inositol-P Metabolism	Phosphatidyl-I-Ps ---> I-Ps & phytic acid	165		2.7.1.127
Inositol-P Metabolism	Phosphatidyl-I-Ps ---> I-Ps & phytic acid	166		3.1.3.62							3.1.3.62
Inositol-P Metabolism	Phosphatidyl-I-Ps ---> I-Ps & phytic acid	167		3.1.3.56	3.1.3.56			3.1.3.56						3.1.3.56				3.1.3.56	3.1.3.56	3.1.3.56
Inositol-P Metabolism	Phosphatidyl-I-Ps ---> I-Ps & phytic acid	168		2.7.1.159			2.7.1.159	2.7.1.159	2.7.1.159	2.7.1.159	2.7.1.159	2.7.1.159	2.7.1.159		2.7.1.159		2.7.1.159
Inositol-P Metabolism	Phosphatidyl-I-Ps ---> I-Ps & phytic acid	169		2.7.1.140			2.7.1.140	2.7.1.140
Inositol-P Metabolism	Phosphatidyl-I-Ps ---> I-Ps & phytic acid	170		2.7.1.151	2.7.1.151	2.7.1.151	2.7.1.151	2.7.1.151	2.7.1.151		2.7.1.151	2.7.1.151			2.7.1.151
Inositol-P Metabolism	Phosphatidyl-I-Ps ---> I-Ps & phytic acid	171		2.7.1.158	2.7.1.158	2.7.1.158	2.7.1.158	2.7.1.158	2.7.1.158			2.7.1.158			2.7.1.158
Inositol-P Metabolism	Phosphatidyl-I-Ps ---> I-Ps & phytic acid	172		3.1.3.66							3.1.3.66
Inositol-P Metabolism	Phosphatidyl-I-Ps ---> I-Ps & phytic acid	173		3.1.3.57			3.1.3.57	3.1.3.57										3.1.3.57
		174
		175		Oxidative Phosphorylation (subunit composition of various complexes)
		176		Oxidative Phosphorylation (EC number for all complexes)
Oxidative Phosphorylation	Oxidative Phosphorylation (EC number for all complexes)	177		1.6.5.3; 1.6.99.3; 1.6.99.5			1.6.5.3; 1.6.99.3	1.6.5.3; 1.6.99.3	1.6.5.3; 1.6.99.3	1.6.5.3; 1.6.99.3	1.6.5.3; 1.6.99.3	1.6.5.3; 1.6.99.3	1.6.5.3; 1.6.99.3	1.6.99.3	1.6.5.3; 1.6.99.3	1.6.99.3	1.6.5.3; 1.6.99.3	1.6.5.3; 1.6.99.3	1.6.5.3; 1.6.99.3	1.6.5.3; 1.6.99.3	1.6.99.3	1.6.99.3	1.6.99.3	1.6.99.3	1.6.99.3	1.6.99.3	1.6.99.3	1.6.99.3	1.6.99.3	1.6.99.3	1.6.99.3	1.6.99.3	1.6.99.3	1.6.99.3	1.6.99.3	1.6.99.3
Oxidative Phosphorylation	Oxidative Phosphorylation (EC number for all complexes)	178		1.3.99.1; 1.3.5.1	1.3.5.1	1.3.5.1	1.3.99.1; 1.3.5.1	1.3.99.1; 1.3.5.1	1.3.5.1	1.3.5.1	1.3.99.1; 1.3.5.1	1.3.5.1	1.3.5.1	1.3.5.1	1.3.5.1	1.3.5.1	1.3.5.1	1.3.5.1	1.3.5.1	1.3.5.1	1.3.5.1	1.3.5.1	1.3.5.1	1.3.5.1	1.3.5.1	1.3.5.1	1.3.99.1; 1.3.5.1	1.3.5.1	1.3.99.1	1.3.99.1; 1.3.5.1	1.3.5.1			1.3.5.1	1.3.5.1	1.3.5.1
Oxidative Phosphorylation	Oxidative Phosphorylation (EC number for all complexes)	179		1.10.2.2		1.10.2.2	1.10.2.2	1.10.2.2	1.10.2.2	1.10.2.2	1.10.2.2	1.10.2.2	1.10.2.2	1.10.2.2	1.10.2.2	1.10.2.2	1.10.2.2	1.10.2.2	1.10.2.2	1.10.2.2	1.10.2.2	1.10.2.2	1.10.2.2	1.10.2.2	1.10.2.2	1.10.2.2	1.10.2.2	1.10.2.2	1.10.2.2	1.10.2.2	1.10.2.2			1.10.2.2	1.10.2.2
Oxidative Phosphorylation	Oxidative Phosphorylation (EC number for all complexes)	180		1.9.3.1	1.9.3.1	1.9.3.1	1.9.3.1	1.9.3.1	1.9.3.1	1.9.3.1	1.9.3.1	1.9.3.1		1.9.3.1	1.9.3.1	1.9.3.1		1.9.3.1	1.9.3.1	1.9.3.1	1.9.3.1	1.9.3.1	1.9.3.1	1.9.3.1	1.9.3.1	1.9.3.1	1.9.3.1	1.9.3.1	1.9.3.1	1.9.3.1	1.9.3.1			1.9.3.1	1.9.3.1
Oxidative Phosphorylation	Oxidative Phosphorylation (EC number for all complexes)	181		3.6.3.14; 3.6.3.6	3.6.3.14; 3.6.3.6	3.6.3.14; 3.6.3.6	3.6.3.14; 3.6.3.6	3.6.3.14; 3.6.3.6	3.6.3.14	3.6.3.14; 3.6.3.6	3.6.3.14; 3.6.3.6	3.6.3.14; 3.6.3.6	3.6.3.14	3.6.3.14; 3.6.3.6	3.6.3.14; 3.6.3.6	3.6.3.14	3.6.3.14	3.6.3.14; 3.6.3.6	3.6.3.14; 3.6.3.6	3.6.3.14; 3.6.3.6	3.6.3.14; 3.6.3.6	3.6.3.14; 3.6.3.6	3.6.3.14; 3.6.3.6	3.6.3.14	3.6.3.14	3.6.3.14	3.6.3.14	3.6.3.14	3.6.3.14	3.6.3.14	3.6.3.14	3.6.3.14	3.6.3.14	3.6.3.14	3.6.3.14	3.6.3.14
Oxidative Phosphorylation	Oxidative Phosphorylation (EC number for all complexes)	182		3.6.1.1	3.6.1.1	3.6.1.1	3.6.1.1	3.6.1.1	3.6.1.1	3.6.1.1	3.6.1.1	3.6.1.1	3.6.1.1	3.6.1.1	3.6.1.1	3.6.1.1	3.6.1.1	3.6.1.1	3.6.1.1	3.6.1.1	3.6.1.1	3.6.1.1	3.6.1.1	3.6.1.1	3.6.1.1	3.6.1.1	3.6.1.1	3.6.1.1	3.6.1.1	3.6.1.1	3.6.1.1	3.6.1.1	3.6.1.1	3.6.1.1	3.6.1.1	3.6.1.1
Oxidative Phosphorylation	Oxidative Phosphorylation (EC number for all complexes)	183		2.7.4.1
		184		COMPLEX-1: NADH dehydrogenase (1.6.5.3; 1.6.99.3)
Oxidative Phosphorylation	COMPLEX-1: NADH dehydrogenase (1.6.5.3; 1.6.99.3)	185		ND1; ND2; ND3; ND4; ND5; ND6			ND1; ND2; ND3; ND4; ND5; ND6
Oxidative Phosphorylation	COMPLEX-1: NADH dehydrogenase (1.6.5.3; 1.6.99.3)	186		Ndufs1; Ndufs2; Ndufs3; Ndufs4; Ndufs5; Ndufs6; Ndufs7; Ndufs8; Ndufv1; Ndufv2; Ndufv3			Ndufs1; Ndufs2; Ndufs3; Ndufs4; Ndufs5; Ndufs6; Ndufs7; Ndufs8; Ndufv1; Ndufv2	Ndufs1; Ndufs2; Ndufs3; Ndufs4; Ndufs6; Ndufv1; Ndufv2	Ndufs1; Ndufs6; Ndufs7; Ndufs8; Ndufv1; Ndufv2	Ndufs6; Ndufs7; Ndufs8; Ndufv1; Ndufv2	Ndufs4; Ndufs5; Ndufs7; Ndufv1; Ndufv2	Ndufs6; Ndufs7; Ndufv1; Ndufv2	Ndufs1; Ndufs4; Ndufs6; Ndufs8; Ndufv2;		Ndufs5; Ndufs6; Ndufs7; Ndufs8; Ndufv1; Ndufv2		Ndufs1; Ndufs4; Ndufs6; Ndufs8; Ndufv1; Ndufv2;	Ndufs1; Ndufs7; Ndufv1; Ndufv2;	Ndufs1; Ndufv1; Ndufv2	Ndufs1; Ndufs7; Ndufv1; Ndufv2;
Oxidative Phosphorylation	COMPLEX-1: NADH dehydrogenase (1.6.5.3; 1.6.99.3)	187		Ndufa1; Ndufa2; Ndufa3; Ndufa4; Ndufa5; Ndufa6; Ndufa7; Ndufa8; Ndufa9; Ndufa10; Ndufa11; Ndufa12; Ndufa13; Ndufab1	Ndufab1	Ndufab1	Ndufa1; Ndufa2; Ndufa5; Ndufa6; Ndufa8; Ndufa9; Ndufa12; Ndufa13; Ndufab1	Ndufa2; Ndufa9; Ndufa12; Ndufa13; Ndufab1	Ndufa2; Ndufa5; Ndufa6; Ndufa9; Ndufa13; Ndufab1	Ndufa5; Ndufa6; Ndufa9; Ndufa13; Ndufab1	Ndufa2; Ndufa5; Ndufa6; Ndufa9; Ndufa12; Ndufa13; Ndufab1	Ndufa5; Ndufa9; Ndufab1	Ndufa2; Ndufa5; Ndufa9; Ndufab1		Ndufa2; Ndufa5; Ndufa6; Ndufa8; Ndufa9; Ndufa13; Ndufab1		Ndufa5; Ndufa9; Ndufab1	Ndufa9; Ndufab1	Ndufa9
Oxidative Phosphorylation	COMPLEX-1: NADH dehydrogenase (1.6.5.3; 1.6.99.3)	188		Ndufb1; Ndufb2; Ndufb3; Ndufb4; Ndufb5; Ndufb6; Ndufb7; Ndufb8; Ndufb9; Ndufb10; Ndufb11; Ndufc1; Ndufc2			Ndufb7; Ndufb9; Ndufb10	Ndufb7; Ndufb9	Ndufb7; Ndufb9; Ndufb10	Ndufb9	Ndufb7	Ndufb7			Ndufb7; Ndufb9
		189		COMPLEX-1: NADH dehydrogenase (Bacteria/Archaea)
Oxidative Phosphorylation	COMPLEX-1: NADH dehydrogenase (Bacteria/Archaea)	190		NuoA; NuoB; NuoC; NuoD; NuoE; NuoF; NuoG; NuoH; NuoI; NuoJ; NuoK; NuoL; NuoM; NuoN;				NuoA; NuoB; NuoG; NuoI			NuoB; NuoI; NuoN;
Oxidative Phosphorylation	COMPLEX-1: NADH dehydrogenase (Bacteria/Archaea)	191		NdhA; NdhB; NdhC; NdhD; NdhE; NdhF; NdhG; NdhH; NdhI; NdhJ; NdhK; NdhL; NdhM; NdhN; HoxE; HoxF; HoxU			NdhA; NdhB; NdhC; NdhD; NdhE; NdhF; NdhG; NdhH; NdhI; NdhJ; NdhK
		192		COMPLEX-2: Succinate dehydrogenase (1.3.99.1; 1.3.5.1)
Oxidative Phosphorylation	COMPLEX-2: Succinate dehydrogenase (1.3.99.1; 1.3.5.1)	193		SDHA; SDHB; SDHC; SDHD	SDHA; SDHB	SDHA; SDHB	SDHA; SDHB	SDHA	SDHA; SDHB; SDHC; SDHD	SDHA; SDHB; SDHC	SDHA	SDHA; SDHB; SDHC	SDHA; SDHB	SDHA; SDHB	SDHA; SDHB; SDHC	SDHA; SDHB	SDHA; SDHB	SDHA	SDHA	SDHA	SDHA; SDHB	SDHA; SDHB	SDHA; SDHB	SDHA; SDHB	SDHA; SDHB	SDHA; SDHB	SDHA	SDHA; SDHB		SDHA	SDHA; SDHB			SDHA; SDHB	SDHA; SDHB	SDHA; SDHB
		194		COMPLEX-2: Succinate dehydrogenase (Bacteria/Archaea)
Oxidative Phosphorylation	COMPLEX-2: Succinate dehydrogenase (Bacteria/Archaea)	195		SdhA; SdhB; SdhC; SdhD; FrdA; FrdB; FrdC; FrdD				SdhB			SdhB																SdhB		SdhA; SdhB	SdhB
		196		COMPLEX-3: Cytochrome c reductase (1.10.2.2)
Oxidative Phosphorylation	COMPLEX-3: Cytochrome c reductase (1.10.2.2)	197		ISP; Cytb; Cyt1; COR1; QCR2; QCR6; QCR7; QCR8; QCR9; QCR10	ISP	ISP; Cyt1; QCR6; QCR7	ISP; Cytb; Cyt1; QCR6; QCR7; QCR9	ISP; Cyt1; QCR7	ISP; Cyt1; QCR6; QCR7	ISP; Cyt1; QCR7	ISP; Cyt1	ISP; Cyt1; QCR6; QCR7	ISP; Cyt1	ISP; Cyt1; QCR6; QCR7	ISP; Cyt1; QCR6	ISP; Cyt1; QCR6; QCR7	ISP; Cyt1	ISP; Cyt1; QCR6; QCR7	ISP; Cyt1	Cyt1; QCR6	ISP; Cyt1; QCR6; QCR7;	ISP; Cyt1; QCR6; QCR7;	ISP; Cyt1; QCR7;	ISP; Cytb; Cyt1; QCR6; QCR7;	ISP; Cyt1; QCR6; QCR7;	ISP; Cyt1; QCR6; QCR7;	ISP; Cytb; Cyt1	ISP; Cytb; Cyt1; QCR6; QCR7;	ISP; Cytb; Cyt1	ISP; Cytb; Cyt1	ISP; Cytb; Cyt1; QCR6; QCR7;			ISP; Cyt1; QCR6; QCR7;	ISP; Cyt1; QCR6; QCR7;
		198		COMPLEX-4: Cytochrome c oxidase (1.9.3.1)
Oxidative Phosphorylation	COMPLEX-4: Cytochrome c oxidase (1.9.3.1)	199		COX1; COX2; COX3; COX4; COX5A; COX5B; COX6A; COX6B; COX6C; COX7A; COX7B; COX7C; COX8; COX10; COX11; COX15; COX17	COX2; COX5B; COX6B; COX10; COX11; COX15	COX2; COX5B; COX6B; COX10; COX11; COX15; COX17	COX1; COX2; COX3; COX5B; COX6A; COX6B; COX10; COX11; COX15; COX17	COX2; COX3; COX6B; COX10; COX11; COX15; COX17	COX2; COX6B; COX10; COX11; COX15; COX17	COX6A; COX6B; COX11; COX15	COX6B; COX10; COX11; COX15; COX17	COX6B; COX10; COX11; COX15; COX17	COX11; COX15	COX2; COX5B; COX6B; COX10; COX11; COX15	COX6B; COX10; COX11; COX15; COX17	COX2; COX5B; COX6B; COX10; COX11; COX15; COX17	COX11; COX15	COX6B; COX10; COX11; COX15; COX17	COX10; COX11; COX15	COX6B; COX10; COX15	COX2; COX5B; COX10; COX11; COX15; COX17	COX2; COX5B; COX6B; COX10; COX11; COX15; COX17	COX2; COX5B; COX6B; COX10; COX15	COX1; COX2; COX3; COX5B; COX6B; COX10; COX11; COX15; COX17	COX2; COX5B; COX6B; COX10; COX11; COX15; COX17	COX2; COX5B; COX6B; COX10; COX11; COX15; COX17	COX1; COX2; COX3	COX1; COX2; COX3; COX5B; COX6B; COX10; COX11; COX15; COX17	COX1; COX2; COX3; COX11; COX15; COX17	COX1; COX2; COX3; COX11; COX15; COX17	COX1; COX2; COX5B; COX10; COX11; COX15; COX17			COX2; COX5B; COX6B; COX10; COX11; COX15; COX17	COX2; COX5B; COX10; COX11; COX15
		200		COMPLEX-4: Cytochrome c oxidase (Bacteria/Archaea)
Oxidative Phosphorylation	COMPLEX-4: Cytochrome c oxidase (Bacteria/Archaea)	201		CyoA; CyoB; CyoC; CyoD; CyoE; CoxA; CoxB; CoxC; CoxD; QoxA; QoxB; QoxC; QoxD																							CyoE		CyoE	CyoE
		202		COMPLEX-5: F-type ATPase (F1 sector) (3.6.3.14; 3.6.3.6)
Oxidative Phosphorylation	COMPLEX-5: F-type ATPase (F1 sector) (3.6.3.14; 3.6.3.6)	203		alpha; beta; gamma; delta; epsilon; OSCP	alpha; beta; gamma; delta; epsilon; OSCP	alpha; beta; gamma; delta; epsilon; OSCP	alpha; beta; gamma; delta; epsilon; OSCP	alpha; beta; gamma; delta; epsilon; OSCP	alpha; beta; gamma; delta; OSCP	alpha; beta; gamma; OSCP	OSCP; delta	alpha; beta; gamma; delta; OSCP	beta; gamma; OSCP	alpha; beta; gamma; delta; epsilon; OSCP	alpha; beta; gamma; delta; OSCP	alpha; beta; gamma; delta; epsilon; OSCP	beta; gamma; OSCP	alpha; beta; gamma; delta	beta; gamma	alpha; beta; gamma; delta	alpha; beta; gamma; delta; epsilon; OSCP	alpha; beta; gamma; delta; epsilon; OSCP	alpha; beta; gamma; epsilon;	alpha; beta; gamma; delta; epsilon; OSCP	alpha; beta; gamma; delta; epsilon; OSCP	alpha; beta; gamma; delta; OSCP	OSCP	alpha; beta; gamma; delta; OSCP	OSCP	OSCP	alpha; beta; gamma; delta; OSCP	alpha; beta	beta	alpha; beta; gamma; delta; epsilon; OSCP	alpha; beta; gamma; delta; OSCP
		204		F-type ATPase (F0 sector)
Oxidative Phosphorylation	F-type ATPase (F0 sector)	205		a; b; c; d; e; f; f6; g; h; j; k; 8	c	c	a; c; d; g	a						c		c		c	c	c	c	c	c			c		c			c			c	c
		206		F-type ATPase (Bacteria)
Oxidative Phosphorylation	F-type ATPase (Bacteria)	207		alpha; beta; gamma; delta; epsilon; a; b; c	gamma	gamma	alpha; beta; gamma; delta; epsilon; a; b; c	gamma; delta; b	gamma	gamma	alpha; beta; gamma	beta; gamma; delta; c		gamma; epsilon; a; b; c													alpha; beta; gamma		alpha; beta; gamma	alpha; beta; gamma		beta
		208
		209	32	Extra-mitochondrial ATPases
		210		V-type ATPase
Oxidative Phosphorylation	F-type ATPase (Bacteria)	211		A; B; C; D; E; F; G; H; I; AC39; 54kD; S1; lipid	A; B; C; D; E; F; G; I; AC39; 54kD; lipid	A; B; C; D; E; F; I; AC39; 54kD; lipid	A; B; C; D; E; F; G; H; I; AC39; 54kD; lipid	A; B; C; D; E; F; I; AC39; 54kD; lipid	A; B; C; D; F; I; AC39; 54kD; lipid	A; B; C; D; E; F; G; I; AC39; 54kD; lipid	A; B; C; D; E; F; I; AC39; 54kD; lipid	A; B; C; D; E; F; I; AC39; 54kD; lipid	A; B; C; D; E; F; G; I; AC39; 54kD; lipid	A; B; C; D; E; F; I; AC39; 54kD; lipid	A; B; C; D; E; F; H; I; AC39; 54kD; lipid	A; B; C; D; E; F; G; I; AC39; 54kD; lipid	A; B; C; D; E; F; G; I; AC39; 54kD; lipid	A; B; C; D; E; F; G; I; AC39; 54kD; lipid	A; B; C; D; E; H; a; c; d	A; B; C; E; F; G; I; AC39; 54kD; lipid	A; B; C; D; E; F; G; I; AC39; 54kD; lipid	A; B; C; D; E; F; G; I; AC39; 54kD; lipid	A; B; C; D; E; F; G; I; AC39; 54kD; lipid	A; B; C; D; E; F; G; I; AC39; 54kD; lipid	A; B; C; D; E; F; G; I; AC39; 54kD; lipid	A; B; C; D; E; F; G; I; AC39; 54kD; lipid	A; B; C; D; E; F; I; AC39; 54kD; lipid	A; B; C; D; E; G; I; AC39; 54kD; lipid	A; B; C; D; E; F; I; AC39; 54kD; lipid	A; B; C; D; E; F; I; AC39; 54kD; lipid	A; B; C; D; E; F; G; I; AC39; 54kD; lipid	A; B; C; D; E; F; G; I; AC39; 54kD; lipid	A; B; C; D; E; F; G; I; AC39; 54kD; lipid	A; B; C; D; E; F; I; AC39; 54kD; lipid	A; B; C; D; E; F; G; I; AC39; 54kD; lipid	A; B; C; D; E; F;H; a; c; d
		212		V-type ATPase (Bacteria)
Oxidative Phosphorylation	F-type ATPase (Bacteria)	213		A; B; C; D; E; F; I; K				I
		214
		215	36	Photosynthesis (subunit composition of various complexes)
		216		Photosynthesis (EC number)
Photosynthesis	Photosynthesis (EC number)	217		1.10.9.1	1.10.9.1	1.10.9.1	1.10.9.1	1.10.9.1	1.10.9.1	1.10.9.1		1.10.9.1		1.10.9.1
Photosynthesis	Photosynthesis (EC number)	218		1.18.1.2	1.18.1.2	1.18.1.2	1.18.1.2	1.18.1.2	1.18.1.2	1.18.1.2		1.18.1.2		1.18.1.2							1.18.1.2			1.18.1.2	1.18.1.2	1.18.1.2	1.18.1.2	1.18.1.2	1.18.1.2	1.18.1.2	1.18.1.2	1.18.1.2	1.18.1.2	1.18.1.2	1.18.1.2
		219		Photosystem-I
Photosynthesis	Photosystem-I	220		PsaA; PsaB; PsaC; PsaD; PsaE; PsaF; PsaG; PsaH; PsaI; PsaJ; PsaK; PsaL; PsaM; PsaN; PsaO; PsaX; rbcS; ycf4; ycf44; ycf54; ycf79	PsaD; PsaF; PsaL; ycf54	PsaE; PsaF; PsaL; PsaJ; ycf4; ycf44	PsaA; PsaB; PsaC; PsaD; PsaE; PsaF; PsaG; PsaH; PsaI; PsaJ; PsaK; PsaL; PsaN; PsaO	PsaD; PsaE; PsaF; PsaG; PsaH; PsaK; PsaL; PsaN; PsaO				PsaB; PsaD; PsaE; PsaF; PsaL		PsaC; PsaD; PsaE; PsaF; PsaL
		221		Photosystem-II
Photosynthesis	Photosystem-II	222		PsbA; PsbB; PsbC; PsbD; PsbE; PsbF; PsbH; PsbI; PsbJ; PsbK; PsbL; PsbM; PsbO; PsbP; PsbQ; PsbR; PsbS; PsbT; PsbU; PsbV; PsbW; PsbX; PsbY; PsbZ; Psb27; Psb28; Psb28-2; ycf12/psb30; ycf39	PsbO; PsbP; PsbU; ycf39	PsbI; PsbM; PsbO; PsbP; PsbU; Psb27; Psb28	PsbA; PsbB; PsbC; PsbD; PsbE; PsbF; PsbH; PsbI; PsbK; PsbL; PsbM; PsbO; PsbP; PsbQ; PsbR; PsbS; PsbT; PsbW; PsbY; PsbZ; Psb27; Psb28	PsbO; PsbP; PsbS; Psb27; Psb28	PsbO; PsbP; PsbU; Psb27	PsbM; PsbO; PsbP; PsbU; Psb27		PsbA; PsbB; PsbC; PsbE; PsbH; PsbM; PsbO; PsbP; PsbU; PsbV; PsbZ; Psb27; Psb28		PsbD; PsbO; PsbU; PsbV; Psb27
		223		Cytochrome b6/f complex
Photosynthesis	Cytochrome b6/f complex	224		PetA; PetB; PetC; PetD; PetG; PetL; PetM; PetN	PetC	PetC	PetA; PetB; PetC; PetD; PetG	PetC	PetC	PetC		PetA; PetB; PetC; PetD		PetA; PetC
		225		Photosynthetic electron transport
Photosynthesis	Photosynthetic electron transport	226		PetE; PetF; PetH; PetJ	PetF; PetH; PetJ	PetF; PetH; PetJ	PetE; PetF; PetH; PetJ	PetE; PetF; PetH; PetJ	PetF; PetH	PetH		PetH		PetF; PetH; PetJ		PetF; PetH					PetF; PetH	PetF; PetH	PetF; PetH	PetF	PetF	PetF; PetH	PetF; PetH	PetF	PetF; PetH	PetF; PetH	PetF; PetH			PetF; PetH	PetF; PetH
		227		F-type ATPase
Photosynthesis	Photosynthetic electron transport	228		alpha; beta; gamma; delta; epsilon; c; a; b	gamma	gamma	alpha; beta; gamma; delta; epsilon; c; a; b	gamma; delta; b	gamma	gamma	alpha; beta; gamma	beta; gamma; delta; c		gamma; epsilon; c; a; b													alpha; beta; gamma		alpha; beta; gamma	alpha; beta; gamma		beta
		229
		230		Carbon, Nitrogen & Sulfur Fixation
		231		Carbon-fixation in Photosynthetic Organisms (CO2 fixation and CAM cycle)
Pentose cycle and Photosynthetic Carbon Fixation	Carbon-fixation in Photosynthetic Organisms (CO2 fixation and CAM cycle)	232		2.7.1.19	2.7.1.19	2.7.1.19	2.7.1.19	2.7.1.19	2.7.1.19	2.7.1.19		2.7.1.19		2.7.1.19
Pentose cycle and Photosynthetic Carbon Fixation	Carbon-fixation in Photosynthetic Organisms (CO2 fixation and CAM cycle)	233		4.1.1.39	4.1.1.39	4.1.1.39	4.1.1.39	4.1.1.39				4.1.1.39		4.1.1.39
Pentose cycle and Photosynthetic Carbon Fixation	Carbon-fixation in Photosynthetic Organisms (CO2 fixation and CAM cycle)	234		4.1.1.31	4.1.1.31	4.1.1.31	4.1.1.31	4.1.1.31	4.1.1.31	4.1.1.31		4.1.1.31		4.1.1.31			4.1.1.31							4.1.1.31	4.1.1.31	4.1.1.31	4.1.1.31	4.1.1.31	4.1.1.31	4.1.1.31	4.1.1.31	4.1.1.31	4.1.1.31			4.1.1.31
Pentose cycle and Photosynthetic Carbon Fixation	Carbon-fixation in Photosynthetic Organisms (CO2 fixation and CAM cycle)	235		1.1.1.37	1.1.1.37	1.1.1.37	1.1.1.37	1.1.1.37	1.1.1.37	1.1.1.37	1.1.1.37	1.1.1.37	1.1.1.37	1.1.1.37	1.1.1.37	1.1.1.37	1.1.1.37	1.1.1.37	1.1.1.37	1.1.1.37	1.1.1.37	1.1.1.37	1.1.1.37	1.1.1.37	1.1.1.37	1.1.1.37	1.1.1.37	1.1.1.37	1.1.1.37	1.1.1.37		1.1.1.37	1.1.1.37
Pentose cycle and Photosynthetic Carbon Fixation	Carbon-fixation in Photosynthetic Organisms (CO2 fixation and CAM cycle)	236		1.1.1.40	1.1.1.40	1.1.1.40	1.1.1.40	1.1.1.40	1.1.1.40	1.1.1.40	1.1.1.40	1.1.1.40		1.1.1.40	1.1.1.40	1.1.1.40		1.1.1.40	1.1.1.40	1.1.1.40												1.1.1.40	1.1.1.40			1.1.1.40
Pentose cycle and Photosynthetic Carbon Fixation	Carbon-fixation in Photosynthetic Organisms (CO2 fixation and CAM cycle)	237		2.7.9.1	2.7.9.1	2.7.9.1	2.7.9.1	2.7.9.1	2.7.9.1	2.7.9.1	2.7.9.1	2.7.9.1		2.7.9.1				2.7.9.1	2.7.9.1	2.7.9.1
		238
		239		Reductive pentose (Calvin-Benson cycle)
Pentose cycle and Photosynthetic Carbon Fixation	Reductive pentose (Calvin-Benson cycle)	240		4.1.2.13	4.1.2.13	4.1.2.13	4.1.2.13	4.1.2.13	4.1.2.13	4.1.2.13	4.1.2.13	4.1.2.13	4.1.2.13	4.1.2.13	4.1.2.13	4.1.2.13	4.1.2.13	4.1.2.13	4.1.2.13	4.1.2.13	4.1.2.13	4.1.2.13	4.1.2.13	4.1.2.13	4.1.2.13	4.1.2.13	4.1.2.13	4.1.2.13	4.1.2.13	4.1.2.13	4.1.2.13	4.1.2.13	4.1.2.13	4.1.2.13	4.1.2.13	4.1.2.13
Pentose cycle and Photosynthetic Carbon Fixation	Reductive pentose (Calvin-Benson cycle)	241		3.1.3.37	1.1.1.37	1.1.1.37	1.1.1.37	1.1.1.37	1.1.1.37	1.1.1.37	1.1.1.37	1.1.1.37	1.1.1.37	1.1.1.37	1.1.1.37	1.1.1.37	1.1.1.37	1.1.1.37	1.1.1.37	1.1.1.37	1.1.1.37	1.1.1.37	1.1.1.37	1.1.1.37	1.1.1.37	1.1.1.37	1.1.1.37	1.1.1.37	1.1.1.37	1.1.1.37		1.1.1.37	1.1.1.37
Pentose cycle and Photosynthetic Carbon Fixation	Reductive pentose (Calvin-Benson cycle)	242		2.2.1.1	2.2.1.1	2.2.1.1	2.2.1.1	2.2.1.1	2.2.1.1	2.2.1.1	2.2.1.1	2.2.1.1	2.2.1.1	2.2.1.1	2.2.1.1	2.2.1.1	2.2.1.1	2.2.1.1	2.2.1.1	2.2.1.1	2.2.1.1	2.2.1.1	2.2.1.1	2.2.1.1	2.2.1.1	2.2.1.1	2.2.1.1	2.2.1.1	2.2.1.1	2.2.1.1						2.2.1.1
Pentose cycle and Photosynthetic Carbon Fixation	Reductive pentose (Calvin-Benson cycle)	243		5.3.1.6	5.3.1.6	5.3.1.6	5.3.1.6	5.3.1.6	5.3.1.6	5.3.1.6	5.3.1.6	5.3.1.6	5.3.1.6	5.3.1.6	5.3.1.6	5.3.1.6	5.3.1.6	5.3.1.6		5.3.1.6	5.3.1.6	5.3.1.6	5.3.1.6	5.3.1.6	5.3.1.6	5.3.1.6	5.3.1.6	5.3.1.6	5.3.1.6	5.3.1.6	5.3.1.6			5.3.1.6	5.3.1.6	5.3.1.6
Pentose cycle and Photosynthetic Carbon Fixation	Reductive pentose (Calvin-Benson cycle)	244		5.1.3.1	5.1.3.1	5.1.3.1	5.1.3.1	5.1.3.1	5.1.3.1	5.1.3.1	5.1.3.1		5.1.3.1	5.1.3.1	5.1.3.1	5.1.3.1	5.1.3.1	5.1.3.1	5.1.3.1	5.1.3.1	5.1.3.1	5.1.3.1	5.1.3.1	5.1.3.1	5.1.3.1	5.1.3.1	5.1.3.1	5.1.3.1	5.1.3.1	5.1.3.1						5.1.3.1
Pentose cycle and Photosynthetic Carbon Fixation	Reductive pentose (Calvin-Benson cycle)	245		4.1.2.9
Pentose cycle and Photosynthetic Carbon Fixation	Reductive pentose (Calvin-Benson cycle)	246		2.2.1.1	2.2.1.1	2.2.1.1	2.2.1.1	2.2.1.1	2.2.1.1	2.2.1.1	2.2.1.1	2.2.1.1	2.2.1.1	2.2.1.1	2.2.1.1	2.2.1.1	2.2.1.1	2.2.1.1	2.2.1.1	2.2.1.1	2.2.1.1	2.2.1.1	2.2.1.1	2.2.1.1	2.2.1.1	2.2.1.1	2.2.1.1	2.2.1.1	2.2.1.1	2.2.1.1						2.2.1.1
Pentose cycle and Photosynthetic Carbon Fixation	Reductive pentose (Calvin-Benson cycle)	247		4.1.2.22
Pentose cycle and Photosynthetic Carbon Fixation	Reductive pentose (Calvin-Benson cycle)	248		3.1.3.11	3.1.3.11	3.1.3.11	3.1.3.11	3.1.3.11	3.1.3.11	3.1.3.11	3.1.3.11	3.1.3.11	3.1.3.11	3.1.3.11	3.1.3.11		3.1.3.11	3.1.3.11	3.1.3.11	3.1.3.11
Pentose cycle and Photosynthetic Carbon Fixation	Reductive pentose (Calvin-Benson cycle)	249		5.3.1.1	5.3.1.1	5.3.1.1	5.3.1.1	5.3.1.1	5.3.1.1	5.3.1.1	5.3.1.1	5.3.1.1	5.3.1.1	5.3.1.1	5.3.1.1	5.3.1.1	5.3.1.1	5.3.1.1	5.3.1.1	5.3.1.1	5.3.1.1	5.3.1.1	5.3.1.1	5.3.1.1	5.3.1.1	5.3.1.1	5.3.1.1	5.3.1.1	5.3.1.1	5.3.1.1	5.3.1.1	5.3.1.1	5.3.1.1	5.3.1.1	5.3.1.1	5.3.1.1
		250
		251		C4-Dicarboxylic acid cycle
Pentose cycle and Photosynthetic Carbon Fixation	C4-Dicarboxylic acid cycle	252		4.1.1.31	4.1.1.31	4.1.1.31	4.1.1.31	4.1.1.31	4.1.1.31	4.1.1.31	4.1.1.31	4.1.1.31		4.1.1.31			4.1.1.31							4.1.1.31	4.1.1.31	4.1.1.31	4.1.1.31	4.1.1.31	4.1.1.31	4.1.1.31	4.1.1.31	4.1.1.31	4.1.1.31			4.1.1.31
Pentose cycle and Photosynthetic Carbon Fixation	C4-Dicarboxylic acid cycle	253		2.6.1.1	2.6.1.1	2.6.1.1	2.6.1.1	2.6.1.1			2.6.1.1		2.6.1.1	2.6.1.1		2.6.1.1	2.6.1.1	2.6.1.1	2.6.1.1	2.6.1.1	2.6.1.1	2.6.1.1	2.6.1.1	2.6.1.1	2.6.1.1	2.6.1.1	2.6.1.1	2.6.1.1	2.6.1.1	2.6.1.1	2.6.1.1			2.6.1.1	2.6.1.1	2.6.1.1
Pentose cycle and Photosynthetic Carbon Fixation	C4-Dicarboxylic acid cycle	254		1.1.1.82			1.1.1.82	1.1.1.82			1.1.1.82
Pentose cycle and Photosynthetic Carbon Fixation	C4-Dicarboxylic acid cycle	255		1.1.1.37	1.1.1.37	1.1.1.37	1.1.1.37	1.1.1.37	1.1.1.37	1.1.1.37	1.1.1.37	1.1.1.37	1.1.1.37	1.1.1.37	1.1.1.37	1.1.1.37	1.1.1.37	1.1.1.37	1.1.1.37	1.1.1.37							1.1.1.37		1.1.1.37	1.1.1.37
Pentose cycle and Photosynthetic Carbon Fixation	C4-Dicarboxylic acid cycle	256		4.1.1.49	4.1.1.49	4.1.1.49	4.1.1.49	4.1.1.49		4.1.1.49	4.1.1.49		4.1.1.49	4.1.1.49		4.1.1.49	4.1.1.49	4.1.1.49	4.1.1.49		4.1.1.49	4.1.1.49	4.1.1.49	4.1.1.49	4.1.1.49	4.1.1.49	4.1.1.49	4.1.1.49	4.1.1.49	4.1.1.49	4.1.1.49			4.1.1.49	4.1.1.49
Pentose cycle and Photosynthetic Carbon Fixation	C4-Dicarboxylic acid cycle	257		2.7.9.1	2.7.9.1	2.7.9.1	2.7.9.1	2.7.9.1	2.7.9.1	2.7.9.1	2.7.9.1	2.7.9.1		2.7.9.1				2.7.9.1	2.7.9.1	2.7.9.1
Pentose cycle and Photosynthetic Carbon Fixation	C4-Dicarboxylic acid cycle	258		2.6.1.2	2.6.1.2	2.6.1.2	2.6.1.2	2.6.1.2	2.6.1.2	2.6.1.2	2.6.1.2	2.6.1.2	2.6.1.2	2.6.1.2	2.6.1.2	2.6.1.2	2.6.1.2	2.6.1.2	2.6.1.2	2.6.1.2	2.6.1.2	2.6.1.2	2.6.1.2													2.6.1.2
Pentose cycle and Photosynthetic Carbon Fixation	C4-Dicarboxylic acid cycle	259		1.1.1.40	1.1.1.40	1.1.1.40	1.1.1.40	1.1.1.40	1.1.1.40	1.1.1.40	1.1.1.40	1.1.1.40		1.1.1.40	1.1.1.40	1.1.1.40																1.1.1.40	1.1.1.40			1.1.1.40
Pentose cycle and Photosynthetic Carbon Fixation	C4-Dicarboxylic acid cycle	260		1.1.1.39	1.1.1.39		1.1.1.39	1.1.1.39			1.1.1.39		1.1.1.39
		261
		262		Nitrogen metabolism (Nitrate ---> Nitrite ---> Ammonia)
Amino Acid Metabolism	Nitrogen metabolism (Nitrate ---> Nitrite ---> Ammonia)	263		NRT [Nitrate transporter]	NRT [Nitrate transporter]	NRT [Nitrate transporter]	NRT [Nitrate transporter]	NRT [Nitrate transporter]	NRT [Nitrate transporter]	NRT [Nitrate transporter]	NRT [Nitrate transporter]	NRT [Nitrate transporter]		NRT [Nitrate transporter]	NRT [Nitrate transporter]
Amino Acid Metabolism	Nitrogen metabolism (Nitrate ---> Nitrite ---> Ammonia)	264		NR [1.7.1.1; 1.7.1.2; 1.7.1.3]	NR [1.7.1.1; 1.7.1.2; 1.7.1.3]	NR [1.7.1.1; 1.7.1.2; 1.7.1.3]	NR [1.7.1.1; 1.7.1.2; 1.7.1.3]	NR [1.7.1.1; 1.7.1.2; 1.7.1.3]	NR [1.7.1.1; 1.7.1.2; 1.7.1.3]	NR [1.7.1.1; 1.7.1.2; 1.7.1.3]	NR [1.7.1.1; 1.7.1.2; 1.7.1.3]	NR [1.7.1.1; 1.7.1.2; 1.7.1.3]		NR [1.7.1.1; 1.7.1.2; 1.7.1.3]	NR [1.7.1.1; 1.7.1.2; 1.7.1.3]
Amino Acid Metabolism	Nitrogen metabolism (Nitrate ---> Nitrite ---> Ammonia)	265		1.7.1.4; 1.7.7.1; 1.7.2.2	1.7.1.4	1.7.1.4	1.7.7.1	1.7.7.1	1.7.7.1	1.7.7.1	1.7.1.15	1.7.7.1									1.7.1.4	1.7.1.4									1.7.1.4			1.7.1.4	1.7.1.4
Amino Acid Metabolism	Nitrogen metabolism (Nitrate ---> Nitrite ---> Ammonia)	266		3.5.5.1			3.5.5.1											3.5.5.1	3.5.5.1	3.5.5.1
		268		Assimilatory sulfate reduction (sulfate --> H2S & sulfate ---> PAPS)
Amino Acid Metabolism	Assimilatory sulfate reduction (sulfate --> H2S & sulfate ---> PAPS)	269		2.7.7.4; 2.7.7.5	2.7.7.4	2.7.7.4	2.7.7.4	2.7.7.4	2.7.7.4	2.7.7.4	2.7.7.4	2.7.7.4		2.7.7.4	2.7.7.4						2.7.7.4	2.7.7.4	2.7.7.4
Amino Acid Metabolism	Assimilatory sulfate reduction (sulfate --> H2S & sulfate ---> PAPS)	270		1.8.99.2
Amino Acid Metabolism	Assimilatory sulfate reduction (sulfate --> H2S & sulfate ---> PAPS)	271		2.7.1.25	2.7.1.25	2.7.1.25	2.7.1.25	2.7.1.25	2.7.1.25	2.7.1.25	2.7.1.25	2.7.1.25			2.7.1.25
Amino Acid Metabolism	Assimilatory sulfate reduction (sulfate --> H2S & sulfate ---> PAPS)	272		3.1.3.7	3.1.3.7		3.1.3.7	3.1.3.7	3.1.3.7	3.1.3.7	3.1.3.7	3.1.3.7		3.1.3.7	3.1.3.7	3.1.3.7
Amino Acid Metabolism	Assimilatory sulfate reduction (sulfate --> H2S & sulfate ---> PAPS)	273		1.8.4.8					1.8.4.8		1.8.4.8	1.8.4.8		1.8.4.8
Amino Acid Metabolism	Assimilatory sulfate reduction (sulfate --> H2S & sulfate ---> PAPS)	274		3.6.2.2
Amino Acid Metabolism	Assimilatory sulfate reduction (sulfate --> H2S & sulfate ---> PAPS)	275		1.8.4.9			1.8.4.9	1.8.4.9							1.8.4.9
Amino Acid Metabolism	Assimilatory sulfate reduction (sulfate --> H2S & sulfate ---> PAPS)	276		3.6.2.1
Amino Acid Metabolism	Assimilatory sulfate reduction (sulfate --> H2S & sulfate ---> PAPS)	277		1.8.2.1; 1.8.3.1	1.8.3.1	1.8.3.1	1.8.3.1	1.8.3.1	1.8.3.1	1.8.3.1	1.8.3.1	1.8.3.1		1.8.3.1	1.8.3.1	1.8.3.1					1.8.3.1	1.8.3.1
Amino Acid Metabolism	Assimilatory sulfate reduction (sulfate --> H2S & sulfate ---> PAPS)	278		1.8.99.1; 1.8.1.2; 1.8.7.1	1.8.1.2	1.8.1.2	1.8.7.1	1.8.1.2; 1.8.7.1	1.8.7.1	1.8.7.1	1.8.1.2	1.8.7.1		1.8.1.2	1.8.1.2; 1.8.7.1
Amino Acid Metabolism	Assimilatory sulfate reduction (sulfate --> H2S & sulfate ---> PAPS)	279		2.5.1.65; 2.5.1.47	2.5.1.47	2.5.1.47	2.5.1.47	2.5.1.47	2.5.1.47	2.5.1.47	2.5.1.47	2.5.1.47	2.5.1.47	2.5.1.47	2.5.1.47	2.5.1.47	2.5.1.47	2.5.1.47	2.5.1.47	2.5.1.47	2.5.1.47	2.5.1.47	2.5.1.47													2.5.1.47
		280
		281		Lipid Metabolism
		282		Type-I Fatty acid biosynthesis (acetyl-CoA ---> FA)
Fatty acid and Lipid Biosynthesis	Type-I Fatty acid biosynthesis (acetyl-CoA ---> FA)	283		6.4.1.2	6.4.1.2	6.4.1.2	6.4.1.2	6.4.1.2	6.4.1.2	6.4.1.2	6.4.1.2	6.4.1.2		6.4.1.2	6.4.1.2	6.4.1.2		6.4.1.2	6.4.1.2	6.4.1.2	6.4.1.2	6.4.1.2	6.4.1.2	6.4.1.2	6.4.1.2	6.4.1.2	6.4.1.2	6.4.1.2	6.4.1.2	6.4.1.2		6.4.1.2	6.4.1.2			6.4.1.2
Fatty acid and Lipid Biosynthesis	Type-I Fatty acid biosynthesis (acetyl-CoA ---> FA)	284		6.3.4.14	6.3.4.14	6.3.4.14	6.3.4.14	6.3.4.14	6.3.4.14	6.3.4.14	6.3.4.14	6.3.4.14		6.3.4.14	6.3.4.14	6.3.4.14		6.3.4.14	6.3.4.14	6.3.4.14	6.3.4.14	6.3.4.14	6.3.4.14	6.3.4.14	6.3.4.14	6.3.4.14	6.3.4.14	6.3.4.14	6.3.4.14	6.3.4.14		6.3.4.14	6.3.4.14			6.3.4.14
Fatty acid and Lipid Biosynthesis	Type-I Fatty acid biosynthesis (acetyl-CoA ---> FA)	285		(FASN) 2.3.1.85 [2.3.1.38+2.3.1.39+2.3.1.41+1.1.1.100+4.2.1.59+1.3.1.39+3.1.2.14+2.3.1.86]	(FASN) 2.3.1.85 [2.3.1.38+2.3.1.39+2.3.1.41+1.1.1.100+4.2.1.59+1.3.1.39+3.1.2.14+2.3.1.86]	(FASN) 2.3.1.85 [2.3.1.38+2.3.1.39+2.3.1.41+1.1.1.100+4.2.1.59+1.3.1.39+3.1.2.14+2.3.1.86]			(FASN) 2.3.1.85 [2.3.1.38+2.3.1.39+2.3.1.41+1.1.1.100+4.2.1.59+1.3.1.39+3.1.2.14+2.3.1.86]					(FASN) 2.3.1.85 [2.3.1.38+2.3.1.39+2.3.1.41+1.1.1.100+4.2.1.59+1.3.1.39+3.1.2.14+2.3.1.86]		(FASN) 2.3.1.85 [2.3.1.38+2.3.1.39+2.3.1.41+1.1.1.100+4.2.1.59+1.3.1.39+3.1.2.14+2.3.1.86]					(FASN) 2.3.1.85 [2.3.1.38+2.3.1.39+2.3.1.41+1.1.1.100+4.2.1.59+1.3.1.39+3.1.2.14+2.3.1.86]	(FASN) 2.3.1.85 [2.3.1.38+2.3.1.39+2.3.1.41+1.1.1.100+4.2.1.59+1.3.1.39+3.1.2.14+2.3.1.86]	(FASN) 2.3.1.85 [2.3.1.38+2.3.1.39+2.3.1.41+1.1.1.100+4.2.1.59+1.3.1.39+3.1.2.14+2.3.1.86]									(FASN) 2.3.1.85 [2.3.1.38+2.3.1.39+2.3.1.41+1.1.1.100+4.2.1.59+1.3.1.39+3.1.2.14+2.3.1.86]	(FASN) 2.3.1.85 [2.3.1.38+2.3.1.39+2.3.1.41+1.1.1.100+4.2.1.59+1.3.1.39+3.1.2.14+2.3.1.86]			(FASN) 2.3.1.85 [2.3.1.38+2.3.1.39+2.3.1.41+1.1.1.100+4.2.1.59+1.3.1.39+3.1.2.14+2.3.1.86]
		286
		287		Type-II Fatty acid biosynthesis (acetyl-CoA ---> FA)
Fatty acid and Lipid Biosynthesis	Type-II Fatty acid biosynthesis (acetyl-CoA ---> FA)	288		6.4.1.2	6.4.1.2	6.4.1.2	6.4.1.2	6.4.1.2	6.4.1.2	6.4.1.2	6.4.1.2	6.4.1.2		6.4.1.2	6.4.1.2	6.4.1.2		6.4.1.2	6.4.1.2	6.4.1.2	6.4.1.2	6.4.1.2	6.4.1.2	6.4.1.2	6.4.1.2	6.4.1.2	6.4.1.2	6.4.1.2	6.4.1.2	6.4.1.2		6.4.1.2	6.4.1.2			6.4.1.2
Fatty acid and Lipid Biosynthesis	Type-II Fatty acid biosynthesis (acetyl-CoA ---> FA)	289		6.3.4.14	6.3.4.14	6.3.4.14	6.3.4.14	6.3.4.14	6.3.4.14	6.3.4.14	6.3.4.14	6.3.4.14		6.3.4.14	6.3.4.14	6.3.4.14		6.3.4.14	6.3.4.14	6.3.4.14	6.3.4.14	6.3.4.14	6.3.4.14	6.3.4.14	6.3.4.14	6.3.4.14	6.3.4.14	6.3.4.14	6.3.4.14	6.3.4.14		6.3.4.14	6.3.4.14			6.3.4.14
Fatty acid and Lipid Biosynthesis	Type-II Fatty acid biosynthesis (acetyl-CoA ---> FA)	290		(FAS1/2) 2.3.1.86	(FAS1/2) 2.3.1.86	(FAS1/2) 2.3.1.86					(FAS2) 2.3.1.86
Fatty acid and Lipid Biosynthesis	Type-II Fatty acid biosynthesis (acetyl-CoA ---> FA)	291		(FabH) 2.3.1.180	(FabH) 2.3.1.180	(FabH) 2.3.1.180	(FabH) 2.3.1.180	(FabH) 2.3.1.180				(FabH) 2.3.1.180		(FabH) 2.3.1.180	(FabH) 2.3.1.180		(FabH) 2.3.1.180	(FabH) 2.3.1.180		(FabH) 2.3.1.180	(FabH) 2.3.1.180	(FabH) 2.3.1.180	(FabH) 2.3.1.180	(FabH) 2.3.1.180	(FabH) 2.3.1.180	(FabH) 2.3.1.180	(FabH) 2.3.1.180		(FabH) 2.3.1.180	(FabH) 2.3.1.180
Fatty acid and Lipid Biosynthesis	Type-II Fatty acid biosynthesis (acetyl-CoA ---> FA)	292		(FabD) 2.3.1.39	(FabD) 2.3.1.39	(FabD) 2.3.1.39	(FabD) 2.3.1.39	(FabD) 2.3.1.39	(FabD) 2.3.1.39	(FabD) 2.3.1.39	(FabD) 2.3.1.39	(FabD) 2.3.1.39		(FabD) 2.3.1.39	(FabD) 2.3.1.39		(FabD) 2.3.1.39				(FabD) 2.3.1.39	(FabD) 2.3.1.39	(FabD) 2.3.1.39	(FabD) 2.3.1.39	(FabD) 2.3.1.39	(FabD) 2.3.1.39	(FabD) 2.3.1.39	(FabD) 2.3.1.39	(FabD) 2.3.1.39	(FabD) 2.3.1.39
Fatty acid and Lipid Biosynthesis	Type-II Fatty acid biosynthesis (acetyl-CoA ---> FA)	293		(FabB) 2.3.1.41; (FabF) 2.3.1.179	(FabF) 2.3.1.179	(FabF) 2.3.1.179	(FabF) 2.3.1.179	(FabF) 2.3.1.179	(FabF) 2.3.1.179	(FabF) 2.3.1.179	(FabF) 2.3.1.179	(FabF) 2.3.1.179	(FabF) 2.3.1.179	(FabF) 2.3.1.179					(FabF) 2.3.1.179		(FabF) 2.3.1.179	(FabF) 2.3.1.179	(FabF) 2.3.1.179	(FabF) 2.3.1.179	(FabF) 2.3.1.179	(FabF) 2.3.1.179	(FabF) 2.3.1.179	(FabF) 2.3.1.179	(FabF) 2.3.1.179	(FabF) 2.3.1.179						(FabF) 2.3.1.179
Fatty acid and Lipid Biosynthesis	Type-II Fatty acid biosynthesis (acetyl-CoA ---> FA)	294		(FabG) 1.1.1.100	(FabG) 1.1.1.100	(FabG) 1.1.1.100	(FabG) 1.1.1.100	(FabG) 1.1.1.100	(FabG) 1.1.1.100	(FabG) 1.1.1.100	(FabG) 1.1.1.100	(FabG) 1.1.1.100		(FabG) 1.1.1.100	(FabG) 1.1.1.100	(FabG) 1.1.1.100		(FabG) 1.1.1.100	(FabG) 1.1.1.100		(FabG) 1.1.1.100	(FabG) 1.1.1.100	(FabG) 1.1.1.100	(FabG) 1.1.1.100	(FabG) 1.1.1.100	(FabG) 1.1.1.100	(FabG) 1.1.1.100	(FabG) 1.1.1.100	(FabG) 1.1.1.100	(FabG) 1.1.1.100
Fatty acid and Lipid Biosynthesis	Type-II Fatty acid biosynthesis (acetyl-CoA ---> FA)	295		(FabZ) 4.2.1.59	(FabZ) 4.2.1.59	(FabZ) 4.2.1.59	(FabZ) 4.2.1.59	(FabZ) 4.2.1.59	(FabZ) 4.2.1.59	(FabZ) 4.2.1.59		(FabZ) 4.2.1.59		(FabZ) 4.2.1.59							(FabZ) 4.2.1.59	(FabZ) 4.2.1.59	(FabZ) 4.2.1.59	(FabZ) 4.2.1.59	(FabZ) 4.2.1.59	(FabZ) 4.2.1.59	(FabZ) 4.2.1.59	(FabZ) 4.2.1.59	(FabZ) 4.2.1.59	(FabZ) 4.2.1.59
Fatty acid and Lipid Biosynthesis	Type-II Fatty acid biosynthesis (acetyl-CoA ---> FA)	296		(FabI) 1.3.1.9; (FabK) 1.3.1.-	(FabI) 1.3.1.9	(FabI) 1.3.1.9	(FabI) 1.3.1.9	(FabI) 1.3.1.9	(FabI) 1.3.1.9	(FabI) 1.3.1.9	(FabI) 1.3.1.9	(FabI) 1.3.1.9		(FabI) 1.3.1.9	(FabI) 1.3.1.9					(FabI) 1.3.1.9	(FabI) 1.3.1.9	(FabI) 1.3.1.9	(FabI) 1.3.1.9	(FabI) 1.3.1.9	(FabI) 1.3.1.9	(FabI) 1.3.1.9	(FabI) 1.3.1.9		(FabI) 1.3.1.9	(FabI) 1.3.1.9
Fatty acid and Lipid Biosynthesis	Type-II Fatty acid biosynthesis (acetyl-CoA ---> FA)	297		3.1.2.14; 3.1.2.21			3.1.2.14
		298
		299		Short chain fatty acid elongation (acyl-CoA [4<n<16] ---> acyl-CoA [n+2])
Fatty acid and Lipid Biosynthesis	Short chain fatty acid elongation (acyl-CoA [4<n<16] ---> acyl-CoA [n+2])	300		2.3.1.16					2.3.1.16	2.3.1.16	2.3.1.16	2.3.1.16
Fatty acid and Lipid Biosynthesis	Short chain fatty acid elongation (acyl-CoA [4<n<16] ---> acyl-CoA [n+2])	301		1.1.1.35; 1.1.1.211	1.1.1.35				1.1.1.35; 1.1.1.211	1.1.1.35; 1.1.1.211	1.1.1.211	1.1.1.35; 1.1.1.211	1.1.1.35	1.1.1.35	1.1.1.35; 1.1.1.211	1.1.1.35	1.1.1.35	1.1.1.35	1.1.1.35	1.1.1.35												1.1.1.35
Fatty acid and Lipid Biosynthesis	Short chain fatty acid elongation (acyl-CoA [4<n<16] ---> acyl-CoA [n+2])	302		4.2.1.17; 4.2.1.74	4.2.1.17	4.2.1.17			4.2.1.17	4.2.1.17	4.2.1.17	4.2.1.17	4.2.1.17	4.2.1.17	4.2.1.17	4.2.1.17	4.2.1.17	4.2.1.17	4.2.1.17	4.2.1.17	4.2.1.17	4.2.1.17
Fatty acid and Lipid Biosynthesis	Short chain fatty acid elongation (acyl-CoA [4<n<16] ---> acyl-CoA [n+2])	303		1.3.1.38; 1.3.1.8			1.3.1.38	1.3.1.38	1.3.1.38	1.3.1.38	1.3.1.38				1.3.1.38
Fatty acid and Lipid Biosynthesis	Short chain fatty acid elongation (acyl-CoA [4<n<16] ---> acyl-CoA [n+2])	304		3.1.2.22			3.1.2.22	3.1.2.22		3.1.2.22	3.1.2.22			3.1.2.22	3.1.2.22		3.1.2.22
		305
		306		Long chain fatty acid elongation (acyl-CoA [16<n] ---> acyl-CoA [n+2])	Y	Y			Y	Y	Y	Y		Y	Y	Y		Y		Y	Y	Y	Y	Y	Y	Y	Y	Y	Y	Y		Y	Y
Fatty acid and Lipid Biosynthesis	Long chain fatty acid elongation (acyl-CoA [16<n] ---> acyl-CoA [n+2])	307		2.3.1.199		2.3.1.199	2.3.1.199	2.3.1.199		2.3.1.199	2.3.1.199	2.3.1.199		2.3.1.199		2.3.1.199					2.3.1.199		2.3.1.199				2.3.1.199		2.3.1.199	2.3.1.199
Fatty acid and Lipid Biosynthesis	Long chain fatty acid elongation (acyl-CoA [16<n] ---> acyl-CoA [n+2])	308		1.1.1.330	1.1.1.330	1.1.1.330	1.1.1.330	1.1.1.330	1.1.1.330	1.1.1.330	1.1.1.330	1.1.1.330		1.1.1.330	1.1.1.330	1.1.1.330			1.1.1.330		1.1.1.330	1.1.1.330	1.1.1.330				1.1.1.330		1.1.1.330	1.1.1.330						1.1.1.330
Fatty acid and Lipid Biosynthesis	Long chain fatty acid elongation (acyl-CoA [16<n] ---> acyl-CoA [n+2])	309		4.2.1.134	4.2.1.134	4.2.1.134	4.2.1.134	4.2.1.134	4.2.1.134		4.2.1.134				4.2.1.134	4.2.1.134	4.2.1.134	4.2.1.134	4.2.1.134	4.2.1.134	4.2.1.134	4.2.1.134	4.2.1.134	4.2.1.134	4.2.1.134	4.2.1.134	4.2.1.134		4.2.1.134	4.2.1.134	4.2.1.134	4.2.1.134	4.2.1.134			4.2.1.134
Fatty acid and Lipid Biosynthesis	Long chain fatty acid elongation (acyl-CoA [16<n] ---> acyl-CoA [n+2])	310		1.3.1.93	1.3.1.93	1.3.1.93	1.3.1.93	1.3.1.93		1.3.1.93	1.3.1.93	1.3.1.93	1.3.1.93		1.3.1.93	1.3.1.93	1.3.1.93	1.3.1.93	1.3.1.93		1.3.1.93	1.3.1.93	1.3.1.93	1.3.1.93	1.3.1.93	1.3.1.93	1.3.1.93		1.3.1.93	1.3.1.93	1.3.1.93	1.3.1.93	1.3.1.93	1.3.1.93	1.3.1.93	1.3.1.93
Fatty acid and Lipid Biosynthesis	Long chain fatty acid elongation (acyl-CoA [16<n] ---> acyl-CoA [n+2])	311		3.1.2.2			3.1.2.2
		312
		313		Fatty acid degradation (acyl-CoA ---> acetyl-CoA)
Fatty acid and Lipid Biosynthesis	Fatty acid degradation (acyl-CoA ---> acetyl-CoA)	314		6.2.1.3	6.2.1.3	6.2.1.3	6.2.1.3	6.2.1.3	6.2.1.3	6.2.1.3	6.2.1.3	6.2.1.3	6.2.1.3	6.2.1.3	6.2.1.3	6.2.1.3	6.2.1.3	6.2.1.3	6.2.1.3	6.2.1.3	6.2.1.3	6.2.1.3	6.2.1.3	6.2.1.3	6.2.1.3	6.2.1.3	6.2.1.3	6.2.1.3	6.2.1.3	6.2.1.3	6.2.1.3	6.2.1.3	6.2.1.3	6.2.1.3	6.2.1.3	6.2.1.3
Fatty acid and Lipid Biosynthesis	Fatty acid degradation (acyl-CoA ---> acetyl-CoA)	315		1.3.3.6; 1.3.8.7; 1.3.8.8; 1.3.8.9	1.3.3.6; 1.3.8.7	1.3.3.6; 1.3.8.7	1.3.3.6; 1.3.8.7	1.3.3.6; 1.3.8.7	1.3.3.6; 1.3.8.7	1.3.3.6	1.3.3.6; 1.3.8.7	1.3.3.6	1.3.3.6	1.3.3.6	1.3.3.6; 1.3.8.7	1.3.3.6	1.3.3.6	1.3.8.7	1.3.8.7	1.3.8.7	1.3.3.6	1.3.3.6	1.3.3.6
Fatty acid and Lipid Biosynthesis	Fatty acid degradation (acyl-CoA ---> acetyl-CoA)	316		4.2.1.17; 4.2.1.74	4.2.1.17	4.2.1.17	4.2.1.17	4.2.1.17	4.2.1.17	4.2.1.17	4.2.1.17	4.2.1.17	4.2.1.17	4.2.1.17	4.2.1.17	4.2.1.17	4.2.1.17	4.2.1.17	4.2.1.17	4.2.1.17	4.2.1.17	4.2.1.17					4.2.1.17
Fatty acid and Lipid Biosynthesis	Fatty acid degradation (acyl-CoA ---> acetyl-CoA)	317		1.1.1.35; 1.1.1.211	1.1.1.35		1.1.1.35; 1.1.1.211	1.1.1.35; 1.1.1.211	1.1.1.35; 1.1.1.211	1.1.1.35; 1.1.1.211	1.1.1.211	1.1.1.35; 1.1.1.211	1.1.1.35	1.1.1.35; 1.1.1.211	1.1.1.35; 1.1.1.211	1.1.1.35; 1.1.1.211	1.1.1.35	1.1.1.35	1.1.1.35	1.1.1.35							1.1.1.35					1.1.1.35
Fatty acid and Lipid Biosynthesis	Fatty acid degradation (acyl-CoA ---> acetyl-CoA)	318		2.3.1.16	2.3.1.16	2.3.1.16	2.3.1.16	2.3.1.16	2.3.1.16	2.3.1.16	2.3.1.16	2.3.1.16	2.3.1.16	2.3.1.16	2.3.1.16	2.3.1.16	2.3.1.16	2.3.1.16	2.3.1.16	2.3.1.16	2.3.1.16	2.3.1.16	2.3.1.16
Fatty acid and Lipid Biosynthesis	Fatty acid degradation (acyl-CoA ---> acetyl-CoA)	319		2.3.1.9	2.3.1.9	2.3.1.9	2.3.1.9	2.3.1.9	2.3.1.9	2.3.1.9	2.3.1.9	2.3.1.9	2.3.1.9	2.3.1.9					2.3.1.9		2.3.1.9	2.3.1.9		2.3.1.9	2.3.1.9	2.3.1.9	2.3.1.9	2.3.1.9	2.3.1.9	2.3.1.9	2.3.1.9
		320
		321		Glycerolipid metabolism (3P-glycerate ---> glycerol ---> 1-acyl-glycerol-3P ---> Triacylglycerol)
Fatty acid and Lipid Biosynthesis	Glycerolipid metabolism (3P-glycerate ---> glycerol ---> 1-acyl-glycerol-3P ---> Triacylglycerol)	322		2.7.1.31	2.7.1.31	2.7.1.31	2.7.1.31	2.7.1.31	2.7.1.31		2.7.1.31		2.7.1.31	2.7.1.31	2.7.1.31	2.7.1.31	2.7.1.31				2.7.1.31	2.7.1.31														2.7.1.31
Fatty acid and Lipid Biosynthesis	Glycerolipid metabolism (3P-glycerate ---> glycerol ---> 1-acyl-glycerol-3P ---> Triacylglycerol)	323		1.2.1.3	1.2.1.3	1.2.1.3	1.2.1.3	1.2.1.3	1.2.1.3		1.2.1.3	1.2.1.3	1.2.1.3	1.2.1.3	1.2.1.3	1.2.1.3	1.2.1.3	1.2.1.3	1.2.1.3	1.2.1.3
Fatty acid and Lipid Biosynthesis	Glycerolipid metabolism (3P-glycerate ---> glycerol ---> 1-acyl-glycerol-3P ---> Triacylglycerol)	324		1.1.1.72
Fatty acid and Lipid Biosynthesis	Glycerolipid metabolism (3P-glycerate ---> glycerol ---> 1-acyl-glycerol-3P ---> Triacylglycerol)	325		1.1.1.2; 1.1.1.21	1.1.1.2; 1.1.1.21	1.1.1.2		1.1.1.2; 1.1.1.21	1.1.1.2	1.1.1.2	1.1.1.2	1.1.1.2	1.1.1.2; 1.1.1.21	1.1.1.21	1.1.1.2	1.1.1.2; 1.1.1.21	1.1.1.2; 1.1.1.21		1.1.1.2	1.1.1.2
Fatty acid and Lipid Biosynthesis	Glycerolipid metabolism (3P-glycerate ---> glycerol ---> 1-acyl-glycerol-3P ---> Triacylglycerol)	326		1.1.1.6	1.1.1.6	1.1.1.6													1.1.1.6
Fatty acid and Lipid Biosynthesis	Glycerolipid metabolism (3P-glycerate ---> glycerol ---> 1-acyl-glycerol-3P ---> Triacylglycerol)	327		2.7.1.29	2.7.1.29	2.7.1.29				2.7.1.29		2.7.1.29	2.7.1.29	2.7.1.29			2.7.1.29		2.7.1.29	2.7.1.29
Fatty acid and Lipid Biosynthesis	Glycerolipid metabolism (3P-glycerate ---> glycerol ---> 1-acyl-glycerol-3P ---> Triacylglycerol)	328		3.1.3.21; 2.7.1.30	2.7.1.30	2.7.1.30	2.7.1.30	2.7.1.30	2.7.1.30	2.7.1.30	2.7.1.30	2.7.1.30	2.7.1.30	2.7.1.30	2.7.1.30	2.7.1.30	2.7.1.30	2.7.1.30	2.7.1.30	2.7.1.30				2.7.1.30	2.7.1.30	2.7.1.30	2.7.1.30	2.7.1.30	2.7.1.30	2.7.1.30	2.7.1.30			2.7.1.30	2.7.1.30
Fatty acid and Lipid Biosynthesis	Glycerolipid metabolism (3P-glycerate ---> glycerol ---> 1-acyl-glycerol-3P ---> Triacylglycerol)	329		2.3.1.15	2.3.1.15	2.3.1.15	2.3.1.15	2.3.1.15	2.3.1.15	2.3.1.15	2.3.1.15	2.3.1.15		2.3.1.15	2.3.1.15			2.3.1.15	2.3.1.15	2.3.1.15	2.3.1.15	2.3.1.15	2.3.1.15	2.3.1.15	2.3.1.15	2.3.1.15	2.3.1.15	2.3.1.15	2.3.1.15	2.3.1.15						2.3.1.15
Fatty acid and Lipid Biosynthesis	Glycerolipid metabolism (3P-glycerate ---> glycerol ---> 1-acyl-glycerol-3P ---> Triacylglycerol)	330		2.3.1.51	2.3.1.51	2.3.1.51	2.3.1.51	2.3.1.51	2.3.1.51	2.3.1.51	2.3.1.51	2.3.1.51		2.3.1.51	2.3.1.51	2.3.1.51		2.3.1.51		2.3.1.51	2.3.1.51	2.3.1.51	2.3.1.51	2.3.1.51	2.3.1.51	2.3.1.51	2.3.1.51	2.3.1.51	2.3.1.51	2.3.1.51	2.3.1.51	2.3.1.51	2.3.1.51	2.3.1.51	2.3.1.51	2.3.1.51
Fatty acid and Lipid Biosynthesis	Glycerolipid metabolism (3P-glycerate ---> glycerol ---> 1-acyl-glycerol-3P ---> Triacylglycerol)	331		3.1.3.4	3.1.3.4	3.1.3.4	3.1.3.4	3.1.3.4	3.1.3.4	3.1.3.4	3.1.3.4	3.1.3.4	3.1.3.4		3.1.3.4		3.1.3.4	3.1.3.4	3.1.3.4	3.1.3.4	3.1.3.4	3.1.3.4	3.1.3.4	3.1.3.4	3.1.3.4	3.1.3.4	3.1.3.4	3.1.3.4	3.1.3.4	3.1.3.4	3.1.3.4	3.1.3.4	3.1.3.4	3.1.3.4	3.1.3.4	3.1.3.4
Fatty acid and Lipid Biosynthesis	Glycerolipid metabolism (3P-glycerate ---> glycerol ---> 1-acyl-glycerol-3P ---> Triacylglycerol)	332		2.7.1.107	2.7.1.107	2.7.1.107	2.7.1.107	2.7.1.107	2.7.1.107	2.7.1.107	2.7.1.107	2.7.1.107	2.7.1.107	2.7.1.107	2.7.1.107	2.7.1.107	2.7.1.107				2.7.1.107	2.7.1.107	2.7.1.107	2.7.1.107	2.7.1.107	2.7.1.107	2.7.1.107	2.7.1.107	2.7.1.107	2.7.1.107	2.7.1.107	2.7.1.107	2.7.1.107		2.7.1.107	2.7.1.107
Fatty acid and Lipid Biosynthesis	Glycerolipid metabolism (3P-glycerate ---> glycerol ---> 1-acyl-glycerol-3P ---> Triacylglycerol)	333		2.3.1.20	2.3.1.20		2.3.1.20	2.3.1.20	2.3.1.20	2.3.1.20	2.3.1.20	2.3.1.20			2.3.1.20	2.3.1.20	2.3.1.20				2.3.1.20	2.3.1.20	2.3.1.20	2.3.1.20	2.3.1.20	2.3.1.20	2.3.1.20	2.3.1.20	2.3.1.20	2.3.1.20	2.3.1.20	2.3.1.20	2.3.1.20	2.3.1.20	2.3.1.20	2.3.1.20
Fatty acid and Lipid Biosynthesis	Glycerolipid metabolism (3P-glycerate ---> glycerol ---> 1-acyl-glycerol-3P ---> Triacylglycerol)	334		2.3.1.158	2.3.1.158	2.3.1.158	2.3.1.158	2.3.1.158		2.3.1.158	2.3.1.158	2.3.1.158			2.3.1.158			2.3.1.158	2.3.1.158	2.3.1.158
Fatty acid and Lipid Biosynthesis	Glycerolipid metabolism (3P-glycerate ---> glycerol ---> 1-acyl-glycerol-3P ---> Triacylglycerol)	335		3.1.1.3; 3.1.1.34	3.1.1.3	3.1.1.3	3.1.1.3	3.1.1.3	3.1.1.3	3.1.1.3	3.1.1.3	3.1.1.3	3.1.1.3	3.1.1.3	3.1.1.3		3.1.1.3	3.1.1.3	3.1.1.3	3.1.1.3							3.1.1.3		3.1.1.3	3.1.1.3						3.1.1.3
Fatty acid and Lipid Biosynthesis	Glycerolipid metabolism (3P-glycerate ---> glycerol ---> 1-acyl-glycerol-3P ---> Triacylglycerol)	336		3.1.1.23	3.1.1.23	3.1.1.23		3.1.1.23					3.1.1.23				3.1.1.23	3.1.1.23	3.1.1.23	3.1.1.23							3.1.1.23
Fatty acid and Lipid Biosynthesis	Glycerolipid metabolism (3P-glycerate ---> glycerol ---> 1-acyl-glycerol-3P ---> Triacylglycerol)	337		2.7.1.94
Fatty acid and Lipid Biosynthesis	Glycerolipid metabolism (3P-glycerate ---> glycerol ---> 1-acyl-glycerol-3P ---> Triacylglycerol)	338		2.3.1.22
		339
		340		Galactosyl-diacyl glycerol and sulfo-quinovosyl-diacyl glycerol synthesis
Fatty acid and Lipid Biosynthesis	Galactosyl-diacyl glycerol and sulfo-quinovosyl-diacyl glycerol synthesis	341		2.4.1.46	2.4.1.46	2.4.1.46	2.4.1.46	2.4.1.46	2.4.1.46	2.4.1.46		2.4.1.46		2.4.1.46																						2.4.1.46
Fatty acid and Lipid Biosynthesis	Galactosyl-diacyl glycerol and sulfo-quinovosyl-diacyl glycerol synthesis	342		2.4.1.241	2.4.1.241	2.4.1.241	2.4.1.241	2.4.1.241	2.4.1.241	2.4.1.241		2.4.1.241		2.4.1.241
Fatty acid and Lipid Biosynthesis	Galactosyl-diacyl glycerol and sulfo-quinovosyl-diacyl glycerol synthesis	343		3.2.1.22	3.2.1.22	3.2.1.22	3.2.1.22	3.2.1.22						3.2.1.22			3.2.1.22
Fatty acid and Lipid Biosynthesis	Galactosyl-diacyl glycerol and sulfo-quinovosyl-diacyl glycerol synthesis	344		SQD1	SQD1	SQD1	SQD1	SQD1	SQD1	SQD1		SQD1
Fatty acid and Lipid Biosynthesis	Galactosyl-diacyl glycerol and sulfo-quinovosyl-diacyl glycerol synthesis	345		SQD2	SQD2	SQD2	SQD2	SQD2	SQD2	SQD2		SQD2		SQD2	SQD2
		346
		347		Glycerophospholipid metabolism (dihydroxyacetone-P ---> glycerol-3P ---> 1,2-diacyl-glycerol ---> phospholipid)
Fatty acid and Lipid Biosynthesis	Glycerophospholipid metabolism (dihydroxyacetone-P ---> glycerol-3P ---> 1,2-diacyl-glycerol ---> phospholipid)	348		1.1.1.8; 1.1.1.94; 1.1.3.21; 1.1.5.3	1.1.1.8; 1.1.5.3	1.1.1.8; 1.1.1.94; 1.1.5.3	1.1.1.8; 1.1.5.3	1.1.1.8; 1.1.1.94; 1.1.5.3	1.1.1.8; 1.1.5.3	1.1.1.8; 1.1.5.3	1.1.1.8; 1.1.1.94; 1.1.5.3	1.1.1.8; 1.1.5.3	1.1.5.3	1.1.1.8; 1.1.5.3	1.1.1.8; 1.1.5.3	1.1.1.8; 1.1.5.3	1.1.5.3	1.1.1.8; 1.1.5.3	1.1.5.3	1.1.1.8; 1.1.5.3	1.1.1.8; 1.1.5.3	1.1.1.8; 1.1.5.3	1.1.1.8; 1.1.5.3	1.1.1.8; 1.1.5.3	1.1.1.8; 1.1.5.3	1.1.1.8; 1.1.5.3	1.1.1.8; 1.1.5.3	1.1.1.8; 1.1.5.3	1.1.1.8; 1.1.1.94; 1.1.5.3	1.1.1.8; 1.1.5.3	1.1.1.8; 1.1.5.3	1.1.1.8	1.1.1.8	1.1.1.8; 1.1.5.3	1.1.1.8; 1.1.5.3	1.1.1.8
Fatty acid and Lipid Biosynthesis	Glycerophospholipid metabolism (dihydroxyacetone-P ---> glycerol-3P ---> 1,2-diacyl-glycerol ---> phospholipid)	349		2.3.1.15	2.3.1.15	2.3.1.15	2.3.1.15	2.3.1.15	2.3.1.15	2.3.1.15	2.3.1.15	2.3.1.15		2.3.1.15	2.3.1.15			2.3.1.15	2.3.1.15		2.3.1.15	2.3.1.15	2.3.1.15	2.3.1.15	2.3.1.15	2.3.1.15	2.3.1.15		2.3.1.15	2.3.1.15						2.3.1.15
Fatty acid and Lipid Biosynthesis	Glycerophospholipid metabolism (dihydroxyacetone-P ---> glycerol-3P ---> 1,2-diacyl-glycerol ---> phospholipid)	350		2.3.1.51	2.3.1.51	2.3.1.51	2.3.1.51	2.3.1.51	2.3.1.51	2.3.1.51	2.3.1.51	2.3.1.51		2.3.1.51	2.3.1.51	2.3.1.51											2.3.1.51		2.3.1.51	2.3.1.51						2.3.1.51
Fatty acid and Lipid Biosynthesis	Glycerophospholipid metabolism (dihydroxyacetone-P ---> glycerol-3P ---> 1,2-diacyl-glycerol ---> phospholipid)	351		3.1.3.4	3.1.3.4	3.1.3.4	3.1.3.4	3.1.3.4	3.1.3.4	3.1.3.4	3.1.3.4	3.1.3.4	3.1.3.4		3.1.3.4	3.1.3.4	3.1.3.4	3.1.3.4	3.1.3.4	3.1.3.4	3.1.3.4	3.1.3.4	3.1.3.4	3.1.3.4	3.1.3.4	3.1.3.4	3.1.3.4	3.1.3.4	3.1.3.4	3.1.3.4	3.1.3.4	3.1.3.4	3.1.3.4	3.1.3.4	3.1.3.4	3.1.3.4
Fatty acid and Lipid Biosynthesis	Glycerophospholipid metabolism (dihydroxyacetone-P ---> glycerol-3P ---> 1,2-diacyl-glycerol ---> phospholipid)	352		3.1.4.4	3.1.4.4	3.1.4.4	3.1.4.4		3.1.4.4	3.1.4.4	3.1.4.4	3.1.4.4	3.1.4.4	3.1.4.4	3.1.4.4		3.1.4.4	3.1.4.4		3.1.4.4																3.1.4.4
Fatty acid and Lipid Biosynthesis	Glycerophospholipid metabolism (dihydroxyacetone-P ---> glycerol-3P ---> 1,2-diacyl-glycerol ---> phospholipid)	353		2.7.7.41	2.7.7.41	2.7.7.41	2.7.7.41	2.7.7.41	2.7.7.41	2.7.7.41	2.7.7.41	2.7.7.41	2.7.7.41	2.7.7.41	2.7.7.41	2.7.7.41	2.7.7.41	2.7.7.41	2.7.7.41	2.7.7.41	2.7.7.41	2.7.7.41	2.7.7.41	2.7.7.41	2.7.7.41	2.7.7.41	2.7.7.41	2.7.7.41	2.7.7.41	2.7.7.41	2.7.7.41	2.7.7.41	2.7.7.41	2.7.7.41	2.7.7.41	2.7.7.41
Fatty acid and Lipid Biosynthesis	Glycerophospholipid metabolism (dihydroxyacetone-P ---> glycerol-3P ---> 1,2-diacyl-glycerol ---> phospholipid)	354		2.7.8.11	2.7.8.11	2.7.8.11	2.7.8.11	2.7.8.11	2.7.8.11	2.7.8.11	2.7.8.11	2.7.8.11			2.7.8.11	2.7.8.11	2.7.8.11	2.7.8.11	2.7.8.11	2.7.8.11	2.7.8.11	2.7.8.11		2.7.8.11	2.7.8.11	2.7.8.11	2.7.8.11	2.7.8.11	2.7.8.11	2.7.8.11	2.7.8.11	2.7.8.11	2.7.8.11	2.7.8.11	2.7.8.11	2.7.8.11
Fatty acid and Lipid Biosynthesis	Glycerophospholipid metabolism (dihydroxyacetone-P ---> glycerol-3P ---> 1,2-diacyl-glycerol ---> phospholipid)	355		3.1.1.52; (LPIAT) 2.3.1.51+2.3.1.-	(LPIAT) 2.3.1.51+2.3.1.-	(LPIAT) 2.3.1.51+2.3.1.-	(LPIAT) 2.3.1.51+2.3.1.-	(LPIAT) 2.3.1.51+2.3.1.-	(LPIAT) 2.3.1.51+2.3.1.-		(LPIAT) 2.3.1.51+2.3.1.-			(LPIAT) 2.3.1.51+2.3.1.-	(LPIAT) 2.3.1.51+2.3.1.-	(LPIAT) 2.3.1.51+2.3.1.-
Fatty acid and Lipid Biosynthesis	Glycerophospholipid metabolism (dihydroxyacetone-P ---> glycerol-3P ---> 1,2-diacyl-glycerol ---> phospholipid)	356		2.7.8.5	2.7.8.5	2.7.8.5	2.7.8.5	2.7.8.5	2.7.8.5	2.7.8.5	2.7.8.5	2.7.8.5		2.7.8.5	2.7.8.5	2.7.8.5	2.7.8.5	2.7.8.5	2.7.8.5	2.7.8.5	2.7.8.5	2.7.8.5		2.7.8.5	2.7.8.5	2.7.8.5	2.7.8.5	2.7.8.5	2.7.8.5	2.7.8.5	2.7.8.5			2.7.8.5	2.7.8.5	2.7.8.5
Fatty acid and Lipid Biosynthesis	Glycerophospholipid metabolism (dihydroxyacetone-P ---> glycerol-3P ---> 1,2-diacyl-glycerol ---> phospholipid)	357		3.1.3.27
Fatty acid and Lipid Biosynthesis	Glycerophospholipid metabolism (dihydroxyacetone-P ---> glycerol-3P ---> 1,2-diacyl-glycerol ---> phospholipid)	358		2.7.8.8	2.7.8.8
Fatty acid and Lipid Biosynthesis	Glycerophospholipid metabolism (dihydroxyacetone-P ---> glycerol-3P ---> 1,2-diacyl-glycerol ---> phospholipid)	359		4.1.1.65	4.1.1.65	4.1.1.65	4.1.1.65	4.1.1.65			4.1.1.65	4.1.1.65	4.1.1.65	4.1.1.65	4.1.1.65	4.1.1.65	4.1.1.65	4.1.1.65	4.1.1.65		4.1.1.65	4.1.1.65	4.1.1.65	4.1.1.65	4.1.1.65	4.1.1.65	4.1.1.65	4.1.1.65	4.1.1.65	4.1.1.65		4.1.1.65	4.1.1.65	4.1.1.65	4.1.1.65
Fatty acid and Lipid Biosynthesis	Glycerophospholipid metabolism (dihydroxyacetone-P ---> glycerol-3P ---> 1,2-diacyl-glycerol ---> phospholipid)	360		2.7.8.1		2.7.8.1	2.7.8.1	2.7.8.1	2.7.8.1	2.7.8.1	2.7.8.1	2.7.8.1	2.7.8.1	2.7.8.1	2.7.8.1	2.7.8.1	2.7.8.1	2.7.8.1	2.7.8.1	2.7.8.1	2.7.8.1	2.7.8.1	2.7.8.1	2.7.8.1	2.7.8.1	2.7.8.1	2.7.8.1	2.7.8.1	2.7.8.1	2.7.8.1	2.7.8.1	2.7.8.1	2.7.8.1	2.7.8.1	2.7.8.1	2.7.8.1
Fatty acid and Lipid Biosynthesis	Glycerophospholipid metabolism (dihydroxyacetone-P ---> glycerol-3P ---> 1,2-diacyl-glycerol ---> phospholipid)	361		3.1.4.3	3.1.4.3		3.1.4.3							3.1.4.3			3.1.4.3																			3.1.4.3
Fatty acid and Lipid Biosynthesis	Glycerophospholipid metabolism (dihydroxyacetone-P ---> glycerol-3P ---> 1,2-diacyl-glycerol ---> phospholipid)	362		2.7.8.2							2.7.8.2
Fatty acid and Lipid Biosynthesis	Glycerophospholipid metabolism (dihydroxyacetone-P ---> glycerol-3P ---> 1,2-diacyl-glycerol ---> phospholipid)	363		2.1.1.16; (PEMT) 2.1.1.17; 2.1.1.71	2.1.1.16	2.1.1.16	2.1.1.16													2.1.1.16
Fatty acid and Lipid Biosynthesis	Glycerophospholipid metabolism (dihydroxyacetone-P ---> glycerol-3P ---> 1,2-diacyl-glycerol ---> phospholipid)	364		2.7.8.29		2.7.8.29	2.7.8.29				2.7.8.29		2.7.8.29		2.7.8.29	2.7.8.29	2.7.8.29	2.7.8.29	2.7.8.29	2.7.8.29	2.7.8.29	2.7.8.29		2.7.8.29	2.7.8.29	2.7.8.29	2.7.8.29	2.7.8.29	2.7.8.29	2.7.8.29		2.7.8.29	2.7.8.29
		365
		366		GPI-anchor biosynthesis (PI+UDP-N-acetyl-glucosamine ---> Protein-GPI anchor)
GPI Anchor Biosynthesis	GPI-anchor biosynthesis (PI+UDP-N-acetyl-glucosamine ---> Protein-GPI anchor)	367		PIG-A; PIG-C; PIG-H; PIG-P; PIG-Y; GPI1; DPM2	PIG-A; PIG-C; PIG-P; GPI1	PIG-A; PIG-C; PIG-P; GPI1; DPM2	PIG-A; PIG-C; PIG-H; PIG-P; GPI1; DPM2	PIG-A; PIG-C; PIG-P	PIG-A; PIG-C; PIG-P	PIG-A; PIG-C	PIG-C; PIG-P	PIG-A	PIG-A; GPI1	PIG-A; PIG-C; PIG-P	PIG-A; PIG-C; PIG-P; GPI1;	PIG-A; PIG-P	PIG-A; GPI1	PIG-A; PIG-C; PIG-P; DPM2	PIG-A; PIG-C; PIG-H	PIG-A; PIG-C; PIG-P	PIG-A; PIG-C	PIG-A; PIG-C	PIG-A; PIG-C	PIG-A; PIG-C; PIG-P; GPI1	PIG-A; PIG-C; PIG-P; GPI1	PIG-A; PIG-C; PIG-P; GPI1	PIG-A; GPI1	PIG-A; GPI1	PIG-A; PIG-C	PIG-A	PIG-A; GPI1	PIG-A; PIG-C; PIG-H; PIG-P	PIG-A; PIG-C; PIG-H; PIG-P	PIG-A; GPI1	PIG-A; GPI1	PIG-A; PIG-C; GPI1
GPI Anchor Biosynthesis	GPI-anchor biosynthesis (PI+UDP-N-acetyl-glucosamine ---> Protein-GPI anchor)	368		PIG-L	PIG-L	PIG-L	PIG-L	PIG-L	PIG-L	PIG-L	PIG-L	PIG-L	PIG-L		PIG-L	PIG-L	PIG-L	PIG-L	PIG-L	PIG-L	PIG-L	PIG-L	PIG-L				PIG-L		PIG-L	PIG-L	PIG-L			PIG-L	PIG-L	PIG-L
GPI Anchor Biosynthesis	GPI-anchor biosynthesis (PI+UDP-N-acetyl-glucosamine ---> Protein-GPI anchor)	369		PIG-W	PIG-W	PIG-W	PIG-W	PIG-W	PIG-W	PIG-W	PIG-W			PIG-W	PIG-W	PIG-W					PIG-W	PIG-W	PIG-W						PIG-W	PIG-W						PIG-W
GPI Anchor Biosynthesis	GPI-anchor biosynthesis (PI+UDP-N-acetyl-glucosamine ---> Protein-GPI anchor)	370		PIG-M; PIG-X	PIG-M	PIG-M	PIG-M; PIG-X	PIG-M	PIG-M	PIG-M	PIG-M	PIG-M		PIG-M	PIG-M	PIG-M	PIG-M	PIG-M	PIG-M	PIG-M	PIG-M	PIG-M	PIG-M	PIG-M	PIG-M	PIG-M	PIG-M	PIG-M	PIG-M	PIG-M	PIG-M	PIG-M	PIG-M	PIG-M	PIG-M	PIG-M
GPI Anchor Biosynthesis	GPI-anchor biosynthesis (PI+UDP-N-acetyl-glucosamine ---> Protein-GPI anchor)	371		PIG-N			PIG-N				PIG-N				PIG-N		PIG-N																			PIG-N
GPI Anchor Biosynthesis	GPI-anchor biosynthesis (PI+UDP-N-acetyl-glucosamine ---> Protein-GPI anchor)	372		PIG-V		PIG-V	PIG-V	PIG-V	PIG-V	PIG-V	PIG-V			PIG-V	PIG-V	PIG-V
GPI Anchor Biosynthesis	GPI-anchor biosynthesis (PI+UDP-N-acetyl-glucosamine ---> Protein-GPI anchor)	373		PIG-B	PIG-B	PIG-B	PIG-B		PIG-B	PIG-B	PIG-B	PIG-B	PIG-B	PIG-B	PIG-B	PIG-B	PIG-B	PIG-B			PIG-B	PIG-B				PIG-B	PIG-B		PIG-B	PIG-B		PIG-B				PIG-B
GPI Anchor Biosynthesis	GPI-anchor biosynthesis (PI+UDP-N-acetyl-glucosamine ---> Protein-GPI anchor)	374		PIG-F; PIG-O	PIG-O	PIG-F; PIG-O	PIG-F; PIG-O	PIG-O	PIG-O	PIG-O	PIG-F; PIG-O	PIG-O			PIG-F; PIG-O	PIG-F	PIG-F	PIG-O	PIG-O	PIG-O			PIG-O				PIG-O		PIG-O	PIG-O						PIG-O
GPI Anchor Biosynthesis	GPI-anchor biosynthesis (PI+UDP-N-acetyl-glucosamine ---> Protein-GPI anchor)	375		PIG-G		PIG-G	PIG-G	PIG-G							PIG-G				PIG-G
GPI Anchor Biosynthesis	GPI-anchor biosynthesis (PI+UDP-N-acetyl-glucosamine ---> Protein-GPI anchor)	376		PIG-K; PIG-S; PIG-T; PIG-U; GPAA1	PIG-K; PIG-T; PIG-U; GPAA1	PIG-K; PIG-T; PIG-U; GPAA1	PIG-K; PIG-S; PIG-T; PIG-U; GPAA1	PIG-K; PIG-T	PIG-K; PIG-T; PIG-U; GPAA1	PIG-K; PIG-T; PIG-U; GPAA1	PIG-K; PIG-T;PIG-S; PIG-U; GPAA1	PIG-K; PIG-U; GPAA1	PIG-K; PIG-T	PIG-K; PIG-T; PIG-U; GPAA1	PIG-K; PIG-S; PIG-T; PIG-U; GPAA1	PIG-K; PIG-T; PIG-U	PIG-K; PIG-T	GPAA1	PIG-K		PIG-K; PIG-T; PIG-U; GPAA1	PIG-K; PIG-T; PIG-U; GPAA1	PIG-K; PIG-T; PIG-U; GPAA1	PIG-T; PIG-U	PIG-T; PIG-U	PIG-U	PIG-K; PIG-T	PIG-T	PIG-K	PIG-K	PIG-T	PIG-U	PIG-U	PIG-T	PIG-T; GPAA1	PIG-K
GPI Anchor Biosynthesis	GPI-anchor biosynthesis (PI+UDP-N-acetyl-glucosamine ---> Protein-GPI anchor)	377		PGAP1							PGAP1	PGAP1							PGAP1
		378
		379		Sphingolipid metabolism (L-serine+Palmitoyl-CoA ---> ceramide ---> sphingomyelin/sphingosine/galactosyl-ceramide/glucosyl-ceramide)
Fatty acid and Lipid Biosynthesis	Sphingolipid metabolism (L-serine+Palmitoyl-CoA ---> ceramide ---> sphingomyelin/sphingosine/galactosyl-ceramide/glucosyl-ceramide)	380		2.3.1.50	2.3.1.50	2.3.1.50	2.3.1.50	2.3.1.50	2.3.1.50	2.3.1.50	2.3.1.50	2.3.1.50	2.3.1.50	2.3.1.50	2.3.1.50	2.3.1.50	2.3.1.50	2.3.1.50	2.3.1.50	2.3.1.50	2.3.1.50	2.3.1.50	2.3.1.50	2.3.1.50	2.3.1.50	2.3.1.50	2.3.1.50	2.3.1.50	2.3.1.50	2.3.1.50
Fatty acid and Lipid Biosynthesis	Sphingolipid metabolism (L-serine+Palmitoyl-CoA ---> ceramide ---> sphingomyelin/sphingosine/galactosyl-ceramide/glucosyl-ceramide)	381		1.1.1.102	1.1.1.102	1.1.1.102	1.1.1.102	1.1.1.102	1.1.1.102	1.1.1.102	1.1.1.102	1.1.1.102		1.1.1.102	1.1.1.102	1.1.1.102		1.1.1.102	1.1.1.102	1.1.1.102	1.1.1.102	1.1.1.102	1.1.1.102	1.1.1.102	1.1.1.102	1.1.1.102	1.1.1.102	1.1.1.102	1.1.1.102	1.1.1.102
Fatty acid and Lipid Biosynthesis	Sphingolipid metabolism (L-serine+Palmitoyl-CoA ---> ceramide ---> sphingomyelin/sphingosine/galactosyl-ceramide/glucosyl-ceramide)	382		2.3.1.24							2.3.1.24																2.3.1.24		2.3.1.24	2.3.1.24
Fatty acid and Lipid Biosynthesis	Sphingolipid metabolism (L-serine+Palmitoyl-CoA ---> ceramide ---> sphingomyelin/sphingosine/galactosyl-ceramide/glucosyl-ceramide)	383		3.5.1.23; YDC1			3.5.1.23; YDC1	3.5.1.23	YDC1	3.5.1.23	3.5.1.23; YDC1			3.5.1.23; YDC1	3.5.1.23; YDC1
Fatty acid and Lipid Biosynthesis	Sphingolipid metabolism (L-serine+Palmitoyl-CoA ---> ceramide ---> sphingomyelin/sphingosine/galactosyl-ceramide/glucosyl-ceramide)	384		(DEGS) 1.14.-.-	DEGS	(DEGS) 1.14.-.-	(DEGS) 1.14.-.-			(DEGS) 1.14.-.-	(DEGS) 1.14.-.-	(DEGS) 1.14.-.-	(DEGS) 1.14.-.-	(DEGS) 1.14.-.-	(DEGS) 1.14.-.-	(DEGS) 1.14.-.-	(DEGS) 1.14.-.-	(DEGS) 1.14.-.-	(DEGS) 1.14.-.-	(DEGS) 1.14.-.-
Fatty acid and Lipid Biosynthesis	Sphingolipid metabolism (L-serine+Palmitoyl-CoA ---> ceramide ---> sphingomyelin/sphingosine/galactosyl-ceramide/glucosyl-ceramide)	385		2.7.8.27; 2.7.8.3							2.7.8.27
Fatty acid and Lipid Biosynthesis	Sphingolipid metabolism (L-serine+Palmitoyl-CoA ---> ceramide ---> sphingomyelin/sphingosine/galactosyl-ceramide/glucosyl-ceramide)	386		3.1.4.12				3.1.4.12			3.1.4.12		3.1.4.12				3.1.4.12																	3.1.4.12	3.1.4.12
Fatty acid and Lipid Biosynthesis	Sphingolipid metabolism (L-serine+Palmitoyl-CoA ---> ceramide ---> sphingomyelin/sphingosine/galactosyl-ceramide/glucosyl-ceramide)	387		3.5.1.23			3.5.1.23	3.5.1.23		3.5.1.23	3.5.1.23			3.5.1.23	3.5.1.23
Fatty acid and Lipid Biosynthesis	Sphingolipid metabolism (L-serine+Palmitoyl-CoA ---> ceramide ---> sphingomyelin/sphingosine/galactosyl-ceramide/glucosyl-ceramide)	388		2.3.1.24			2.3.1.24				2.3.1.24
Fatty acid and Lipid Biosynthesis	Sphingolipid metabolism (L-serine+Palmitoyl-CoA ---> ceramide ---> sphingomyelin/sphingosine/galactosyl-ceramide/glucosyl-ceramide)	389		2.4.1.80																	2.4.1.80	2.4.1.80
Fatty acid and Lipid Biosynthesis	Sphingolipid metabolism (L-serine+Palmitoyl-CoA ---> ceramide ---> sphingomyelin/sphingosine/galactosyl-ceramide/glucosyl-ceramide)	390		3.2.1.45	3.2.1.45	3.2.1.45	3.2.1.45		3.2.1.45	3.2.1.45	3.2.1.45	3.2.1.45		3.2.1.45	3.2.1.45
Fatty acid and Lipid Biosynthesis	Sphingolipid metabolism (L-serine+Palmitoyl-CoA ---> ceramide ---> sphingomyelin/sphingosine/galactosyl-ceramide/glucosyl-ceramide)	391		3.2.1.23	3.2.1.23	3.2.1.23	3.2.1.23	3.2.1.23	3.2.1.23				3.2.1.23	3.2.1.23			3.2.1.23
Fatty acid and Lipid Biosynthesis	Sphingolipid metabolism (L-serine+Palmitoyl-CoA ---> ceramide ---> sphingomyelin/sphingosine/galactosyl-ceramide/glucosyl-ceramide)	392		(CGT) 2.4.1.85
Fatty acid and Lipid Biosynthesis	Sphingolipid metabolism (L-serine+Palmitoyl-CoA ---> ceramide ---> sphingomyelin/sphingosine/galactosyl-ceramide/glucosyl-ceramide)	393		3.2.1.46
Fatty acid and Lipid Biosynthesis	Sphingolipid metabolism (L-serine+Palmitoyl-CoA ---> ceramide ---> sphingomyelin/sphingosine/galactosyl-ceramide/glucosyl-ceramide)	394		2.8.2.11
Fatty acid and Lipid Biosynthesis	Sphingolipid metabolism (L-serine+Palmitoyl-CoA ---> ceramide ---> sphingomyelin/sphingosine/galactosyl-ceramide/glucosyl-ceramide)	395		3.1.6.1; 3.1.6.8	3.1.6.1				3.1.6.1			3.1.6.1		3.1.6.1
Fatty acid and Lipid Biosynthesis	Sphingolipid metabolism (L-serine+Palmitoyl-CoA ---> ceramide ---> sphingomyelin/sphingosine/galactosyl-ceramide/glucosyl-ceramide)	396		3.2.1.22	3.2.1.22	3.2.1.22	3.2.1.22	3.2.1.22						3.2.1.22			3.2.1.22
Fatty acid and Lipid Biosynthesis	Sphingolipid metabolism (L-serine+Palmitoyl-CoA ---> ceramide ---> sphingomyelin/sphingosine/galactosyl-ceramide/glucosyl-ceramide)	397		2.7.1.91	2.7.1.91		2.7.1.91	2.7.1.91	2.7.1.91	2.7.1.91	2.7.1.91	2.7.1.91		2.7.1.91	2.7.1.91	2.7.1.91
Fatty acid and Lipid Biosynthesis	Sphingolipid metabolism (L-serine+Palmitoyl-CoA ---> ceramide ---> sphingomyelin/sphingosine/galactosyl-ceramide/glucosyl-ceramide)	398		4.1.2.27	4.1.2.27	4.1.2.27	4.1.2.27	4.1.2.27	4.1.2.27	4.1.2.27	4.1.2.27	4.1.2.27		4.1.2.27	4.1.2.27	4.1.2.27	4.1.2.27	4.1.2.27	4.1.2.27	4.1.2.27
		399
		400		Unsaturated fatty acids biosynthesis
Fatty acid and Lipid Biosynthesis	Unsaturated fatty acids biosynthesis	401		(¬9) 1.14.19.1; 1.14.19.2	1.14.19.1	1.14.19.1	(¬9) 1.14.19.1	(¬9) 1.14.19.1; 1.14.19.2		(¬9) 1.14.19.1; 1.14.19.2	(¬9) 1.14.19.1; 1.14.19.2	(¬9) 1.14.19.1; 1.14.19.2		(¬9) 1.14.19.1; 1.14.19.2	(¬9) 1.14.19.1; 1.14.19.2	(¬9) 1.14.19.1; 1.14.19.2	(¬9) 1.14.19.1; 1.14.19.2	(¬9) 1.14.19.1; 1.14.19.2	(¬9) 1.14.19.1	(¬9) 1.14.19.1; 1.14.19.2	(¬9) 1.14.19.1; 1.14.19.2	(¬9) 1.14.19.1; 1.14.19.2	(¬9) 1.14.19.1; 1.14.19.2	(¬9) 1.14.19.1; 1.14.19.2	(¬9) 1.14.19.1; 1.14.19.2	(¬9) 1.14.19.1; 1.14.19.2	(¬9) 1.14.19.1; 1.14.19.2	(¬9) 1.14.19.1; 1.14.19.2	(¬9) 1.14.19.1; 1.14.19.2	(¬9) 1.14.19.1; 1.14.19.2
Fatty acid and Lipid Biosynthesis	Unsaturated fatty acids biosynthesis	402		3.1.2.2			3.1.2.2
Fatty acid and Lipid Biosynthesis	Unsaturated fatty acids biosynthesis	403		(¬12) FAD2; FAD6	FAD6	FAD6	(¬12) FAD2; FAD6	(¬12) FAD2; FAD6	(¬12) FAD2; FAD6	(¬12) FAD2; FAD6	(¬12) FAD2; FAD6	(¬12) FAD2; FAD6	(¬12) FAD2; FAD6		(¬12) FAD2; FAD6	(¬12) FAD2; FAD6		(¬12) FAD2; FAD6		(¬12) FAD2; FAD6
Fatty acid and Lipid Biosynthesis	Unsaturated fatty acids biosynthesis	404		(¬15) FAD8	FAD8		(¬15) FAD8	(¬15) FAD8	(¬15) FAD8	(¬15) FAD8					(¬15) FAD8
Fatty acid and Lipid Biosynthesis	Unsaturated fatty acids biosynthesis	405		(¬5) FADS1
Fatty acid and Lipid Biosynthesis	Unsaturated fatty acids biosynthesis	406		(¬6) FADS2
		407
		408		Nucleotide Metabolism
		409		Purine synthesis (PRPP ---> IMP)
Nucleotide metabolism	Purine synthesis (PRPP ---> IMP)	410		2.4.2.14			2.4.2.14	2.4.2.14			2.4.2.14
Nucleotide metabolism	Purine synthesis (PRPP ---> IMP)	411		6.3.4.13	6.3.4.13	6.3.4.13	6.3.4.13	6.3.4.13	6.3.4.13		6.3.4.13	6.3.4.13		6.3.4.13		6.3.4.13
Nucleotide metabolism	Purine synthesis (PRPP ---> IMP)	412		2.1.2.2	2.1.2.2	2.1.2.2	2.1.2.2	2.1.2.2						2.1.2.2		2.1.2.2
Nucleotide metabolism	Purine synthesis (PRPP ---> IMP)	413		6.3.5.3	6.3.5.3	6.3.5.3	6.3.5.3	6.3.5.3	6.3.5.3	6.3.5.3	6.3.5.3	6.3.5.3		6.3.5.3		6.3.5.3
Nucleotide metabolism	Purine synthesis (PRPP ---> IMP)	414		6.3.3.1		6.3.3.1	6.3.3.1	6.3.3.1	6.3.3.1			6.3.3.1		6.3.3.1		6.3.3.1
Nucleotide metabolism	Purine synthesis (PRPP ---> IMP)	415		4.1.1.21	4.1.1.21		4.1.1.21	4.1.1.21	4.1.1.21	4.1.1.21	4.1.1.21	4.1.1.21		4.1.1.21
Nucleotide metabolism	Purine synthesis (PRPP ---> IMP)	416		6.3.2.6	6.3.2.6	6.3.2.6	6.3.2.6	6.3.2.6	6.3.2.6		6.3.2.6	6.3.2.6		6.3.2.6		6.3.2.6
Nucleotide metabolism	Purine synthesis (PRPP ---> IMP)	417		4.3.2.2	4.3.2.2	4.3.2.2	4.3.2.2	4.3.2.2	4.3.2.2	4.3.2.2	4.3.2.2	4.3.2.2	4.3.2.2	4.3.2.2	4.3.2.2		4.3.2.2	4.3.2.2	4.3.2.2	4.3.2.2	4.3.2.2	4.3.2.2	4.3.2.2	4.3.2.2	4.3.2.2	4.3.2.2	4.3.2.2	4.3.2.2	4.3.2.2	4.3.2.2	4.3.2.2			4.3.2.2	4.3.2.2	4.3.2.2
Nucleotide metabolism	Purine synthesis (PRPP ---> IMP)	418		6.3.4.23; 2.1.2.3	2.1.2.3	2.1.2.3	2.1.2.3	2.1.2.3	2.1.2.3	2.1.2.3	2.1.2.3	2.1.2.3		2.1.2.3	2.1.2.3	2.1.2.3
Nucleotide metabolism	Purine synthesis (PRPP ---> IMP)	419		3.5.4.10
		420
		421		Purine synthesis (salvage pathways)
Nucleotide metabolism	Purine synthesis (salvage pathways)	422		6.3.5.2	6.3.5.2	6.3.5.2	6.3.5.2	6.3.5.2	6.3.5.2	6.3.5.2	6.3.5.2	6.3.5.2		6.3.5.2	6.3.5.2	6.3.5.2		6.3.5.2	6.3.5.2	6.3.5.2	6.3.5.2	6.3.5.2	6.3.5.2	6.3.5.2	6.3.5.2	6.3.5.2	6.3.5.2	6.3.5.2	6.3.5.2	6.3.5.2	6.3.5.2	6.3.5.2	6.3.5.2	6.3.5.2	6.3.5.2	6.3.5.2
Nucleotide metabolism	Purine synthesis (salvage pathways)	423		1.1.1.205	1.1.1.205	1.1.1.205	1.1.1.205	1.1.1.205	1.1.1.205	1.1.1.205	1.1.1.205	1.1.1.205	1.1.1.205	1.1.1.205	1.1.1.205	1.1.1.205	1.1.1.205	1.1.1.205	1.1.1.205	1.1.1.205	1.1.1.205	1.1.1.205	1.1.1.205	1.1.1.205	1.1.1.205	1.1.1.205	1.1.1.205	1.1.1.205	1.1.1.205	1.1.1.205	1.1.1.205	1.1.1.205	1.1.1.205	1.1.1.205	1.1.1.205	1.1.1.205
Nucleotide metabolism	Purine synthesis (salvage pathways)	424		3.5.4.6	3.5.4.6	3.5.4.6	3.5.4.6	3.5.4.6	3.5.4.6	3.5.4.6	3.5.4.6	3.5.4.6	3.5.4.6	3.5.4.6	3.5.4.6	3.5.4.6	3.5.4.6	3.5.4.6	3.5.4.6	3.5.4.6	3.5.4.6	3.5.4.6	3.5.4.6	3.5.4.6	3.5.4.6	3.5.4.6	3.5.4.6	3.5.4.6	3.5.4.6	3.5.4.6		3.5.4.6	3.5.4.6		3.5.4.6	3.5.4.6
Nucleotide metabolism	Purine synthesis (salvage pathways)	425		3.6.1.19	3.6.1.19	3.6.1.19	3.6.1.19	3.6.1.19	3.6.1.19	3.6.1.19	3.6.1.19	3.6.1.19	3.6.1.19	3.6.1.19	3.6.1.19	3.6.1.19	3.6.1.19				3.6.1.19	3.6.1.19		3.6.1.19	3.6.1.19	3.6.1.19	3.6.1.19	3.6.1.19	3.6.1.19	3.6.1.19	3.6.1.19	3.6.1.19	3.6.1.19	3.6.1.19	3.6.1.19	3.6.1.19
Nucleotide metabolism	Purine synthesis (salvage pathways)	426		3.6.1.17		3.6.1.17															3.6.1.17	3.6.1.17	3.6.1.17	3.6.1.17	3.6.1.17	3.6.1.17	3.6.1.17	3.6.1.17	3.6.1.17	3.6.1.17	3.6.1.17		3.6.1.17	3.6.1.17	3.6.1.17
Nucleotide metabolism	Purine synthesis (salvage pathways)	427		2.7.1.73
Nucleotide metabolism	Purine synthesis (salvage pathways)	428		3.1.3.5	3.1.3.5	3.1.3.5	3.1.3.5	3.1.3.5	3.1.3.5	3.1.3.5	3.1.3.5		3.1.3.5	3.1.3.5	3.1.3.5		3.1.3.5																			3.1.3.5
Nucleotide metabolism	Purine synthesis (salvage pathways)	429		2.4.2.1	2.4.2.1	2.4.2.1				2.4.2.1	2.4.2.1	2.4.2.1	2.4.2.1		2.4.2.1		2.4.2.1				2.4.2.1	2.4.2.1	2.4.2.1	2.4.2.1	2.4.2.1	2.4.2.1	2.4.2.1	2.4.2.1	2.4.2.1	2.4.2.1	2.4.2.1			2.4.2.1	2.4.2.1	2.4.2.1
Nucleotide metabolism	Purine synthesis (salvage pathways)	430		2.4.2.7; 2.4.2.8; 2.4.2.22	2.4.2.7; 2.4.2.8; 2.4.2.22	2.4.2.7; 2.4.2.8; 2.4.2.22	2.4.2.7; 2.4.2.8	2.4.2.7; 2.4.2.8	2.4.2.7; 2.4.2.8	2.4.2.7; 2.4.2.8	2.4.2.7; 2.4.2.8	2.4.2.7		2.4.2.8	2.4.2.7	2.4.2.7; 2.4.2.8	2.4.2.7	2.4.2.7; 2.4.2.8	2.4.2.7; 2.4.2.8	2.4.2.7; 2.4.2.8	2.4.2.8	2.4.2.8	2.4.2.8	2.4.2.8	2.4.2.8	2.4.2.8	2.4.2.8		2.4.2.8	2.4.2.8						2.4.2.7; 2.4.2.8
Nucleotide metabolism	Purine synthesis (salvage pathways)	431		3.2.2.8; 3.2.2.1		3.2.2.1											3.2.2.1	3.2.2.1	3.2.2.1
Nucleotide metabolism	Purine synthesis (salvage pathways)	432		3.5.4.3	3.5.4.3	3.5.4.3		3.5.4.3	3.5.4.3	3.5.4.3	3.5.4.3			3.5.4.3	3.5.4.3		3.5.4.3	3.5.4.3	3.5.4.3
Nucleotide metabolism	Purine synthesis (salvage pathways)	433		3.5.4.2
Nucleotide metabolism	Purine synthesis (salvage pathways)	434		3.5.4.4	3.5.4.4	3.5.4.4	3.5.4.4	3.5.4.4	3.5.4.4	3.5.4.4	3.5.4.4	3.5.4.4	3.5.4.4	3.5.4.4	3.5.4.4	3.5.4.4	3.5.4.4				3.5.4.4	3.5.4.4		3.5.4.4	3.5.4.4	3.5.4.4	3.5.4.4	3.5.4.4	3.5.4.4	3.5.4.4	3.5.4.4
Nucleotide metabolism	Purine synthesis (salvage pathways)	435		2.7.1.20; 2.7.1.74	2.7.1.20	2.7.1.20	2.7.1.20	2.7.1.20	2.7.1.20	2.7.1.20	2.7.1.20	2.7.1.20		2.7.1.20	2.7.1.20	2.7.1.20		2.7.1.20	2.7.1.20	2.7.1.20	2.7.1.20	2.7.1.20	2.7.1.20								2.7.1.20		2.7.1.20			2.7.1.20
Nucleotide metabolism	Purine synthesis (salvage pathways)	436		3.2.2.4
Nucleotide metabolism	Purine synthesis (salvage pathways)	437		1.17.3.2; 1.17.1.4	1.17.3.2; 1.17.1.4	1.17.3.2; 1.17.1.4	1.17.3.2; 1.17.1.4	1.17.3.2; 1.17.1.4	1.17.3.2; 1.17.1.4	1.17.3.2; 1.17.1.4	1.17.3.2; 1.17.1.4	1.17.3.2; 1.17.1.4		1.17.3.2; 1.17.1.4	1.17.3.2; 1.17.1.4	1.17.3.2; 1.17.1.4
		438
		439		Pyrimidine synthesis (Glutamine --->UMP)
Nucleotide metabolism	Pyrimidine synthesis (Glutamine --->UMP)	440		6.3.5.5	6.3.5.5	6.3.5.5	6.3.5.5	6.3.5.5	6.3.5.5	6.3.5.5	6.3.5.5	6.3.5.5		6.3.5.5	6.3.5.5	6.3.5.5		6.3.5.5	6.3.5.5	6.3.5.5	6.3.5.5	6.3.5.5	6.3.5.5	6.3.5.5	6.3.5.5	6.3.5.5	6.3.5.5	6.3.5.5	6.3.5.5	6.3.5.5	6.3.5.5			6.3.5.5	6.3.5.5
Nucleotide metabolism	Pyrimidine synthesis (Glutamine --->UMP)	441		2.1.3.2	2.1.3.2	2.1.3.2	2.1.3.2	2.1.3.2		2.1.3.2	2.1.3.2	2.1.3.2		2.1.3.2	2.1.3.2	2.1.3.2		2.1.3.2	2.1.3.2	2.1.3.2	2.1.3.2	2.1.3.2	2.1.3.2	2.1.3.2	2.1.3.2	2.1.3.2	2.1.3.2	2.1.3.2	2.1.3.2	2.1.3.2	2.1.3.2			2.1.3.2	2.1.3.2
Nucleotide metabolism	Pyrimidine synthesis (Glutamine --->UMP)	442		3.5.2.3	3.5.2.3	3.5.2.3	3.5.2.3	3.5.2.3	3.5.2.3	3.5.2.3	3.5.2.3	3.5.2.3		3.5.2.3	3.5.2.3	3.5.2.3		3.5.2.3	3.5.2.3	3.5.2.3	3.5.2.3	3.5.2.3	3.5.2.3	3.5.2.3	3.5.2.3	3.5.2.3	3.5.2.3	3.5.2.3	3.5.2.3	3.5.2.3	3.5.2.3			3.5.2.3	3.5.2.3
Nucleotide metabolism	Pyrimidine synthesis (Glutamine --->UMP)	443		1.3.1.14; 1.3.98.1; 1.3.5.2	1.3.5.2	1.3.5.2	1.3.5.2	1.3.5.2	1.3.5.2	1.3.98.1; 1.3.5.2	1.3.5.2	1.3.5.2		1.3.98.1; 1.3.5.2	1.3.5.2	1.3.5.2		1.3.98.1	1.3.98.1	1.3.98.1	1.3.5.2	1.3.5.2	1.3.5.2	1.3.98.1	1.3.98.1	1.3.98.1	1.3.5.2	1.3.98.1	1.3.98.1	1.3.98.1	1.3.98.1			1.3.98.1	1.3.98.1
Nucleotide metabolism	Pyrimidine synthesis (Glutamine --->UMP)	444		2.4.2.10	2.4.2.10	2.4.2.10	2.4.2.10	2.4.2.10	2.4.2.10	2.4.2.10	2.4.2.10	2.4.2.10		2.4.2.10	2.4.2.10	2.4.2.10		2.4.2.10	2.4.2.10	2.4.2.10	2.4.2.10	2.4.2.10	2.4.2.10	2.4.2.10	2.4.2.10	2.4.2.10	2.4.2.10	2.4.2.10	2.4.2.10	2.4.2.10	2.4.2.10			2.4.2.10	2.4.2.10
Nucleotide metabolism	Pyrimidine synthesis (Glutamine --->UMP)	445		4.1.1.23	4.1.1.23	4.1.1.23	4.1.1.23	4.1.1.23	4.1.1.23	4.1.1.23	4.1.1.23	4.1.1.23		4.1.1.23	4.1.1.23	4.1.1.23		4.1.1.23	4.1.1.23	4.1.1.23	4.1.1.23	4.1.1.23	4.1.1.23	4.1.1.23	4.1.1.23	4.1.1.23	4.1.1.23	4.1.1.23	4.1.1.23	4.1.1.23	4.1.1.23			4.1.1.23	4.1.1.23
		446
		447		Pyrimidine synthesis (salvage pathways)
Nucleotide metabolism	Pyrimidine synthesis (salvage pathways)	448		3.5.4.12	3.5.4.12	3.5.4.12	3.5.4.12	3.5.4.12	3.5.4.12	3.5.4.12	3.5.4.12	3.5.4.12	3.5.4.12	3.5.4.12	3.5.4.12	3.5.4.12	3.5.4.12					3.5.4.12	3.5.4.12									3.5.4.12	3.5.4.12			3.5.4.12
Nucleotide metabolism	Pyrimidine synthesis (salvage pathways)	449		3.5.4.5	3.5.4.5		3.5.4.5	3.5.4.5					3.5.4.5				3.5.4.5	3.5.4.5		3.5.4.5	3.5.4.5	3.5.4.5														3.5.4.5
Nucleotide metabolism	Pyrimidine synthesis (salvage pathways)	450		2.7.1.48	2.7.1.48	2.7.1.48	2.7.1.48	2.7.1.48			2.7.1.48		2.7.1.48	2.7.1.48		2.7.1.48	2.7.1.48			2.7.1.48
Nucleotide metabolism	Pyrimidine synthesis (salvage pathways)	451		2.4.2.3	2.4.2.3	2.4.2.3		2.4.2.3								2.4.2.3					2.4.2.3	2.4.2.3	2.4.2.3	2.4.2.3	2.4.2.3	2.4.2.3	2.4.2.3	2.4.2.3	2.4.2.3	2.4.2.3	2.4.2.3			2.4.2.3	2.4.2.3	2.4.2.3
Nucleotide metabolism	Pyrimidine synthesis (salvage pathways)	452		3.5.4.1	3.5.4.1	3.5.4.1					3.5.4.1			3.5.4.1							3.5.4.1	3.5.4.1		3.5.4.1	3.5.4.1	3.5.4.1	3.5.4.1	3.5.4.1	3.5.4.1	3.5.4.1	3.5.4.1	3.5.4.1	3.5.4.1	3.5.4.1	3.5.4.1
Nucleotide metabolism	Pyrimidine synthesis (salvage pathways)	453		2.4.2.2
Nucleotide metabolism	Pyrimidine synthesis (salvage pathways)	454		3.2.2.8
Nucleotide metabolism	Pyrimidine synthesis (salvage pathways)	455		2.7.1.21			2.7.1.21	2.7.1.21			2.7.1.21		2.7.1.21		2.7.1.21		2.7.1.21	2.7.1.21	2.7.1.21	2.7.1.21												2.7.1.21	2.7.1.21
Nucleotide metabolism	Pyrimidine synthesis (salvage pathways)	456		2.1.1.45	2.1.1.45	2.1.1.45	2.1.1.45	2.1.1.45	2.1.1.45	2.1.1.45	2.1.1.45	2.1.1.45	2.1.1.45	2.1.1.45	2.1.1.45	2.1.1.45	2.1.1.45	2.1.1.45	2.1.1.45	2.1.1.45	2.1.1.45	2.1.1.45	2.1.1.45	2.1.1.45	2.1.1.45	2.1.1.45	2.1.1.45	2.1.1.45	2.1.1.45	2.1.1.45	2.1.1.45	2.1.1.45	2.1.1.45	2.1.1.45	2.1.1.45	2.1.1.45
Nucleotide metabolism	Pyrimidine synthesis (salvage pathways)	457		2.1.1.148
Nucleotide metabolism	Pyrimidine synthesis (salvage pathways)	458		2.4.2.6
Nucleotide metabolism	Pyrimidine synthesis (salvage pathways)	459		2.4.2.9	2.4.2.9	2.4.2.9	2.4.2.9	2.4.2.9	2.4.2.9	2.4.2.9	2.4.2.9	2.4.2.9	2.4.2.9	2.4.2.9	2.4.2.9	2.4.2.9	2.4.2.9	2.4.2.9	2.4.2.9	2.4.2.9	2.4.2.9	2.4.2.9	2.4.2.9									2.4.2.9	2.4.2.9			2.4.2.9
		460
		461	62	Amino acid synthesis
		462		OAA <---> Aspartate
Amino Acid Metabolism	OAA <---> Aspartate	463		2.6.1.1	2.6.1.1	2.6.1.1	2.6.1.1	2.6.1.1	2.6.1.1	2.6.1.1	2.6.1.1	2.6.1.1	2.6.1.1	2.6.1.1	2.6.1.1	2.6.1.1	2.6.1.1	2.6.1.1	2.6.1.1	2.6.1.1	2.6.1.1	2.6.1.1	2.6.1.1	2.6.1.1	2.6.1.1	2.6.1.1	2.6.1.1	2.6.1.1	2.6.1.1	2.6.1.1	2.6.1.1			2.6.1.1	2.6.1.1	2.6.1.1
		464		Aspartate <---> Asparagine
Amino Acid Metabolism	Aspartate <---> Asparagine	465		6.3.1.1						6.3.1.1		6.3.1.1						6.3.1.1	6.3.1.1	6.3.1.1																6.3.1.1
Amino Acid Metabolism	Aspartate <---> Asparagine	466		3.5.1.38; 3.5.1.1		3.5.1.1		3.5.1.1	3.5.1.1	3.5.1.1	3.5.1.1	3.5.1.1		3.5.1.1	3.5.1.1				3.5.1.1	3.5.1.1
Amino Acid Metabolism	Aspartate <---> Asparagine	467		6.3.5.4	6.3.5.4	6.3.5.4	6.3.5.4	6.3.5.4	6.3.5.4	6.3.5.4	6.3.5.4	6.3.5.4	6.3.5.4	6.3.5.4	6.3.5.4	6.3.5.4	6.3.5.4				6.3.5.4	6.3.5.4	6.3.5.4	6.3.5.4	6.3.5.4	6.3.5.4	6.3.5.4	6.3.5.4	6.3.5.4	6.3.5.4		6.3.5.4	6.3.5.4			6.3.5.4
		468		Aspartate ---> Alanine
Amino Acid Metabolism	Aspartate ---> Alanine	469		4.1.1.12
		470		Pyruvate <---> Alanine
Amino Acid Metabolism	Pyruvate <---> Alanine	471		1.4.1.1
Amino Acid Metabolism	Pyruvate <---> Alanine	472		2.6.1.2; 2.6.1.12	2.6.1.2	2.6.1.2	2.6.1.2	2.6.1.2	2.6.1.2	2.6.1.2	2.6.1.2	2.6.1.2	2.6.1.2	2.6.1.2	2.6.1.2	2.6.1.2	2.6.1.2	2.6.1.2	2.6.1.2	2.6.1.2	2.6.1.2	2.6.1.2	2.6.1.2													2.6.1.2
		473		Glutamine <---> Glutamate
Amino Acid Metabolism	Glutamine <---> Glutamate	474		6.3.1.2	6.3.1.2	6.3.1.2	6.3.1.2	6.3.1.2	6.3.1.2	6.3.1.2	6.3.1.2	6.3.1.2	6.3.1.2	6.3.1.2	6.3.1.2	6.3.1.2	6.3.1.2	6.3.1.2	6.3.1.2	6.3.1.2	6.3.1.2	6.3.1.2	6.3.1.2	6.3.1.2	6.3.1.2	6.3.1.2	6.3.1.2	6.3.1.2	6.3.1.2	6.3.1.2		6.3.1.2	6.3.1.2
Amino Acid Metabolism	Glutamine <---> Glutamate	475		3.5.1.2; 3.5.1.38									3.5.1.2
Amino Acid Metabolism	Glutamine <---> Glutamate	476		1.4.1.13; 1.4.1.14	1.4.1.13; 1.4.1.14	1.4.1.13; 1.4.1.14	1.4.1.13; 1.4.1.14	1.4.1.13; 1.4.1.14	1.4.1.13; 1.4.1.14	1.4.1.13; 1.4.1.14	1.4.1.13; 1.4.1.14	1.4.1.13; 1.4.1.14		1.4.1.13; 1.4.1.14	1.4.1.13; 1.4.1.14	1.4.1.13; 1.4.1.14								1.4.1.13; 1.4.1.14	1.4.1.13; 1.4.1.14	1.4.1.13; 1.4.1.14	1.4.1.13; 1.4.1.14	1.4.1.13; 1.4.1.14	1.4.1.13; 1.4.1.14	1.4.1.13; 1.4.1.14
		477		2-oxoglutarate <---> Glutamate
Amino Acid Metabolism	2-oxoglutarate <---> Glutamate	478		1.4.1.2; 1.4.1.3; 1.4.1.4	1.4.1.2	1.4.1.2	1.4.1.13; 1.4.1.14	1.4.1.13; 1.4.1.14	1.4.1.2; 1.4.1.4	1.4.1.2	1.4.1.2; 1.4.1.4	1.4.1.2; 1.4.1.4	1.4.1.3	1.4.1.2	1.4.1.2; 1.4.1.4	1.4.1.2	1.4.1.3	1.4.1.2	1.4.1.4	1.4.1.2; 1.4.1.4	1.4.1.2; 1.4.1.4	1.4.1.2; 1.4.1.4	1.4.1.2; 1.4.1.4	1.4.1.2; 1.4.1.4	1.4.1.2; 1.4.1.4	1.4.1.2; 1.4.1.4	1.4.1.2; 1.4.1.4	1.4.1.2; 1.4.1.4	1.4.1.2; 1.4.1.4	1.4.1.2; 1.4.1.4	1.4.1.2; 1.4.1.4			1.4.1.2	1.4.1.2	1.4.1.4
		479		3P-glycerate ---> Serine
Amino Acid Metabolism	3P-glycerate ---> Serine	480		1.1.1.95		1.1.1.95	1.1.1.95	1.1.1.95	1.1.1.95	1.1.1.95	1.1.1.95	1.1.1.95		1.1.1.95	1.1.1.95	1.1.1.95
Amino Acid Metabolism	3P-glycerate ---> Serine	481		2.6.1.52	2.6.1.52	2.6.1.52	2.6.1.52	2.6.1.52	2.6.1.52	2.6.1.52		2.6.1.52	2.6.1.52	2.6.1.52	2.6.1.52	2.6.1.52	2.6.1.52				2.6.1.52	2.6.1.52	2.6.1.52
Amino Acid Metabolism	3P-glycerate ---> Serine	482		3.1.3.3	3.1.3.3	3.1.3.3	3.1.3.3	3.1.3.3	3.1.3.3	3.1.3.3	3.1.3.3	3.1.3.3		3.1.3.3	3.1.3.3
		483		Pyruvate / hydroxy-pyruvate <---> Serine
Amino Acid Metabolism	Pyruvate / hydroxy-pyruvate <---> Serine	484		4.3.1.17; 4.3.1.19	4.3.1.19		4.3.1.19	4.3.1.19	4.3.1.19	4.3.1.19	4.3.1.19	4.3.1.19	4.3.1.19	4.3.1.17	4.3.1.19		4.3.1.19																			4.3.1.17
Amino Acid Metabolism	Pyruvate / hydroxy-pyruvate <---> Serine	485		2.6.1.45; 2.6.1.51	2.6.1.45; 2.6.1.51	2.6.1.45; 2.6.1.51	2.6.1.45; 2.6.1.51	2.6.1.45; 2.6.1.51			2.6.1.45; 2.6.1.51				2.6.1.45; 2.6.1.51	2.6.1.45; 2.6.1.51					2.6.1.45; 2.6.1.51	2.6.1.45; 2.6.1.51
		486		Serine ---> Tryptophane
Amino Acid Metabolism	Serine ---> Tryptophane	487		4.2.1.20	4.2.1.20	4.2.1.20	4.2.1.20	4.2.1.20	4.2.1.20	4.2.1.20	4.2.1.20	4.2.1.20		4.2.1.20	4.2.1.20																	4.2.1.20	4.2.1.20
		488		Serine ---> Cysteine
Amino Acid Metabolism	Serine ---> Cysteine	489		4.2.1.22	4.2.1.22	4.2.1.22			4.2.1.22	4.2.1.22	4.2.1.22		4.2.1.22	4.2.1.22	4.2.1.22	4.2.1.22	4.2.1.22	4.2.1.22	4.2.1.22	4.2.1.22	4.2.1.22	4.2.1.22	4.2.1.22													4.2.1.22
Amino Acid Metabolism	Serine ---> Cysteine	490		4.4.1.1	4.4.1.1	4.4.1.1				4.4.1.1	4.4.1.1		4.4.1.1		4.4.1.1		4.4.1.1
Amino Acid Metabolism	Serine ---> Cysteine	491		2.3.1.30	2.3.1.30		2.3.1.30	2.3.1.30	2.3.1.30	2.3.1.30		2.3.1.30	2.3.1.30	2.3.1.30					2.3.1.30	2.3.1.30
Amino Acid Metabolism	Serine ---> Cysteine	492		2.5.1.47; 2.5.1.65	2.5.1.47	2.5.1.47	2.5.1.47	2.5.1.47	2.5.1.47	2.5.1.47	2.5.1.47	2.5.1.47	2.5.1.47	2.5.1.47	2.5.1.47	2.5.1.47	2.5.1.47		2.5.1.47	2.5.1.47	2.5.1.47	2.5.1.47	2.5.1.47
		493		Serine <---> Glycine
Amino Acid Metabolism	Serine <---> Glycine	494		2.1.2.1	2.1.2.1	2.1.2.1	2.1.2.1	2.1.2.1	2.1.2.1	2.1.2.1	2.1.2.1	2.1.2.1	2.1.2.1	2.1.2.1	2.1.2.1	2.1.2.1	2.1.2.1		2.1.2.1	2.1.2.1	2.1.2.1	2.1.2.1	2.1.2.1	2.1.2.1	2.1.2.1	2.1.2.1	2.1.2.1	2.1.2.1	2.1.2.1	2.1.2.1	2.1.2.1	2.1.2.1	2.1.2.1	2.1.2.1	2.1.2.1	2.1.2.1
Amino Acid Metabolism	Serine <---> Glycine	495		2.6.1.45	2.6.1.45	2.6.1.45	2.6.1.45	2.6.1.45			2.6.1.45				2.6.1.45	2.6.1.45					2.6.1.45	2.6.1.45
		496		Choline ---> Glycine
Amino Acid Metabolism	Choline ---> Glycine	497		1.14.15.7; 1.1.99.1; 1.1.3.17; 1.1.1.1	1.1.99.1			1.1.99.1			1.1.99.1			1.1.99.1				1.1.99.1			1.1.99.1	1.1.99.1
Amino Acid Metabolism	Choline ---> Glycine	498		1.2.1.8; 1.1.3.17	1.2.1.8	1.2.1.8	1.2.1.8	1.2.1.8	1.2.1.8		1.2.1.8		1.2.1.8		1.2.1.8	1.2.1.8	1.2.1.8
Amino Acid Metabolism	Choline ---> Glycine	499		2.1.1.5
Amino Acid Metabolism	Choline ---> Glycine	500		1.5.8.4
Amino Acid Metabolism	Choline ---> Glycine	501		1.5.3.1; 1.5.8.3	1.5.3.1	1.5.3.1									1.5.3.1
Amino Acid Metabolism	Choline ---> Glycine	502		2.1.1.20
		503		Glycine <---> Threonine
Amino Acid Metabolism	Glycine <---> Threonine	504		4.1.2.5	4.1.2.5	4.1.2.5	4.1.2.5	4.1.2.5	4.1.2.5	4.1.2.5	4.1.2.5	4.1.2.5	4.1.2.5	4.1.2.5	4.1.2.5	4.1.2.5	4.1.2.5
		505		Aspartate ---> Threonine
Amino Acid Metabolism	Aspartate ---> Threonine	506		2.7.2.4	2.7.2.4	2.7.2.4	2.7.2.4	2.7.2.4	2.7.2.4	2.7.2.4	2.7.2.4	2.7.2.4		2.7.2.4	2.7.2.4	2.7.2.4					2.7.2.4	2.7.2.4														2.7.2.4
Amino Acid Metabolism	Aspartate ---> Threonine	507		1.2.1.11	1.2.1.11	1.2.1.11	1.2.1.11	1.2.1.11			1.2.1.11					1.2.1.11					1.2.1.11	1.2.1.11														1.2.1.11
Amino Acid Metabolism	Aspartate ---> Threonine	508		1.1.1.3	1.1.1.3	1.1.1.3	1.1.1.3	1.1.1.3	1.1.1.3	1.1.1.3	1.1.1.3	1.1.1.3		1.1.1.3	1.1.1.3	1.1.1.3				1.1.1.3																1.1.1.3
Amino Acid Metabolism	Aspartate ---> Threonine	509		2.7.1.39	2.7.1.39	2.7.1.39	2.7.1.39	2.7.1.39	2.7.1.39		2.7.1.39	2.7.1.39		2.7.1.39	2.7.1.39			2.7.1.39	2.7.1.39	2.7.1.39	2.7.1.39	2.7.1.39
Amino Acid Metabolism	Aspartate ---> Threonine	510		4.2.3.1	4.2.3.1	4.2.3.1	4.2.3.1	4.2.3.1	4.2.3.1	4.2.3.1	4.2.3.1	4.2.3.1		4.2.3.1	4.2.3.1	4.2.3.1		4.2.3.1	4.2.3.1	4.2.3.1	4.2.3.1	4.2.3.1														4.2.3.1
		511		Aspartate ---> Cystathione/Homocysteine ---> Methionine
Amino Acid Metabolism	Aspartate ---> Cystathione/Homocysteine ---> Methionine	512		2.7.2.4	2.7.2.4	2.7.2.4	2.7.2.4	2.7.2.4	2.7.2.4	2.7.2.4	2.7.2.4	2.7.2.4		2.7.2.4	2.7.2.4	2.7.2.4					2.7.2.4	2.7.2.4														2.7.2.4
Amino Acid Metabolism	Aspartate ---> Cystathione/Homocysteine ---> Methionine	513		1.2.1.11	1.2.1.11	1.2.1.11	1.2.1.11	1.2.1.11			1.2.1.11					1.2.1.11					1.2.1.11	1.2.1.11														1.2.1.11
Amino Acid Metabolism	Aspartate ---> Cystathione/Homocysteine ---> Methionine	514		1.1.1.3	1.1.1.3	1.1.1.3	1.1.1.3	1.1.1.3	1.1.1.3	1.1.1.3	1.1.1.3	1.1.1.3		1.1.1.3	1.1.1.3	1.1.1.3				1.1.1.3																1.1.1.3
Amino Acid Metabolism	Aspartate ---> Cystathione/Homocysteine ---> Methionine	515		2.3.1.31	2.3.1.31	2.3.1.31					2.3.1.31	2.3.1.31		2.3.1.31		2.3.1.31					2.3.1.31	2.3.1.31	2.3.1.31
Amino Acid Metabolism	Aspartate ---> Cystathione/Homocysteine ---> Methionine	516		2.5.1.48	2.5.1.48		2.5.1.48	2.5.1.48		2.5.1.48	2.5.1.48			2.5.1.48	2.5.1.48
Amino Acid Metabolism	Aspartate ---> Cystathione/Homocysteine ---> Methionine	517		4.4.1.8		4.4.1.8	4.4.1.8	4.4.1.8	4.4.1.8		4.4.1.8			4.4.1.8	4.4.1.8	4.4.1.8				4.4.1.8	4.4.1.8	4.4.1.8	4.4.1.8
Amino Acid Metabolism	Aspartate ---> Cystathione/Homocysteine ---> Methionine	518		2.5.1.49
Amino Acid Metabolism	Aspartate ---> Cystathione/Homocysteine ---> Methionine	519		2.1.1.5; 2.1.1.10; 2.1.1.13; 2.1.1.14	2.1.1.10; 2.1.1.13; 2.1.1.14	2.1.1.10	2.1.1.10; 2.1.1.14	2.1.1.10; 2.1.1.13; 2.1.1.14	2.1.1.10; 2.1.1.13	2.1.1.13	2.1.1.10; 2.1.1.13; 2.1.1.14	2.1.1.13		2.1.1.10; 2.1.1.13	2.1.1.10; 2.1.1.13	2.1.1.10	2.1.1.10	2.1.1.10; 2.1.1.14	2.1.1.10	2.1.1.10; 2.1.1.13; 2.1.1.14	2.1.1.10	2.1.1.10
		520		Methionine ---> SAM ---> SAH ---> Homocysteine
Amino Acid Metabolism	Methionine ---> SAM ---> SAH ---> Homocysteine	521		2.5.1.6	2.5.1.6	2.5.1.6	2.5.1.6	2.5.1.6	2.5.1.6	2.5.1.6	2.5.1.6	2.5.1.6	2.5.1.6	2.5.1.6	2.5.1.6	2.5.1.6	2.5.1.6	2.5.1.6	2.5.1.6	2.5.1.6	2.5.1.6	2.5.1.6	2.5.1.6	2.5.1.6	2.5.1.6	2.5.1.6	2.5.1.6	2.5.1.6	2.5.1.6	2.5.1.6	2.5.1.6	2.5.1.6	2.5.1.6	2.5.1.6	2.5.1.6	2.5.1.6
Amino Acid Metabolism	Methionine ---> SAM ---> SAH ---> Homocysteine	522		2.1.1.37	2.1.1.37	2.1.1.37	2.1.1.37	2.1.1.37	2.1.1.37	2.1.1.37		2.1.1.37		2.1.1.37		2.1.1.37		2.1.1.37		2.1.1.37	2.1.1.37	2.1.1.37	2.1.1.37	2.1.1.37	2.1.1.37	2.1.1.37		2.1.1.37				2.1.1.37	2.1.1.37
Amino Acid Metabolism	Methionine ---> SAM ---> SAH ---> Homocysteine	523		3.3.1.1	3.3.1.1	3.3.1.1	3.3.1.1	3.3.1.1	3.3.1.1	3.3.1.1	3.3.1.1	3.3.1.1	3.3.1.1	3.3.1.1		3.3.1.1	3.3.1.1	3.3.1.1	3.3.1.1	3.3.1.1	3.3.1.1	3.3.1.1	3.3.1.1	3.3.1.1	3.3.1.1	3.3.1.1	3.3.1.1	3.3.1.1	3.3.1.1	3.3.1.1	3.3.1.1	3.3.1.1	3.3.1.1	3.3.1.1	3.3.1.1	3.3.1.1
		524		Methionine <---> N-formyl-methionine
Amino Acid Metabolism	Methionine <---> N-formyl-methionine	525		3.5.1.31																				3.5.1.31	3.5.1.31
		526		Methionine salvage (SAM ---> S-methyl-thioadenosine ---> Methionine)
Amino Acid Metabolism	Methionine salvage (SAM ---> S-methyl-thioadenosine ---> Methionine)	527		4.1.1.50		4.1.1.50	4.1.1.50	4.1.1.50	4.1.1.50	4.1.1.50	4.1.1.50	4.1.1.50			4.1.1.50	4.1.1.50		4.1.1.50	4.1.1.50	4.1.1.50																4.1.1.50
Amino Acid Metabolism	Methionine salvage (SAM ---> S-methyl-thioadenosine ---> Methionine)	528		2.5.1.16; 2.5.1.22	2.5.1.16	2.5.1.16	2.5.1.16	2.5.1.16	2.5.1.16	2.5.1.16	2.5.1.16	2.5.1.16		2.5.1.16	2.5.1.16	2.5.1.16	2.5.1.16	2.5.1.16	2.5.1.16	2.5.1.16				2.5.1.16	2.5.1.16	2.5.1.16	2.5.1.16	2.5.1.16	2.5.1.16	2.5.1.16						2.5.1.16
Amino Acid Metabolism	Methionine salvage (SAM ---> S-methyl-thioadenosine ---> Methionine)	529		3.2.2.9; 3.2.2.16			3.2.2.16	3.2.2.16	3.2.2.16	3.2.2.16		3.2.2.16	3.2.2.9				3.2.2.9																			3.2.2.9
Amino Acid Metabolism	Methionine salvage (SAM ---> S-methyl-thioadenosine ---> Methionine)	530		2.7.1.100	2.7.1.100	2.7.1.100	2.7.1.100	2.7.1.100	2.7.1.100	2.7.1.100	2.7.1.100	2.7.1.100	2.7.1.100	2.7.1.100	2.7.1.100	2.7.1.100	2.7.1.100	2.7.1.100		2.7.1.100
Amino Acid Metabolism	Methionine salvage (SAM ---> S-methyl-thioadenosine ---> Methionine)	531		2.4.2.28	2.4.2.28				2.4.2.28		2.4.2.28							2.4.2.28	2.4.2.28	2.4.2.28
Amino Acid Metabolism	Methionine salvage (SAM ---> S-methyl-thioadenosine ---> Methionine)	532		5.3.1.23	5.3.1.23	5.3.1.23	5.3.1.23	5.3.1.23	5.3.1.23	5.3.1.23	5.3.1.23	5.3.1.23	5.3.1.23	5.3.1.23	5.3.1.23	5.3.1.23	5.3.1.23	5.3.1.23	5.3.1.23	5.3.1.23
Amino Acid Metabolism	Methionine salvage (SAM ---> S-methyl-thioadenosine ---> Methionine)	533		4.2.1.109	4.2.1.109	4.2.1.109	4.2.1.109	4.2.1.109	4.2.1.109	4.2.1.109	4.2.1.109				4.2.1.109	4.2.1.109				4.2.1.109
Amino Acid Metabolism	Methionine salvage (SAM ---> S-methyl-thioadenosine ---> Methionine)	534		5.3.2.5
Amino Acid Metabolism	Methionine salvage (SAM ---> S-methyl-thioadenosine ---> Methionine)	535		3.1.3.87
Amino Acid Metabolism	Methionine salvage (SAM ---> S-methyl-thioadenosine ---> Methionine)	536		3.1.3.77	3.1.3.77	3.1.3.77	3.1.3.77	3.1.3.77	3.1.3.77	3.1.3.77	3.1.3.77				3.1.3.77	3.1.3.77
Amino Acid Metabolism	Methionine salvage (SAM ---> S-methyl-thioadenosine ---> Methionine)	537		1.13.11.54	1.13.11.54	1.13.11.54	1.13.11.54	1.13.11.54	1.13.11.54	1.13.11.54		1.13.11.54	1.13.11.54	1.13.11.54		1.13.11.54	1.13.11.54	1.13.11.54	1.13.11.54	1.13.11.54
Amino Acid Metabolism	Methionine salvage (SAM ---> S-methyl-thioadenosine ---> Methionine)	538		2.6.1.5; 2.6.1.57; MtnE	2.6.1.5	2.6.1.5	2.6.1.5			2.6.1.5	2.6.1.5	2.6.1.5	2.6.1.5	2.6.1.5; 2.6.1.57	2.6.1.5	2.6.1.5	2.6.1.5		2.6.1.5	2.6.1.5
		539		Threonine ---> Isoleucine
Amino Acid Metabolism	Threonine ---> Isoleucine	540		4.3.1.19	4.3.1.19	4.3.1.19	4.3.1.19	4.3.1.19	4.3.1.19	4.3.1.19	4.3.1.19	4.3.1.19	4.3.1.19		4.3.1.19	4.3.1.19
Amino Acid Metabolism	Threonine ---> Isoleucine	541		2.2.1.6	2.2.1.6	2.2.1.6	2.2.1.6	2.2.1.6		2.2.1.6	2.2.1.6	2.2.1.6		2.2.1.6	2.2.1.6	2.2.1.6
Amino Acid Metabolism	Threonine ---> Isoleucine	542		1.1.1.86; 5.4.99.3	1.1.1.86	1.1.1.86	1.1.1.86	1.1.1.86	1.1.1.86	1.1.1.86	1.1.1.86	1.1.1.86		1.1.1.86	1.1.1.86
Amino Acid Metabolism	Threonine ---> Isoleucine	543		4.2.1.9	4.2.1.9	4.2.1.9	4.2.1.9	4.2.1.9	4.2.1.9	4.2.1.9	4.2.1.9	4.2.1.9		4.2.1.9	4.2.1.9
Amino Acid Metabolism	Threonine ---> Isoleucine	544		2.6.1.42; 1.4.1.9	2.6.1.42	2.6.1.42	2.6.1.42	2.6.1.42	2.6.1.42	2.6.1.42	2.6.1.42	2.6.1.42	2.6.1.42	2.6.1.42	2.6.1.42	2.6.1.42	2.6.1.42	2.6.1.42			2.6.1.42	2.6.1.42					2.6.1.42		2.6.1.42	2.6.1.42						2.6.1.42
		545		Pyruvate ---> 2-oxoisovalerate ---> Valine
Amino Acid Metabolism	Pyruvate ---> 2-oxoisovalerate ---> Valine	546		2.2.1.6	2.2.1.6	2.2.1.6	2.2.1.6	2.2.1.6		2.2.1.6	2.2.1.6	2.2.1.6		2.2.1.6	2.2.1.6	2.2.1.6
Amino Acid Metabolism	Pyruvate ---> 2-oxoisovalerate ---> Valine	547		1.1.1.86; 5.4.99.3	1.1.1.86	1.1.1.86	1.1.1.86	1.1.1.86	1.1.1.86	1.1.1.86	1.1.1.86	1.1.1.86		1.1.1.86	1.1.1.86
Amino Acid Metabolism	Pyruvate ---> 2-oxoisovalerate ---> Valine	548		4.2.1.9	4.2.1.9	4.2.1.9	4.2.1.9	4.2.1.9	4.2.1.9	4.2.1.9	4.2.1.9	4.2.1.9		4.2.1.9	4.2.1.9
Amino Acid Metabolism	Pyruvate ---> 2-oxoisovalerate ---> Valine	549		2.6.1.42; 1.4.1.9	2.6.1.42	2.6.1.42	2.6.1.42	2.6.1.42	2.6.1.42	2.6.1.42	2.6.1.42	2.6.1.42	2.6.1.42	2.6.1.42	2.6.1.42	2.6.1.42	2.6.1.42	2.6.1.42			2.6.1.42	2.6.1.42					2.6.1.42		2.6.1.42	2.6.1.42						2.6.1.42
Amino Acid Metabolism	Pyruvate ---> 2-oxoisovalerate ---> Valine	550		2.6.1.66
		551		2-oxoisovalerate --->Leucine
Amino Acid Metabolism	2-oxoisovalerate --->Leucine	552		2.3.3.13	2.3.3.13	2.3.3.13	2.3.3.13	2.3.3.13	2.3.3.13	2.3.3.13	2.3.3.13	2.3.3.13		2.3.3.13	2.3.3.13
Amino Acid Metabolism	2-oxoisovalerate --->Leucine	553		4.2.1.33	4.2.1.33	4.2.1.33	4.2.1.33	4.2.1.33	4.2.1.33	4.2.1.33	4.2.1.33	4.2.1.33		4.2.1.33	4.2.1.33								4.2.1.33
Amino Acid Metabolism	2-oxoisovalerate --->Leucine	554		1.1.1.85	1.1.1.85	1.1.1.85	1.1.1.85	1.1.1.85	1.1.1.85		1.1.1.85			1.1.1.85	1.1.1.85
Amino Acid Metabolism	2-oxoisovalerate --->Leucine	555		2.6.1.6; 2.6.1.42; 1.4.1.9	2.6.1.42	2.6.1.42	2.6.1.42	2.6.1.42	2.6.1.42	2.6.1.42	2.6.1.42	2.6.1.42	2.6.1.42	2.6.1.42	2.6.1.42	2.6.1.42	2.6.1.42	2.6.1.42			2.6.1.42	2.6.1.42					2.6.1.42		2.6.1.42	2.6.1.42						2.6.1.42
		556		Aspartate ---> Lysine
Amino Acid Metabolism	Aspartate ---> Lysine	557		2.7.2.4	2.7.2.4	2.7.2.4	2.7.2.4	2.7.2.4	2.7.2.4	2.7.2.4	2.7.2.4	2.7.2.4		2.7.2.4	2.7.2.4	2.7.2.4					2.7.2.4	2.7.2.4														2.7.2.4
Amino Acid Metabolism	Aspartate ---> Lysine	558		1.2.1.11	1.2.1.11	1.2.1.11	1.2.1.11	1.2.1.11			1.2.1.11					1.2.1.11					1.2.1.11	1.2.1.11														1.2.1.11
Amino Acid Metabolism	Aspartate ---> Lysine	559		4.3.3.7	4.3.3.7	4.3.3.7	4.3.3.7	4.3.3.7			4.3.3.7		4.3.3.7	4.3.3.7		4.3.3.7					4.3.3.7	4.3.3.7
Amino Acid Metabolism	Aspartate ---> Lysine	560		1.17.1.8	1.17.1.8	1.17.1.8	1.17.1.8	1.17.1.8	1.17.1.8	1.17.1.8		1.17.1.8		1.17.1.8							1.17.1.8	1.17.1.8
Amino Acid Metabolism	Aspartate ---> Lysine	561		2.3.1.117
Amino Acid Metabolism	Aspartate ---> Lysine	562		2.6.1.17
Amino Acid Metabolism	Aspartate ---> Lysine	563		3.5.1.18
Amino Acid Metabolism	Aspartate ---> Lysine	564		2.6.1.83			2.6.1.83	2.6.1.83	2.6.1.83	2.6.1.83		2.6.1.83				2.6.1.83
Amino Acid Metabolism	Aspartate ---> Lysine	565		2.3.1.89
Amino Acid Metabolism	Aspartate ---> Lysine	566		3.5.1.47
Amino Acid Metabolism	Aspartate ---> Lysine	567		5.1.1.7			5.1.1.7	5.1.1.7	5.1.1.7	5.1.1.7		5.1.1.7					5.1.1.7
Amino Acid Metabolism	Aspartate ---> Lysine	568		1.4.1.16
Amino Acid Metabolism	Aspartate ---> Lysine	569		4.1.1.20	4.1.1.20	4.1.1.20	4.1.1.20	4.1.1.20	4.1.1.20	4.1.1.20	4.1.1.20	4.1.1.20			4.1.1.20	4.1.1.20	4.1.1.20				4.1.1.20	4.1.1.20
		570		2-oxoglutarate ---> Lysine
Amino Acid Metabolism	2-oxoglutarate ---> Lysine	571		2.3.3.14
Amino Acid Metabolism	2-oxoglutarate ---> Lysine	572		4.2.1.114; 4.2.1.36	4.2.1.36
Amino Acid Metabolism	2-oxoglutarate ---> Lysine	573		1.1.1.87; 1.1.1.286
Amino Acid Metabolism	2-oxoglutarate ---> Lysine	574		2.6.1.39; 2.6.1.57	2.6.1.39	2.6.1.39		2.6.1.39						2.6.1.57
Amino Acid Metabolism	2-oxoglutarate ---> Lysine	575		1.2.1.31	1.2.1.31	1.2.1.31	1.2.1.31						1.2.1.31	1.2.1.31	1.2.1.31		1.2.1.31																			1.2.1.31
Amino Acid Metabolism	2-oxoglutarate ---> Lysine	576		1.5.1.10
Amino Acid Metabolism	2-oxoglutarate ---> Lysine	577		1.5.1.7
Amino Acid Metabolism	2-oxoglutarate ---> Lysine	578		2.7.2.8
Amino Acid Metabolism	2-oxoglutarate ---> Lysine	579		1.2.1.38
Amino Acid Metabolism	2-oxoglutarate ---> Lysine	580		2.6.1.11
		581		Citruline <---> Arginine
Amino Acid Metabolism	Citruline <---> Arginine	582		3.5.3.6; 1.14.13.39			1.14.13.39	1.14.13.39						1.14.13.39	1.14.13.39
		583		Ornithine ---> Proline
Amino Acid Metabolism	Ornithine ---> Proline	584		4.3.1.12								4.3.1.12
Amino Acid Metabolism	Ornithine ---> Proline	585		2.6.1.13	2.6.1.13	2.6.1.13	2.6.1.13	2.6.1.13	2.6.1.13	2.6.1.13	2.6.1.13	2.6.1.13	2.6.1.13		2.6.1.13	2.6.1.13					2.6.1.13	2.6.1.13	2.6.1.13	2.6.1.13	2.6.1.13	2.6.1.13	2.6.1.13	2.6.1.13	2.6.1.13	2.6.1.13						2.6.1.13
Amino Acid Metabolism	Ornithine ---> Proline	586		1.5.1.2	1.5.1.2	1.5.1.2	1.5.1.2	1.5.1.2	1.5.1.2	1.5.1.2	1.5.1.2	1.5.1.2	1.5.1.2	1.5.1.2		1.5.1.2		1.5.1.2	1.5.1.2	1.5.1.2	1.5.1.2	1.5.1.2	1.5.1.2	1.5.1.2	1.5.1.2	1.5.1.2	1.5.1.2	1.5.1.2	1.5.1.2	1.5.1.2		1.5.1.2	1.5.1.2
		587		Arginine ---> Glutamate
Amino Acid Metabolism	Arginine ---> Glutamate	588		2.3.1.109
Amino Acid Metabolism	Arginine ---> Glutamate	589		3.5.3.23
Amino Acid Metabolism	Arginine ---> Glutamate	590		2.6.1.81
Amino Acid Metabolism	Arginine ---> Glutamate	591		1.2.1.71
Amino Acid Metabolism	Arginine ---> Glutamate	592		3.5.1.96
		593		PRPP ---> Histidine
Amino Acid Metabolism	PRPP ---> Histidine	594		2.4.2.17	2.4.2.17	2.4.2.17	2.4.2.17	2.4.2.17	2.4.2.17	2.4.2.17	2.4.2.17	2.4.2.17			2.4.2.17
Amino Acid Metabolism	PRPP ---> Histidine	595		3.6.1.31	3.6.1.31	3.6.1.31	3.6.1.31	3.6.1.31	3.6.1.31	3.6.1.31	3.6.1.31	3.6.1.31		3.6.1.31	3.6.1.31
Amino Acid Metabolism	PRPP ---> Histidine	596		3.5.4.19	3.5.4.19	3.5.4.19	3.5.4.19	3.5.4.19	3.5.4.19	3.5.4.19	3.5.4.19	3.5.4.19		3.5.4.19	3.5.4.19
Amino Acid Metabolism	PRPP ---> Histidine	597		5.3.1.16	5.3.1.16	5.3.1.16	5.3.1.16	5.3.1.16	5.3.1.16	5.3.1.16	5.3.1.16	5.3.1.16		5.3.1.16	5.3.1.16
Amino Acid Metabolism	PRPP ---> Histidine	598		HisF; HisH	HisF; HisH	HisF; HisH	HisF; HisH	HisF; HisH	HisF; HisH	HisF; HisH	HisF; HisH	HisF; HisH		HisF; HisH	HisF; HisH
Amino Acid Metabolism	PRPP ---> Histidine	599		4.2.1.19			4.2.1.19	4.2.1.19	4.2.1.19	4.2.1.19	4.2.1.19	4.2.1.19		4.2.1.19	4.2.1.19
Amino Acid Metabolism	PRPP ---> Histidine	600		2.6.1.9			2.6.1.9	2.6.1.9	2.6.1.9	2.6.1.9	2.6.1.9	2.6.1.9		2.6.1.9	2.6.1.9	2.6.1.9
Amino Acid Metabolism	PRPP ---> Histidine	601		3.1.3.15
Amino Acid Metabolism	PRPP ---> Histidine	602		1.1.1.23	1.1.1.23	1.1.1.23	1.1.1.23	1.1.1.23	1.1.1.23	1.1.1.23	1.1.1.23	1.1.1.23		1.1.1.23	1.1.1.23
		603		Histidine ---> Glutamate
Amino Acid Metabolism	Histidine ---> Glutamate	604		4.3.1.3							4.3.1.3					4.3.1.3			4.3.1.3
Amino Acid Metabolism	Histidine ---> Glutamate	605		4.2.1.49							4.2.1.49					4.2.1.49			4.2.1.49
Amino Acid Metabolism	Histidine ---> Glutamate	606		3.5.2.7							3.5.2.7					3.5.2.7			3.5.2.7
Amino Acid Metabolism	Histidine ---> Glutamate	607		3.5.3.8															3.5.3.8
		608		Histidine ---> Aspartate
Amino Acid Metabolism	Histidine ---> Aspartate	609		4.1.1.22; 4.1.1.28	4.1.1.22		4.1.1.22	4.1.1.22	4.1.1.22	4.1.1.22		4.1.1.22	4.1.1.28				4.1.1.28
Amino Acid Metabolism	Histidine ---> Aspartate	610		1.4.3.22				1.4.3.22
Amino Acid Metabolism	Histidine ---> Aspartate	611		1.2.1.3	1.2.1.3	1.2.1.3	1.2.1.3	1.2.1.3	1.2.1.3		1.2.1.3	1.2.1.3	1.2.1.3	1.2.1.3	1.2.1.3	1.2.1.3	1.2.1.3	1.2.1.3	1.2.1.3	1.2.1.3
Amino Acid Metabolism	Histidine ---> Aspartate	612		1.14.13.5
Amino Acid Metabolism	Histidine ---> Aspartate	613		3.5.3.5
Amino Acid Metabolism	Histidine ---> Aspartate	614		3.5.1.15; 3.5.1.8	3.5.1.15	3.5.1.15						3.5.1.15		3.5.1.15
		615		Shikimic Acid Pathway (Erythrose-4-P + Phosphoenol-pyruvate ---> 3-dehydroquinate)
Amino Acid Metabolism	Shikimic Acid Pathway (Erythrose-4-P + Phosphoenol-pyruvate ---> 3-dehydroquinate)	616		2.5.1.54	2.5.1.54	2.5.1.54	2.5.1.54	2.5.1.54	2.5.1.54	2.5.1.54	2.5.1.54	2.5.1.54	2.5.1.54	2.5.1.54	2.5.1.54		2.5.1.54				2.5.1.54	2.5.1.54	2.5.1.54
Amino Acid Metabolism	Shikimic Acid Pathway (Erythrose-4-P + Phosphoenol-pyruvate ---> 3-dehydroquinate)	617		4.2.3.4	4.2.3.4	4.2.3.4	4.2.3.4	4.2.3.4	4.2.3.4	4.2.3.4	4.2.3.4	4.2.3.4	4.2.3.4	4.2.3.4	4.2.3.4		4.2.3.4				4.2.3.4	4.2.3.4	4.2.3.4
		618		Shikimic Acid Pathway (Fructose-1,6-bis-P ---> 3-dehydroquinate)
Amino Acid Metabolism	Shikimic Acid Pathway (Fructose-1,6-bis-P ---> 3-dehydroquinate)	619		2.2.1.11
Amino Acid Metabolism	Shikimic Acid Pathway (Fructose-1,6-bis-P ---> 3-dehydroquinate)	620		2.2.1.10
Amino Acid Metabolism	Shikimic Acid Pathway (Fructose-1,6-bis-P ---> 3-dehydroquinate)	621		1.4.1.24				1.4.1.24
		622		Shikimic Acid Pathway (3-dehydroquinate ---> Chorismate)
Amino Acid Metabolism	Shikimic Acid Pathway (3-dehydroquinate ---> Chorismate)	623		4.2.1.10	4.2.1.10	4.2.1.10	4.2.1.10	4.2.1.10	4.2.1.10	4.2.1.10	4.2.1.10	4.2.1.10	4.2.1.10	4.2.1.10	4.2.1.10		4.2.1.10				4.2.1.10	4.2.1.10	4.2.1.10
Amino Acid Metabolism	Shikimic Acid Pathway (3-dehydroquinate ---> Chorismate)	624		1.1.1.25; 1.1.5.8; 1.1.1.282	1.1.1.25	1.1.1.25	1.1.1.25	1.1.1.25	1.1.1.25	1.1.1.25	1.1.1.25	1.1.1.25	1.1.1.25	1.1.1.25	1.1.1.25		1.1.1.25				1.1.1.25	1.1.1.25	1.1.1.25
Amino Acid Metabolism	Shikimic Acid Pathway (3-dehydroquinate ---> Chorismate)	625		2.7.1.71	2.7.1.71	2.7.1.71	2.7.1.71	2.7.1.71	2.7.1.71	2.7.1.71	2.7.1.71	2.7.1.71	2.7.1.71	2.7.1.71	2.7.1.71		2.7.1.71				2.7.1.71	2.7.1.71	2.7.1.71
Amino Acid Metabolism	Shikimic Acid Pathway (3-dehydroquinate ---> Chorismate)	626		2.5.1.19	2.5.1.19	2.5.1.19	2.5.1.19	2.5.1.19	2.5.1.19	2.5.1.19	2.5.1.19	2.5.1.19	2.5.1.19	2.5.1.19	2.5.1.19		2.5.1.19				2.5.1.19	2.5.1.19	2.5.1.19
Amino Acid Metabolism	Shikimic Acid Pathway (3-dehydroquinate ---> Chorismate)	627		4.2.3.5	4.2.3.5	4.2.3.5	4.2.3.5	4.2.3.5	4.2.3.5	4.2.3.5	4.2.3.5	4.2.3.5	4.2.3.5	4.2.3.5	4.2.3.5	4.2.3.5	4.2.3.5				4.2.3.5	4.2.3.5	4.2.3.5	4.2.3.5	4.2.3.5	4.2.3.5	4.2.3.5	4.2.3.5	4.2.3.5	4.2.3.5
		628		Chorismate ---> Tryptophan
Amino Acid Metabolism	Chorismate ---> Tryptophan	629		4.1.3.27	4.1.3.27	4.1.3.27	4.1.3.27	4.1.3.27	4.1.3.27	4.1.3.27	4.1.3.27			4.1.3.27	4.1.3.27												4.1.3.27		4.1.3.27	4.1.3.27					4.1.3.27
Amino Acid Metabolism	Chorismate ---> Tryptophan	630		2.4.2.18	2.4.2.18	2.4.2.18	2.4.2.18	2.4.2.18	2.4.2.18	2.4.2.18	2.4.2.18			2.4.2.18	2.4.2.18
Amino Acid Metabolism	Chorismate ---> Tryptophan	631		5.3.1.24	5.3.1.24		5.3.1.24	5.3.1.24		5.3.1.24
Amino Acid Metabolism	Chorismate ---> Tryptophan	632		4.1.1.48	4.1.1.48	4.1.1.48	4.1.1.48	4.1.1.48	4.1.1.48		4.1.1.48			4.1.1.48
Amino Acid Metabolism	Chorismate ---> Tryptophan	633		4.2.1.20	4.2.1.20	4.2.1.20	4.2.1.20	4.2.1.20	4.2.1.20	4.2.1.20	4.2.1.20			4.2.1.20	4.2.1.20																	4.2.1.20	4.2.1.20
		634		Chorismate ---> Phenylalanine / Tyrosine
Amino Acid Metabolism	Chorismate ---> Phenylalanine / Tyrosine	635		5.4.99.5	5.4.99.5	5.4.99.5	5.4.99.5	5.4.99.5	5.4.99.5	5.4.99.5	5.4.99.5			5.4.99.5	5.4.99.5	5.4.99.5
Amino Acid Metabolism	Chorismate ---> Phenylalanine / Tyrosine	636		2.6.1.1; 2.6.1.5; 2.6.1.9; 2.6.1.57; 2.6.1.58; 1.4.1.20	2.6.1.1; 2.6.1.5	2.6.1.1; 2.6.1.5	2.6.1.1; 2.6.1.5; 2.6.1.9	2.6.1.1; 2.6.1.5; 2.6.1.9	2.6.1.1; 2.6.1.9	2.6.1.1; 2.6.1.5; 2.6.1.9	2.6.1.1; 2.6.1.5; 2.6.1.9	2.6.1.1; 2.6.1.5	2.6.1.1; 2.6.1.5	2.6.1.1; 2.6.1.5; 2.6.1.9; 2.6.1.57	2.6.1.1; 2.6.1.5; 2.6.1.9	2.6.1.1; 2.6.1.5; 2.6.1.9	2.6.1.1; 2.6.1.5	2.6.1.1	2.6.1.1; 2.6.1.5	2.6.1.1; 2.6.1.5	2.6.1.1	2.6.1.1	2.6.1.1	2.6.1.1	2.6.1.1	2.6.1.1	2.6.1.1	2.6.1.1	2.6.1.1	2.6.1.1	2.6.1.1			2.6.1.1	2.6.1.1	2.6.1.1
Amino Acid Metabolism	Chorismate ---> Phenylalanine / Tyrosine	637		2.6.1.78; 2.6.1.79	2.6.1.78; 2.6.1.79	2.6.1.78; 2.6.1.79	2.6.1.78; 2.6.1.79	2.6.1.78; 2.6.1.79	2.6.1.78; 2.6.1.79	2.6.1.78; 2.6.1.79	2.6.1.78; 2.6.1.79			2.6.1.78; 2.6.1.79
Amino Acid Metabolism	Chorismate ---> Phenylalanine / Tyrosine	638		4.2.1.91; 4.2.1.51			4.2.1.91; 4.2.1.51	4.2.1.91; 4.2.1.51
Amino Acid Metabolism	Chorismate ---> Phenylalanine / Tyrosine	639		1.3.1.12; 1.3.1.13
Amino Acid Metabolism	Chorismate ---> Phenylalanine / Tyrosine	640		1.3.1.43; 1.3.1.78; 1.3.1.79			1.3.1.78	1.3.1.78
		641		Phenylalanine ---> Tyrosine
Amino Acid Metabolism	Phenylalanine ---> Tyrosine	642		1.14.16.1	1.14.16.1	1.14.16.1		1.14.16.1		1.14.16.1	1.14.16.1	1.14.16.1	1.14.16.1	1.14.16.1	1.14.16.1	1.14.16.1	1.14.16.1			1.14.16.1	1.14.16.1	1.14.16.1
		643		Selenate ---> Hydrogen selenide ---> Selenocysteine
Amino Acid Metabolism	Selenate ---> Hydrogen selenide ---> Selenocysteine	644		2.7.7.4	2.7.7.4	2.7.7.4	2.7.7.4	2.7.7.4	2.7.7.4	2.7.7.4	2.7.7.4	2.7.7.4		2.7.7.4	2.7.7.4						2.7.7.4	2.7.7.4	2.7.7.4													2.7.7.4
Amino Acid Metabolism	Selenate ---> Hydrogen selenide ---> Selenocysteine	645		1.97.1.9
Amino Acid Metabolism	Selenate ---> Hydrogen selenide ---> Selenocysteine	646		1.8.1.9	1.8.1.9	1.8.1.9	1.8.1.9	1.8.1.9	1.8.1.9	1.8.1.9	1.8.1.9	1.8.1.9		1.8.1.9		1.8.1.9					1.8.1.9	1.8.1.9	1.8.1.9	1.8.1.9	1.8.1.9	1.8.1.9	1.8.1.9	1.8.1.9	1.8.1.9	1.8.1.9	1.8.1.9	1.8.1.9	1.8.1.9	1.8.1.9	1.8.1.9	1.8.1.9
Amino Acid Metabolism	Selenate ---> Hydrogen selenide ---> Selenocysteine	647		4.4.1.16	4.4.1.16	4.4.1.16	4.4.1.16	4.4.1.16	4.4.1.16	4.4.1.16	4.4.1.16			4.4.1.16	4.4.1.16	4.4.1.16					4.4.1.16	4.4.1.16	4.4.1.16				4.4.1.16		4.4.1.16	4.4.1.16
		648		Hydrogen selenide ---> Seleno-P ---> SeCys-tRNA
Amino Acid Metabolism	Hydrogen selenide ---> Seleno-P ---> SeCys-tRNA	649		2.7.9.3	2.7.9.3	2.7.9.3		2.7.9.3	2.7.9.3	2.7.9.3	2.7.9.3		2.7.9.3	2.7.9.3	2.7.9.3	2.7.9.3	2.7.9.3	2.7.9.3	2.7.9.3	2.7.9.3	2.7.9.3	2.7.9.3	2.7.9.3	2.7.9.3	2.7.9.3	2.7.9.3	2.7.9.3	2.7.9.3	2.7.9.3	2.7.9.3
Amino Acid Metabolism	Hydrogen selenide ---> Seleno-P ---> SeCys-tRNA	650		2.9.1.1
Amino Acid Metabolism	Hydrogen selenide ---> Seleno-P ---> SeCys-tRNA	651		2.9.1.2	2.9.1.2	2.9.1.2		2.9.1.2	2.9.1.2	2.9.1.2	2.9.1.2	2.9.1.2		2.9.1.2	2.9.1.2	2.9.1.2	2.9.1.2	2.9.1.2	2.9.1.2	2.9.1.2	2.9.1.2	2.9.1.2	2.9.1.2	2.9.1.2	2.9.1.2	2.9.1.2	2.9.1.2	2.9.1.2	2.9.1.2	2.9.1.2
		652		Ser-tRNA ---> SeCys-tRNA
Amino Acid Metabolism	Ser-tRNA ---> SeCys-tRNA	653		2.7.1.164				2.7.1.164		2.7.1.164	2.7.1.164
Amino Acid Metabolism	Ser-tRNA ---> SeCys-tRNA	654		2.9.1.2	2.9.1.2	2.9.1.2		2.9.1.2	2.9.1.2	2.9.1.2	2.9.1.2	2.9.1.2		2.9.1.2	2.9.1.2	2.9.1.2	2.9.1.2	2.9.1.2		2.9.1.2	2.9.1.2	2.9.1.2	2.9.1.2	2.9.1.2	2.9.1.2	2.9.1.2	2.9.1.2	2.9.1.2	2.9.1.2	2.9.1.2
		655		Se-Cys ---> Se-Met ---> Se-Met-tRNA
Amino Acid Metabolism	Se-Cys ---> Se-Met ---> Se-Met-tRNA	656		(CGS) 2.5.1.48	2.5.1.48		(CGS) 2.5.1.48	(CGS) 2.5.1.48		(CGS) 2.5.1.48	(CGS) 2.5.1.48			(CGS) 2.5.1.48	(CGS) 2.5.1.48
Amino Acid Metabolism	Se-Cys ---> Se-Met ---> Se-Met-tRNA	657		(CBL) 4.4.1.8		(CBL) 4.4.1.8	(CBL) 4.4.1.8	(CBL) 4.4.1.8	(CBL) 4.4.1.8		(CBL) 4.4.1.8			(CBL) 4.4.1.8	(CBL) 4.4.1.8	(CBL) 4.4.1.8				(CBL) 4.4.1.8	(CBL) 4.4.1.8	(CBL) 4.4.1.8	(CBL) 4.4.1.8
Amino Acid Metabolism	Se-Cys ---> Se-Met ---> Se-Met-tRNA	658		(MET) 2.1.1.13; 2.1.1.14	2.1.1.13; 2.1.1.14		(MET) 2.1.1.13; 2.1.1.14	(MET) 2.1.1.13; 2.1.1.14	(MET) 2.1.1.13; 2.1.1.14	(MET) 2.1.1.13; 2.1.1.14	(MET) 2.1.1.13; 2.1.1.14	(MET) 2.1.1.13; 2.1.1.14		(MET) 2.1.1.13; 2.1.1.14	(MET) 2.1.1.13; 2.1.1.14			(MET) 2.1.1.13; 2.1.1.14		(MET) 2.1.1.13; 2.1.1.14
Amino Acid Metabolism	Se-Cys ---> Se-Met ---> Se-Met-tRNA	659		6.1.1.10	6.1.1.10	6.1.1.10	6.1.1.10	6.1.1.10	6.1.1.10	6.1.1.10	6.1.1.10	6.1.1.10	6.1.1.10	6.1.1.10	6.1.1.10	6.1.1.10	6.1.1.10	6.1.1.10	6.1.1.10	6.1.1.10	6.1.1.10	6.1.1.10	6.1.1.10	6.1.1.10	6.1.1.10	6.1.1.10	6.1.1.10	6.1.1.10	6.1.1.10	6.1.1.10	6.1.1.10	6.1.1.10	6.1.1.10	6.1.1.10	6.1.1.10	6.1.1.10
		660
		661	102	Amino acid degradation
		662		Aspartate ---> Fumarate
Amino Acid Metabolism	Aspartate ---> Fumarate	663		4.3.1.1										4.3.1.1
Amino Acid Metabolism	Aspartate ---> Fumarate	664		6.3.4.4	6.3.4.4	6.3.4.4	6.3.4.4	6.3.4.4	6.3.4.4	6.3.4.4	6.3.4.4	6.3.4.4	6.3.4.4	6.3.4.4		6.3.4.4	6.3.4.4	6.3.4.4	6.3.4.4	6.3.4.4	6.3.4.4	6.3.4.4	6.3.4.4	6.3.4.4	6.3.4.4	6.3.4.4	6.3.4.4	6.3.4.4	6.3.4.4	6.3.4.4	6.3.4.4			6.3.4.4	6.3.4.4	6.3.4.4
Amino Acid Metabolism	Aspartate ---> Fumarate	665		4.3.2.2	4.3.2.2	4.3.2.2	4.3.2.2	4.3.2.2	4.3.2.2	4.3.2.2	4.3.2.2	4.3.2.2	4.3.2.2	4.3.2.2	4.3.2.2		4.3.2.2	4.3.2.2	4.3.2.2	4.3.2.2	4.3.2.2	4.3.2.2	4.3.2.2	4.3.2.2	4.3.2.2	4.3.2.2	4.3.2.2	4.3.2.2	4.3.2.2	4.3.2.2	4.3.2.2			4.3.2.2	4.3.2.2	4.3.2.2
Amino Acid Metabolism	Aspartate ---> Fumarate	666		6.3.4.5	6.3.4.5	6.3.4.5	6.3.4.5	6.3.4.5	6.3.4.5	6.3.4.5	6.3.4.5	6.3.4.5		6.3.4.5	6.3.4.5					6.3.4.5
Amino Acid Metabolism	Aspartate ---> Fumarate	667		4.3.2.1	4.3.2.1	4.3.2.1	4.3.2.1	4.3.2.1		4.3.2.1	4.3.2.1	4.3.2.1		4.3.2.1	4.3.2.1
		668		Aspartate ---> Oxaloacetate
Amino Acid Metabolism	Aspartate ---> Oxaloacetate	669		1.4.3.2; 1.4.3.16			1.4.3.16	1.4.3.16			1.4.3.16
Amino Acid Metabolism	Aspartate ---> Oxaloacetate	670		5.1.1.13
Amino Acid Metabolism	Aspartate ---> Oxaloacetate	671		1.4.3.1; 1.4.3.15
		672		Asparagine --->oxaloacetate
Amino Acid Metabolism	Asparagine --->oxaloacetate	673		2.6.1.14
Amino Acid Metabolism	Asparagine --->oxaloacetate	674		3.5.1.3	3.5.1.3	3.5.1.3	3.5.1.3	3.5.1.3	3.5.1.3	3.5.1.3	3.5.1.3			3.5.1.3	3.5.1.3
		675		Alanine ---> Pyruvate
Amino Acid Metabolism	Alanine ---> Pyruvate	676		2.6.1.44	2.6.1.44	2.6.1.44	2.6.1.44	2.6.1.44	2.6.1.44		2.6.1.44		2.6.1.44	2.6.1.44	2.6.1.44	2.6.1.44					2.6.1.44	2.6.1.44
		677		Glutamate ---> succinate
Amino Acid Metabolism	Glutamate ---> succinate	678		4.1.1.15	4.1.1.15	4.1.1.15	4.1.1.15				4.1.1.15		4.1.1.15	4.1.1.15		4.1.1.15
Amino Acid Metabolism	Glutamate ---> succinate	679		2.6.1.19; 2.6.1.96	2.6.1.19	2.6.1.19	2.6.1.96	2.6.1.19			2.6.1.19				2.6.1.19
Amino Acid Metabolism	Glutamate ---> succinate	680		1.2.1.16; 1.2.1.79; 1.2.1.24	1.2.1.16; 1.2.1.79	1.2.1.16; 1.2.1.79		1.2.1.16; 1.2.1.79			1.2.1.16; 1.2.1.79		1.2.1.16; 1.2.1.79	1.2.1.16; 1.2.1.24	1.2.1.16; 1.2.1.79		1.2.1.16; 1.2.1.79	1.2.1.16; 1.2.1.79	1.2.1.16; 1.2.1.79	1.2.1.16; 1.2.1.79			1.2.1.16; 1.2.1.79
		681		Glutamine ---> 2-oxoglutarate
Amino Acid Metabolism	Glutamine ---> 2-oxoglutarate	682		2.6.1.15
Amino Acid Metabolism	Glutamine ---> 2-oxoglutarate	683		3.5.1.3	3.5.1.3	3.5.1.3	3.5.1.3	3.5.1.3	3.5.1.3	3.5.1.3	3.5.1.3			3.5.1.3	3.5.1.3
		684		Serine ---> Hydroxy-pyruvate --->3P-glycerate
Amino Acid Metabolism	Serine ---> Hydroxy-pyruvate --->3P-glycerate	685		2.6.1.45; 2.6.1.51	2.6.1.45; 2.6.1.51	2.6.1.45; 2.6.1.51	2.6.1.45; 2.6.1.51	2.6.1.45; 2.6.1.51			2.6.1.45; 2.6.1.51				2.6.1.45; 2.6.1.51	2.6.1.45; 2.6.1.51					2.6.1.45; 2.6.1.51	2.6.1.45; 2.6.1.51
Amino Acid Metabolism	Serine ---> Hydroxy-pyruvate --->3P-glycerate	686		1.1.1.29; 1.1.1.81			1.1.1.29	1.1.1.29; 1.1.1.81			1.1.1.81			1.1.1.29
Amino Acid Metabolism	Serine ---> Hydroxy-pyruvate --->3P-glycerate	687		2.7.1.31	2.7.1.31	2.7.1.31	2.7.1.31	2.7.1.31	2.7.1.31		2.7.1.31		2.7.1.31	2.7.1.31	2.7.1.31	2.7.1.31	2.7.1.31				2.7.1.31	2.7.1.31														2.7.1.31
		688		Glycine <---> Glyoxylate
Amino Acid Metabolism	Glycine <---> Glyoxylate	689		1.4.2.1; 1.4.3.3				1.4.3.3			1.4.3.3	1.4.3.3	1.4.3.3				1.4.3.3
Amino Acid Metabolism	Glycine <---> Glyoxylate	690		2.6.1.4; 2.6.1.44	2.6.1.44	2.6.1.44	2.6.1.4; 2.6.1.44	2.6.1.4; 2.6.1.44	2.6.1.4; 2.6.1.44		2.6.1.44				2.6.1.44	2.6.1.44					2.6.1.44	2.6.1.44
		691		Cysteine ---> Pyruvate
Amino Acid Metabolism	Cysteine ---> Pyruvate	692		4.4.1.10
Amino Acid Metabolism	Cysteine ---> Pyruvate	693		2.6.1.1	2.6.1.1	2.6.1.1	2.6.1.1	2.6.1.1	2.6.1.1	2.6.1.1	2.6.1.1	2.6.1.1	2.6.1.1	2.6.1.1	2.6.1.1	2.6.1.1	2.6.1.1	2.6.1.1	2.6.1.1	2.6.1.1	2.6.1.1	2.6.1.1	2.6.1.1	2.6.1.1	2.6.1.1	2.6.1.1	2.6.1.1	2.6.1.1	2.6.1.1	2.6.1.1	2.6.1.1			2.6.1.1	2.6.1.1	2.6.1.1
Amino Acid Metabolism	Cysteine ---> Pyruvate	694		1.1.1.37; 1.1.1.338	1.1.1.37	1.1.1.37	1.1.1.37	1.1.1.37	1.1.1.37	1.1.1.37	1.1.1.37	1.1.1.37	1.1.1.37	1.1.1.37	1.1.1.37	1.1.1.37	1.1.1.37	1.1.1.37	1.1.1.37	1.1.1.37	1.1.1.37	1.1.1.37	1.1.1.37	1.1.1.37	1.1.1.37	1.1.1.37	1.1.1.37	1.1.1.37	1.1.1.37	1.1.1.37		1.1.1.37	1.1.1.37
Amino Acid Metabolism	Cysteine ---> Pyruvate	695		4.4.1.24	4.4.1.24
Amino Acid Metabolism	Cysteine ---> Pyruvate	696		4.4.1.25
Amino Acid Metabolism	Cysteine ---> Pyruvate	697		4.4.1.8; 4.4.1.1	4.4.1.1	4.4.1.8; 4.4.1.1		4.4.1.8
Amino Acid Metabolism	Cysteine ---> Pyruvate	698		2.8.1.2	2.8.1.2	2.8.1.2		2.8.1.2											2.8.1.2								2.8.1.2		2.8.1.2	2.8.1.2
		699		Leucine ---> Acetyl-CoA
Amino Acid Metabolism	Leucine ---> Acetyl-CoA	700		2.6.1.42; 2.6.1.6	2.6.1.42	2.6.1.42	2.6.1.42	2.6.1.42	2.6.1.42	2.6.1.42	2.6.1.42	2.6.1.42	2.6.1.42	2.6.1.42	2.6.1.42	2.6.1.42	2.6.1.42	2.6.1.42			2.6.1.42	2.6.1.42					2.6.1.42		2.6.1.42	2.6.1.42						2.6.1.42
Amino Acid Metabolism	Leucine ---> Acetyl-CoA	701		1.4.1.9		1.4.1.9
Amino Acid Metabolism	Leucine ---> Acetyl-CoA	702		1.2.4.4	1.2.4.4	1.2.4.4	1.2.4.4	1.2.4.4	1.2.4.4	1.2.4.4	1.2.4.4	1.2.4.4	1.2.4.4	1.2.4.4	1.2.4.4	1.2.4.4	1.2.4.4	1.2.4.4	1.2.4.4	1.2.4.4	1.2.4.4	1.2.4.4	1.2.4.4	1.2.4.4	1.2.4.4	1.2.4.4	1.2.4.4	1.2.4.4	1.2.4.4	1.2.4.4	1.2.4.4			1.2.4.4	1.2.4.4
Amino Acid Metabolism	Leucine ---> Acetyl-CoA	703		1.8.1.4	1.8.1.4	1.8.1.4	1.8.1.4	1.8.1.4	1.8.1.4	1.8.1.4	1.8.1.4	1.8.1.4	1.8.1.4	1.8.1.4	1.8.1.4	1.8.1.4	1.8.1.4	1.8.1.4	1.8.1.4	1.8.1.4	1.8.1.4	1.8.1.4	1.8.1.4	1.8.1.4	1.8.1.4	1.8.1.4	1.8.1.4	1.8.1.4	1.8.1.4	1.8.1.4	1.8.1.4			1.8.1.4	1.8.1.4	1.8.1.4
Amino Acid Metabolism	Leucine ---> Acetyl-CoA	704		2.3.1.168	2.3.1.168	2.3.1.168	2.3.1.168	2.3.1.168	2.3.1.168	2.3.1.168	2.3.1.168	2.3.1.168	2.3.1.168	2.3.1.168	2.3.1.168	2.3.1.168	2.3.1.168	2.3.1.168	2.3.1.168	2.3.1.168	2.3.1.168	2.3.1.168	2.3.1.168	2.3.1.168	2.3.1.168	2.3.1.168	2.3.1.168	2.3.1.168	2.3.1.168	2.3.1.168	2.3.1.168			2.3.1.168	2.3.1.168
Amino Acid Metabolism	Leucine ---> Acetyl-CoA	705		1.2.7.7
Amino Acid Metabolism	Leucine ---> Acetyl-CoA	706		1.3.8.4	1.3.8.4	1.3.8.4	1.3.8.4	1.3.8.4	1.3.8.4	1.3.8.4	1.3.8.4	1.3.8.4	1.3.8.4	1.3.8.4	1.3.8.4		1.3.8.4	1.3.8.4	1.3.8.4		1.3.8.4	1.3.8.4
Amino Acid Metabolism	Leucine ---> Acetyl-CoA	707		1.3.8.7	1.3.8.7	1.3.8.7	1.3.8.7	1.3.8.7	1.3.8.7		1.3.8.7				1.3.8.7			1.3.8.7	1.3.8.7	1.3.8.7
Amino Acid Metabolism	Leucine ---> Acetyl-CoA	708		6.4.1.4	6.4.1.4	6.4.1.4	6.4.1.4	6.4.1.4	6.4.1.4	6.4.1.4	6.4.1.4	6.4.1.4	6.4.1.4	6.4.1.4	6.4.1.4	6.4.1.4	6.4.1.4	6.4.1.4	6.4.1.4	6.4.1.4	6.4.1.4	6.4.1.4
Amino Acid Metabolism	Leucine ---> Acetyl-CoA	709		4.2.1.18	4.2.1.18	4.2.1.18	4.2.1.18	4.2.1.18	4.2.1.18		4.2.1.18				4.2.1.18	4.2.1.18			4.2.1.18
Amino Acid Metabolism	Leucine ---> Acetyl-CoA	710		4.1.3.4	4.1.3.4	4.1.3.4	4.1.3.4	4.1.3.4	4.1.3.4	4.1.3.4	4.1.3.4		4.1.3.4	4.1.3.4	4.1.3.4		4.1.3.4	4.1.3.4	4.1.3.4		4.1.3.4	4.1.3.4
Amino Acid Metabolism	Leucine ---> Acetyl-CoA	711		2.8.3.5	2.8.3.5					2.8.3.5	2.8.3.5	2.8.3.5	2.8.3.5	2.8.3.5	2.8.3.5		2.8.3.5	2.8.3.5	2.8.3.5	2.8.3.5
Amino Acid Metabolism	Leucine ---> Acetyl-CoA	712		2.3.1.9	2.3.1.9	2.3.1.9	2.3.1.9	2.3.1.9	2.3.1.9	2.3.1.9	2.3.1.9	2.3.1.9	2.3.1.9	2.3.1.9	2.3.1.9	2.3.1.9	2.3.1.9		2.3.1.9		2.3.1.9	2.3.1.9		2.3.1.9	2.3.1.9	2.3.1.9	2.3.1.9	2.3.1.9	2.3.1.9	2.3.1.9	2.3.1.9
Amino Acid Metabolism	Leucine ---> Acetyl-CoA	713		2.3.3.10		2.3.3.10	2.3.3.10	2.3.3.10	2.3.3.10	2.3.3.10	2.3.3.10	2.3.3.10	2.3.3.10	2.3.3.10			2.3.3.10	2.3.3.10
		714		Valine ---> Succinyl-CoA
Amino Acid Metabolism	Valine ---> Succinyl-CoA	715		2.6.1.42	2.6.1.42	2.6.1.42	2.6.1.42	2.6.1.42	2.6.1.42	2.6.1.42	2.6.1.42	2.6.1.42	2.6.1.42	2.6.1.42	2.6.1.42	2.6.1.42	2.6.1.42	2.6.1.42			2.6.1.42	2.6.1.42														2.6.1.42
Amino Acid Metabolism	Valine ---> Succinyl-CoA	716		1.4.1.23
Amino Acid Metabolism	Valine ---> Succinyl-CoA	717		1.2.4.4	1.2.4.4	1.2.4.4	1.2.4.4	1.2.4.4	1.2.4.4	1.2.4.4	1.2.4.4	1.2.4.4	1.2.4.4	1.2.4.4	1.2.4.4	1.2.4.4	1.2.4.4	1.2.4.4	1.2.4.4	1.2.4.4	1.2.4.4	1.2.4.4	1.2.4.4	1.2.4.4	1.2.4.4	1.2.4.4	1.2.4.4	1.2.4.4	1.2.4.4	1.2.4.4	1.2.4.4			1.2.4.4	1.2.4.4
Amino Acid Metabolism	Valine ---> Succinyl-CoA	718		1.8.1.4	1.8.1.4	1.8.1.4	1.8.1.4	1.8.1.4	1.8.1.4	1.8.1.4	1.8.1.4	1.8.1.4	1.8.1.4	1.8.1.4	1.8.1.4	1.8.1.4	1.8.1.4	1.8.1.4	1.8.1.4	1.8.1.4	1.8.1.4	1.8.1.4	1.8.1.4	1.8.1.4	1.8.1.4	1.8.1.4	1.8.1.4	1.8.1.4	1.8.1.4	1.8.1.4	1.8.1.4			1.8.1.4	1.8.1.4	1.8.1.4
Amino Acid Metabolism	Valine ---> Succinyl-CoA	719		2.3.1.168	2.3.1.168	2.3.1.168	2.3.1.168	2.3.1.168	2.3.1.168	2.3.1.168	2.3.1.168	2.3.1.168	2.3.1.168	2.3.1.168	2.3.1.168	2.3.1.168	2.3.1.168	2.3.1.168	2.3.1.168	2.3.1.168	2.3.1.168	2.3.1.168	2.3.1.168	2.3.1.168	2.3.1.168	2.3.1.168	2.3.1.168	2.3.1.168	2.3.1.168	2.3.1.168	2.3.1.168			2.3.1.168	2.3.1.168
Amino Acid Metabolism	Valine ---> Succinyl-CoA	720		1.2.7.7
Amino Acid Metabolism	Valine ---> Succinyl-CoA	721		1.3.8.1; 1.3.99.12	1.3.99.12	1.3.99.12			1.3.8.1; 1.3.99.12	1.3.8.1; 1.3.99.12	1.3.8.1; 1.3.99.12	1.3.8.1; 1.3.99.12		1.3.99.12	1.3.8.1; 1.3.99.12	1.3.99.12					1.3.99.12	1.3.99.12	1.3.99.12
Amino Acid Metabolism	Valine ---> Succinyl-CoA	722		1.3.8.7	1.3.8.7	1.3.8.7	1.3.8.7	1.3.8.7	1.3.8.7		1.3.8.7				1.3.8.7			1.3.8.7	1.3.8.7	1.3.8.7
Amino Acid Metabolism	Valine ---> Succinyl-CoA	723		4.2.1.17	4.2.1.17	4.2.1.17			4.2.1.17	4.2.1.17	4.2.1.17	4.2.1.17	4.2.1.17	4.2.1.17	4.2.1.17	4.2.1.17	4.2.1.17	4.2.1.17	4.2.1.17	4.2.1.17	4.2.1.17	4.2.1.17					4.2.1.17
Amino Acid Metabolism	Valine ---> Succinyl-CoA	724		3.1.2.4	3.1.2.4	3.1.2.4	3.1.2.4	3.1.2.4	3.1.2.4	3.1.2.4	3.1.2.4	3.1.2.4		3.1.2.4	3.1.2.4	3.1.2.4		3.1.2.4	3.1.2.4	3.1.2.4			3.1.2.4	3.1.2.4	3.1.2.4	3.1.2.4	3.1.2.4	3.1.2.4	3.1.2.4	3.1.2.4
Amino Acid Metabolism	Valine ---> Succinyl-CoA	725		1.1.1.31; 1.1.1.35	1.1.1.31; 1.1.1.35	1.1.1.31	1.1.1.31	1.1.1.31	1.1.1.31; 1.1.1.35	1.1.1.31; 1.1.1.35	1.1.1.31	1.1.1.31; 1.1.1.35	1.1.1.31; 1.1.1.35	1.1.1.31; 1.1.1.35	1.1.1.31; 1.1.1.35	1.1.1.31; 1.1.1.35	1.1.1.31; 1.1.1.35	1.1.1.35	1.1.1.35	1.1.1.35	1.1.1.31	1.1.1.31					1.1.1.35
Amino Acid Metabolism	Valine ---> Succinyl-CoA	726		1.2.1.3; 1.2.3.1	1.2.1.3	1.2.1.3	1.2.1.3	1.2.1.3	1.2.1.3		1.2.1.3	1.2.1.3	1.2.1.3	1.2.1.3	1.2.1.3	1.2.1.3	1.2.1.3	1.2.1.3	1.2.1.3	1.2.1.3
Amino Acid Metabolism	Valine ---> Succinyl-CoA	727		5.4.99.2					5.4.99.2	5.4.99.2	5.4.99.2	5.4.99.2		5.4.99.2	5.4.99.2
Amino Acid Metabolism	Valine ---> Succinyl-CoA	728		1.2.1.27	1.2.1.27	1.2.1.27	1.2.1.27	1.2.1.27	1.2.1.27	1.2.1.27	1.2.1.27	1.2.1.27	1.2.1.27	1.2.1.27	1.2.1.27	1.2.1.27	1.2.1.27				1.2.1.27	1.2.1.27
		729		Isoleucine ---> Acetyl-CoA + Succinyl-CoA
Amino Acid Metabolism	Isoleucine ---> Acetyl-CoA + Succinyl-CoA	730		2.6.1.42	2.6.1.42	2.6.1.42	2.6.1.42	2.6.1.42	2.6.1.42	2.6.1.42	2.6.1.42	2.6.1.42	2.6.1.42	2.6.1.42	2.6.1.42	2.6.1.42	2.6.1.42	2.6.1.42			2.6.1.42	2.6.1.42														2.6.1.42
Amino Acid Metabolism	Isoleucine ---> Acetyl-CoA + Succinyl-CoA	731		1.4.3.2					1.4.3.2
Amino Acid Metabolism	Isoleucine ---> Acetyl-CoA + Succinyl-CoA	732		1.2.4.4	1.2.4.4	1.2.4.4	1.2.4.4	1.2.4.4	1.2.4.4	1.2.4.4	1.2.4.4	1.2.4.4	1.2.4.4	1.2.4.4	1.2.4.4	1.2.4.4	1.2.4.4	1.2.4.4	1.2.4.4	1.2.4.4	1.2.4.4	1.2.4.4	1.2.4.4	1.2.4.4	1.2.4.4	1.2.4.4	1.2.4.4	1.2.4.4	1.2.4.4	1.2.4.4	1.2.4.4			1.2.4.4	1.2.4.4
Amino Acid Metabolism	Isoleucine ---> Acetyl-CoA + Succinyl-CoA	733		1.8.1.4	1.8.1.4	1.8.1.4	1.8.1.4	1.8.1.4	1.8.1.4	1.8.1.4	1.8.1.4	1.8.1.4	1.8.1.4	1.8.1.4	1.8.1.4	1.8.1.4	1.8.1.4	1.8.1.4	1.8.1.4	1.8.1.4	1.8.1.4	1.8.1.4	1.8.1.4	1.8.1.4	1.8.1.4	1.8.1.4	1.8.1.4	1.8.1.4	1.8.1.4	1.8.1.4	1.8.1.4			1.8.1.4	1.8.1.4	1.8.1.4
Amino Acid Metabolism	Isoleucine ---> Acetyl-CoA + Succinyl-CoA	734		2.3.1.168	2.3.1.168	2.3.1.168	2.3.1.168	2.3.1.168	2.3.1.168	2.3.1.168	2.3.1.168	2.3.1.168	2.3.1.168	2.3.1.168	2.3.1.168	2.3.1.168	2.3.1.168	2.3.1.168	2.3.1.168	2.3.1.168	2.3.1.168	2.3.1.168	2.3.1.168	2.3.1.168	2.3.1.168	2.3.1.168	2.3.1.168	2.3.1.168	2.3.1.168	2.3.1.168	2.3.1.168			2.3.1.168	2.3.1.168
Amino Acid Metabolism	Isoleucine ---> Acetyl-CoA + Succinyl-CoA	735		1.2.7.7
Amino Acid Metabolism	Isoleucine ---> Acetyl-CoA + Succinyl-CoA	736		1.3.8.1; 1.3.99.12	1.3.99.12	1.3.99.12			1.3.8.1; 1.3.99.12	1.3.8.1; 1.3.99.12	1.3.8.1; 1.3.99.12	1.3.8.1; 1.3.99.12		1.3.99.12	1.3.8.1; 1.3.99.12	1.3.99.12					1.3.99.12	1.3.99.12	1.3.99.12
Amino Acid Metabolism	Isoleucine ---> Acetyl-CoA + Succinyl-CoA	737		1.3.8.7	1.3.8.7	1.3.8.7	1.3.8.7	1.3.8.7	1.3.8.7		1.3.8.7				1.3.8.7			1.3.8.7	1.3.8.7	1.3.8.7
Amino Acid Metabolism	Isoleucine ---> Acetyl-CoA + Succinyl-CoA	738		4.2.1.17	4.2.1.17	4.2.1.17			4.2.1.17	4.2.1.17	4.2.1.17	4.2.1.17	4.2.1.17	4.2.1.17	4.2.1.17	4.2.1.17	4.2.1.17	4.2.1.17	4.2.1.17	4.2.1.17	4.2.1.17	4.2.1.17					4.2.1.17
Amino Acid Metabolism	Isoleucine ---> Acetyl-CoA + Succinyl-CoA	739		1.1.1.35; 1.1.1.178	1.1.1.35				1.1.1.35	1.1.1.35	1.1.1.35; 1.1.1.178	1.1.1.35; 1.1.1.178	1.1.1.35	1.1.1.35	1.1.1.35	1.1.1.35	1.1.1.35	1.1.1.35	1.1.1.35	1.1.1.35							1.1.1.35					1.1.1.35
Amino Acid Metabolism	Isoleucine ---> Acetyl-CoA + Succinyl-CoA	740		2.3.1.16	2.3.1.16	2.3.1.16	2.3.1.16	2.3.1.16	2.3.1.16	2.3.1.16	2.3.1.16	2.3.1.16	2.3.1.16	2.3.1.16	2.3.1.16	2.3.1.16	2.3.1.16	2.3.1.16	2.3.1.16	2.3.1.16	2.3.1.16	2.3.1.16	2.3.1.16
Amino Acid Metabolism	Isoleucine ---> Acetyl-CoA + Succinyl-CoA	741		6.4.1.3	6.4.1.3	6.4.1.3			6.4.1.3	6.4.1.3	6.4.1.3	6.4.1.3			6.4.1.3					6.4.1.3
Amino Acid Metabolism	Isoleucine ---> Acetyl-CoA + Succinyl-CoA	742		5.1.99.1																5.1.99.1
Amino Acid Metabolism	Isoleucine ---> Acetyl-CoA + Succinyl-CoA	743		5.4.99.2					5.4.99.2	5.4.99.2	5.4.99.2	5.4.99.2			5.4.99.2
		744		Lysine ---> Cadaverine ---> Glutaryl-CoA ---> Acetyl-CoA
Amino Acid Metabolism	Lysine ---> Cadaverine ---> Glutaryl-CoA ---> Acetyl-CoA	745		4.1.1.18				4.1.1.18																4.1.1.18	4.1.1.18	4.1.1.18
Amino Acid Metabolism	Lysine ---> Cadaverine ---> Glutaryl-CoA ---> Acetyl-CoA	746		1.13.12.2
Amino Acid Metabolism	Lysine ---> Cadaverine ---> Glutaryl-CoA ---> Acetyl-CoA	747		3.5.1.30
Amino Acid Metabolism	Lysine ---> Cadaverine ---> Glutaryl-CoA ---> Acetyl-CoA	748		2.6.1.48
Amino Acid Metabolism	Lysine ---> Cadaverine ---> Glutaryl-CoA ---> Acetyl-CoA	749		1.2.1.20	1.2.1.20	1.2.1.20		1.2.1.20			1.2.1.20		1.2.1.20			1.2.1.20	1.2.1.20	1.2.1.20	1.2.1.20	1.2.1.20			1.2.1.20
Amino Acid Metabolism	Lysine ---> Cadaverine ---> Glutaryl-CoA ---> Acetyl-CoA	750		6.2.1.6
Amino Acid Metabolism	Lysine ---> Cadaverine ---> Glutaryl-CoA ---> Acetyl-CoA	751		1.3.8.6	1.3.8.6	1.3.8.6				1.3.8.6	1.3.8.6	1.3.8.6	1.3.8.6	1.3.8.6	1.3.8.6	1.3.8.6	1.3.8.6		1.3.8.6		1.3.8.6	1.3.8.6	1.3.8.6
Amino Acid Metabolism	Lysine ---> Cadaverine ---> Glutaryl-CoA ---> Acetyl-CoA	752		4.2.1.17	4.2.1.17	4.2.1.17			4.2.1.17	4.2.1.17	4.2.1.17	4.2.1.17	4.2.1.17	4.2.1.17	4.2.1.17	4.2.1.17	4.2.1.17	4.2.1.17	4.2.1.17	4.2.1.17	4.2.1.17	4.2.1.17					4.2.1.17
Amino Acid Metabolism	Lysine ---> Cadaverine ---> Glutaryl-CoA ---> Acetyl-CoA	753		1.1.1.35	1.1.1.35				1.1.1.35	1.1.1.35		1.1.1.35	1.1.1.35	1.1.1.35	1.1.1.35	1.1.1.35	1.1.1.35	1.1.1.35	1.1.1.35	1.1.1.35							1.1.1.35					1.1.1.35
Amino Acid Metabolism	Lysine ---> Cadaverine ---> Glutaryl-CoA ---> Acetyl-CoA	754		2.3.1.9	2.3.1.9	2.3.1.9	2.3.1.9	2.3.1.9	2.3.1.9	2.3.1.9	2.3.1.9	2.3.1.9	2.3.1.9	2.3.1.9	2.3.1.9	2.3.1.9	2.3.1.9		2.3.1.9		2.3.1.9	2.3.1.9		2.3.1.9	2.3.1.9	2.3.1.9	2.3.1.9	2.3.1.9	2.3.1.9	2.3.1.9	2.3.1.9
		755		Lysine ---> Saccharopine ---> Glutaryl-CoA ---> Acetyl-CoA
Amino Acid Metabolism	Lysine ---> Saccharopine ---> Glutaryl-CoA ---> Acetyl-CoA	756		1.5.1.8; 1.5.1.7	1.5.1.8	1.5.1.8				1.5.1.8	1.5.1.8	1.5.1.8	1.5.1.8	1.5.1.8	1.5.1.8		1.5.1.8
Amino Acid Metabolism	Lysine ---> Saccharopine ---> Glutaryl-CoA ---> Acetyl-CoA	757		1.5.1.9; 1.5.1.10	1.5.1.9	1.5.1.9				1.5.1.9	1.5.1.9	1.5.1.9		1.5.1.9	1.5.1.9
Amino Acid Metabolism	Lysine ---> Saccharopine ---> Glutaryl-CoA ---> Acetyl-CoA	758		1.2.1.31	1.2.1.31	1.2.1.31	1.2.1.31				1.2.1.31		1.2.1.31	1.2.1.31	1.2.1.31		1.2.1.31																			1.2.1.31
Amino Acid Metabolism	Lysine ---> Saccharopine ---> Glutaryl-CoA ---> Acetyl-CoA	759		2.6.1.39	2.6.1.39	2.6.1.39		2.6.1.39				2.6.1.39
Amino Acid Metabolism	Lysine ---> Saccharopine ---> Glutaryl-CoA ---> Acetyl-CoA	760		1.2.4.2	1.2.4.2	1.2.4.2	1.2.4.2	1.2.4.2	1.2.4.2	1.2.4.2	1.2.4.2	1.2.4.2	1.2.4.2	1.2.4.2	1.2.4.2		1.2.4.2	1.2.4.2	1.2.4.2	1.2.4.2	1.2.4.2	1.2.4.2	1.2.4.2	1.2.4.2	1.2.4.2	1.2.4.2	1.2.4.2	1.2.4.2	1.2.4.2	1.2.4.2	1.2.4.2			1.2.4.2	1.2.4.2	1.2.4.2
Amino Acid Metabolism	Lysine ---> Saccharopine ---> Glutaryl-CoA ---> Acetyl-CoA	761		2.3.1.61	2.3.1.61	2.3.1.61	2.3.1.61	2.3.1.61	2.3.1.61	2.3.1.61	2.3.1.61	2.3.1.61	2.3.1.61	2.3.1.61	2.3.1.61		2.3.1.61	2.3.1.61	2.3.1.61	2.3.1.61	2.3.1.61	2.3.1.61	2.3.1.61	2.3.1.61	2.3.1.61	2.3.1.61	2.3.1.61	2.3.1.61	2.3.1.61	2.3.1.61	2.3.1.61			2.3.1.61	2.3.1.61	2.3.1.61
Amino Acid Metabolism	Lysine ---> Saccharopine ---> Glutaryl-CoA ---> Acetyl-CoA	762		1.3.8.6	1.3.8.6	1.3.8.6				1.3.8.6	1.3.8.6	1.3.8.6	1.3.8.6	1.3.8.6					1.3.8.6		1.3.8.6	1.3.8.6	1.3.8.6
Amino Acid Metabolism	Lysine ---> Saccharopine ---> Glutaryl-CoA ---> Acetyl-CoA	763		4.2.1.17	4.2.1.17	4.2.1.17			4.2.1.17	4.2.1.17	4.2.1.17	4.2.1.17	4.2.1.17	4.2.1.17					4.2.1.17		4.2.1.17	4.2.1.17					4.2.1.17
Amino Acid Metabolism	Lysine ---> Saccharopine ---> Glutaryl-CoA ---> Acetyl-CoA	764		1.1.1.35	1.1.1.35				1.1.1.35	1.1.1.35		1.1.1.35	1.1.1.35	1.1.1.35					1.1.1.35								1.1.1.35					1.1.1.35
Amino Acid Metabolism	Lysine ---> Saccharopine ---> Glutaryl-CoA ---> Acetyl-CoA	765		2.3.1.9	2.3.1.9	2.3.1.9	2.3.1.9	2.3.1.9	2.3.1.9	2.3.1.9	2.3.1.9	2.3.1.9	2.3.1.9	2.3.1.9					2.3.1.9		2.3.1.9	2.3.1.9		2.3.1.9	2.3.1.9	2.3.1.9	2.3.1.9	2.3.1.9	2.3.1.9	2.3.1.9	2.3.1.9
		766		Glutamate ---> Ornithine
Amino Acid Metabolism	Glutamate ---> Ornithine	767		2.3.1.1	2.3.1.1	2.3.1.1	2.3.1.1	2.3.1.1	2.3.1.1	2.3.1.1	2.3.1.1	2.3.1.1		2.3.1.1	2.3.1.1
Amino Acid Metabolism	Glutamate ---> Ornithine	768		2.7.2.8	2.7.2.8	2.7.2.8	2.7.2.8	2.7.2.8	2.7.2.8
Amino Acid Metabolism	Glutamate ---> Ornithine	769		1.2.1.38	1.2.1.38	1.2.1.38	1.2.1.38	1.2.1.38	1.2.1.38	1.2.1.38	1.2.1.38	1.2.1.38		1.2.1.38	1.2.1.38
Amino Acid Metabolism	Glutamate ---> Ornithine	770		2.6.1.11	2.6.1.11	2.6.1.11	2.6.1.11	2.6.1.11	2.6.1.11		2.6.1.11		2.6.1.11	2.6.1.11	2.6.1.11	2.6.1.11
Amino Acid Metabolism	Glutamate ---> Ornithine	771		3.5.1.14; 3.5.1.16			3.5.1.14; 3.5.1.16	3.5.1.16	3.5.1.14; 3.5.1.16	3.5.1.14	3.5.1.14; 3.5.1.16	3.5.1.14; 3.5.1.16		3.5.1.14; 3.5.1.16	3.5.1.14; 3.5.1.16	3.5.1.14		3.5.1.16		3.5.1.16
Amino Acid Metabolism	Glutamate ---> Ornithine	772		2.3.1.35	2.3.1.35		2.3.1.35	2.3.1.35			2.3.1.35	2.3.1.35
Amino Acid Metabolism	Glutamate ---> Ornithine	773		1.2.1.88	1.2.1.88	1.2.1.88	1.2.1.88	1.2.1.88	1.2.1.88	1.2.1.88	1.2.1.88	1.2.1.88	1.2.1.88	1.2.1.88	1.2.1.88	1.2.1.88		1.2.1.88	1.2.1.88		1.2.1.88	1.2.1.88	1.2.1.88
Amino Acid Metabolism	Glutamate ---> Ornithine	774		2.7.2.11	2.7.2.11	2.7.2.11	2.7.2.11	2.7.2.11	2.7.2.11	2.7.2.11	2.7.2.11	2.7.2.11		2.7.2.11	2.7.2.11	2.7.2.11				2.7.2.11	2.7.2.11	2.7.2.11	2.7.2.11									2.7.2.11	2.7.2.11
Amino Acid Metabolism	Glutamate ---> Ornithine	775		1.2.1.41	1.2.1.41	1.2.1.41	1.2.1.41	1.2.1.41	1.2.1.41	1.2.1.41	1.2.1.41	1.2.1.41			1.2.1.41	1.2.1.41			1.2.1.41	1.2.1.41	1.2.1.41	1.2.1.41	1.2.1.41									1.2.1.41	1.2.1.41
Amino Acid Metabolism	Glutamate ---> Ornithine	776		2.6.1.13	2.6.1.13	2.6.1.13	2.6.1.13	2.6.1.13	2.6.1.13	2.6.1.13	2.6.1.13	2.6.1.13	2.6.1.13		2.6.1.13	2.6.1.13
		777		Proline ---> Ornithine
Amino Acid Metabolism	Proline ---> Ornithine	778		1.5.1.2	1.5.1.2	1.5.1.2	1.5.1.2	1.5.1.2	1.5.1.2	1.5.1.2	1.5.1.2	1.5.1.2	1.5.1.2	1.5.1.2		1.5.1.2		1.5.1.2	1.5.1.2	1.5.1.2	1.5.1.2	1.5.1.2	1.5.1.2	1.5.1.2	1.5.1.2	1.5.1.2	1.5.1.2	1.5.1.2	1.5.1.2	1.5.1.2		1.5.1.2	1.5.1.2
Amino Acid Metabolism	Proline ---> Ornithine	779		1.5.2.2
Amino Acid Metabolism	Proline ---> Ornithine	780		PRODH	PRODH	PRODH	PRODH	PRODH	PRODH	PRODH	PRODH	PRODH	PRODH	PRODH	PRODH	PRODH					PRODH	PRODH	PRODH
Amino Acid Metabolism	Proline ---> Ornithine	781		2.6.1.13	2.6.1.13	2.6.1.13	2.6.1.13	2.6.1.13	2.6.1.13	2.6.1.13	2.6.1.13	2.6.1.13	2.6.1.13	2.6.1.13	2.6.1.13	2.6.1.13										2.6.1.13	2.6.1.13	2.6.1.13	2.6.1.13	2.6.1.13						2.6.1.13
		782		Proline ---> Pyruvate + Glyoxylate
Amino Acid Metabolism	Proline ---> Pyruvate + Glyoxylate	783		1.14.11.2	1.14.11.2	1.14.11.2	1.14.11.2	1.14.11.2	1.14.11.2	1.14.11.2	1.14.11.2	1.14.11.2		1.14.11.2	1.14.11.2						1.14.11.2	1.14.11.2	1.14.11.2				1.14.11.2		1.14.11.2	1.14.11.2					1.14.11.2
Amino Acid Metabolism	Proline ---> Pyruvate + Glyoxylate	784		PRODH2
Amino Acid Metabolism	Proline ---> Pyruvate + Glyoxylate	785		1.2.1.88	1.2.1.88	1.2.1.88	1.2.1.88	1.2.1.88	1.2.1.88	1.2.1.88	1.2.1.88	1.2.1.88	1.2.1.88	1.2.1.88		1.2.1.88		1.2.1.88	1.2.1.88		1.2.1.88	1.2.1.88	1.2.1.88
Amino Acid Metabolism	Proline ---> Pyruvate + Glyoxylate	786		2.6.1.21; 2.6.1.23; 2.6.1.1	2.6.1.1	2.6.1.1	2.6.1.1	2.6.1.1	2.6.1.1	2.6.1.1	2.6.1.1	2.6.1.1	2.6.1.1	2.6.1.1		2.6.1.1		2.6.1.1	2.6.1.1	2.6.1.1	2.6.1.21	2.6.1.21	2.6.1.21	2.6.1.21	2.6.1.21	2.6.1.1	2.6.1.1	2.6.1.1	2.6.1.1	2.6.1.1	2.6.1.1			2.6.1.1	2.6.1.1	2.6.1.1
Amino Acid Metabolism	Proline ---> Pyruvate + Glyoxylate	787		4.1.1.3; 4.1.3.16
		788		Arginine ---> Creatine-P ---> Creatinine
Amino Acid Metabolism	Arginine ---> Creatine-P ---> Creatinine	789		2.1.4.1							2.1.4.1
Amino Acid Metabolism	Arginine ---> Creatine-P ---> Creatinine	790		2.1.1.2							2.1.1.2
Amino Acid Metabolism	Arginine ---> Creatine-P ---> Creatinine	791		2.7.3.2	2.7.3.2	2.7.3.2			2.7.3.2	2.7.3.2	2.7.3.2	2.7.3.2		2.7.3.2	2.7.3.2
Amino Acid Metabolism	Arginine ---> Creatine-P ---> Creatinine	792		3.5.2.10
		793		Urea Cycle
Amino Acid Metabolism	Urea Cycle	794		6.3.4.16					6.3.4.16	6.3.4.16	6.3.4.16	6.3.4.16			6.3.4.16
Amino Acid Metabolism	Urea Cycle	795		2.1.3.3	2.1.3.3	2.1.3.3	2.1.3.3	2.1.3.3	2.1.3.3	2.1.3.3		2.1.3.3		2.1.3.3	2.1.3.3
Amino Acid Metabolism	Urea Cycle	796		6.3.4.5	6.3.4.5	6.3.4.5	6.3.4.5	6.3.4.5	6.3.4.5	6.3.4.5	6.3.4.5	6.3.4.5		6.3.4.5	6.3.4.5					6.3.4.5
Amino Acid Metabolism	Urea Cycle	797		4.3.2.1	4.3.2.1	4.3.2.1	4.3.2.1	4.3.2.1		4.3.2.1	4.3.2.1	4.3.2.1		4.3.2.1	4.3.2.1
Amino Acid Metabolism	Urea Cycle	798		3.5.3.1	3.5.3.1	3.5.3.1	3.5.3.1		3.5.3.1	3.5.3.1	3.5.3.1	3.5.3.1	3.5.3.1	3.5.3.1	3.5.3.1	3.5.3.1		3.5.3.1						3.5.3.1	3.5.3.1
		799
		800	122	Polyamine Pathway
		801		Ornithine ---> Putrescine ---> Spermine
Polyamine Metabolism	Ornithine ---> Putrescine ---> Spermine	802		4.1.1.17	4.1.1.17	4.1.1.17		4.1.1.17	4.1.1.17	4.1.1.17	4.1.1.17	4.1.1.17	4.1.1.17	4.1.1.17	4.1.1.17	4.1.1.17		4.1.1.17		4.1.1.17				4.1.1.17	4.1.1.17	4.1.1.17	4.1.1.17	4.1.1.17	4.1.1.17	4.1.1.17						4.1.1.17
Polyamine Metabolism	Ornithine ---> Putrescine ---> Spermine	803		2.5.1.16	2.5.1.16	2.5.1.16	2.5.1.16	2.5.1.16	2.5.1.16	2.5.1.16	2.5.1.16	2.5.1.16		2.5.1.16	2.5.1.16	2.5.1.16		2.5.1.16	2.5.1.16	2.5.1.16				2.5.1.16	2.5.1.16	2.5.1.16	2.5.1.16	2.5.1.16	2.5.1.16	2.5.1.16						2.5.1.16
Polyamine Metabolism	Ornithine ---> Putrescine ---> Spermine	804		1.5.1.43
Polyamine Metabolism	Ornithine ---> Putrescine ---> Spermine	805		2.5.1.22
Polyamine Metabolism	Ornithine ---> Putrescine ---> Spermine	806		4.1.1.50		4.1.1.50		4.1.1.50	4.1.1.50	4.1.1.50	4.1.1.50	4.1.1.50			4.1.1.50	4.1.1.50		4.1.1.50	4.1.1.50	4.1.1.50																4.1.1.50
		807
		808	124	Glutathione Metabolism
		809		Cysteine + Glutamate ---> gamma-glutamylcysteine ---> Glutathione
Redox metabolsim	Cysteine + Glutamate ---> gamma-glutamylcysteine ---> Glutathione	810		6.3.2.2	6.3.2.2	6.3.2.2	6.3.2.2	6.3.2.2	6.3.2.2	6.3.2.2	6.3.2.2	6.3.2.2	6.3.2.2	6.3.2.2	6.3.2.2	6.3.2.2	6.3.2.2	6.3.2.2	6.3.2.2	6.3.2.2	6.3.2.2	6.3.2.2	6.3.2.2	6.3.2.2	6.3.2.2	6.3.2.2	6.3.2.2	6.3.2.2	6.3.2.2	6.3.2.2	6.3.2.2			6.3.2.2	6.3.2.2	6.3.2.2
Redox metabolsim	Cysteine + Glutamate ---> gamma-glutamylcysteine ---> Glutathione	811		6.3.2.3	6.3.2.3	6.3.2.3	6.3.2.3	6.3.2.3	6.3.2.3	6.3.2.3		6.3.2.3	6.3.2.3	6.3.2.3	6.3.2.3	6.3.2.3	6.3.2.3	6.3.2.3	6.3.2.3	6.3.2.3				6.3.2.3	6.3.2.3	6.3.2.3	6.3.2.3	6.3.2.3	6.3.2.3	6.3.2.3	6.3.2.3			6.3.2.3	6.3.2.3	6.3.2.3
		812		Glutathione <---> Glutathione-disulphide
Redox metabolsim	Glutathione <---> Glutathione-disulphide	813		1.8.4.1; 1.8.4.4; 2.8.1.3; 1.8.5.1; 1.5.4.1; 1.8.4.3; 1.8.4.7
Redox metabolsim	Glutathione <---> Glutathione-disulphide	814		1.8.4.2; 1.11.1.12; 1.8.3.3; 1.11.1.9	1.11.1.12; 1.11.1.9	1.11.1.9	1.11.1.9	1.11.1.9	1.11.1.9	1.11.1.9	1.11.1.9	1.11.1.9	1.11.1.9		1.11.1.9	1.11.1.9	1.11.1.12; 1.11.1.9	1.11.1.9	1.11.1.9	1.11.1.9						1.11.1.9	1.11.1.9	1.11.1.9	1.11.1.9	1.11.1.9		1.11.1.9	1.11.1.9			1.11.1.9
Redox metabolsim	Glutathione <---> Glutathione-disulphide	815		1.8.1.7	1.8.1.7	1.8.1.7	1.8.1.7	1.8.1.7	1.8.1.7	1.8.1.7	1.8.1.7	1.8.1.7	1.8.1.7	1.8.1.7	1.8.1.7	1.8.1.7	1.8.1.7				1.8.1.7	1.8.1.7	1.8.1.7	1.8.1.7	1.8.1.7	1.8.1.7	1.8.1.7	1.8.1.7	1.8.1.7	1.8.1.7						1.8.1.7
		816		Glutathione ---> Cysteinyl-glycine ---> Cysteine + Glycine
Redox metabolsim	Glutathione ---> Cysteinyl-glycine ---> Cysteine + Glycine	817		2.3.2.2	2.3.2.2	2.3.2.2	2.3.2.2	2.3.2.2	2.3.2.2	2.3.2.2	2.3.2.2	2.3.2.2		2.3.2.2	2.3.2.2
Redox metabolsim	Glutathione ---> Cysteinyl-glycine ---> Cysteine + Glycine	818		(PepA) 3.4.11.1; 3.4.11.2; (PepB) 3.4.11.23; (LAP3) 3.4.11.1+3.4.11.5; (PepD); (DUG1)	(PepA) 3.4.11.1; 3.4.11.2	(PepA) 3.4.11.1; 3.4.11.2; (PepD)	(PepA) 3.4.11.1; 3.4.11.2	(PepA) 3.4.11.1; 3.4.11.2; (PepB) 3.4.11.23; (PepD)	(PepA) 3.4.11.1; 3.4.11.2	(PepA) 3.4.11.1; 3.4.11.2	(PepA) 3.4.11.1; 3.4.11.2	(PepA) 3.4.11.1; 3.4.11.2	(PepA) 3.4.11.1	(PepA) 3.4.11.1; 3.4.11.2	(PepA) 3.4.11.1; 3.4.11.2	(PepA) 3.4.11.1	(PepA) 3.4.11.1; 3.4.11.2	(PepA) 3.4.11.1	(PepA) 3.4.11.1	(PepA) 3.4.11.1	(PepA) 3.4.11.1; 3.4.11.2	(PepA) 3.4.11.1; 3.4.11.2	(PepA) 3.4.11.1; 3.4.11.2	(PepA) 3.4.11.1	(PepA) 3.4.11.1	(PepA) 3.4.11.1	(PepA) 3.4.11.1; 3.4.11.2		(PepA) 3.4.11.1; 3.4.11.2	(PepA) 3.4.11.1; 3.4.11.2	(PepA) 3.4.11.1; 3.4.11.2	(PepA) 3.4.11.1; 3.4.11.2	(PepA) 3.4.11.1; 3.4.11.2	(PepA) 3.4.11.1; 3.4.11.2	(PepA) 3.4.11.1; 3.4.11.2	(PepA) 3.4.11.1; 3.4.11.2
		819		Glutathione + Spermidine ---> Trypanothione <---> Trypanothione-disulphide
Redox metabolsim	Glutathione + Spermidine ---> Trypanothione <---> Trypanothione-disulphide	820		6.3.1.8; TryS															TryS
Redox metabolsim	Glutathione + Spermidine ---> Trypanothione <---> Trypanothione-disulphide	821		6.3.1.9														6.3.1.9	6.3.1.9
Redox metabolsim	Glutathione + Spermidine ---> Trypanothione <---> Trypanothione-disulphide	822		1.17.4.1; (TryP) 1.11.1.15	1.17.4.1	1.17.4.1									1.17.4.1	1.17.4.1	1.17.4.1	1.17.4.1; (TryP) 1.11.1.15	1.17.4.1; (TryP) 1.11.1.15	1.17.4.1; (TryP) 1.11.1.15						1.17.4.1	1.17.4.1	1.17.4.1	1.17.4.1	1.17.4.1	1.17.4.1	1.17.4.1	1.17.4.1	1.17.4.1	1.17.4.1	1.17.4.1
Redox metabolsim	Glutathione + Spermidine ---> Trypanothione <---> Trypanothione-disulphide	823		(TryR) 1.8.1.12	(TryR) 1.8.1.12													(TryR) 1.8.1.12	(TryR) 1.8.1.12	(TryR) 1.8.1.12
		824
		825	129	Metabolism of cofactors and vitamins
		826		AIR ---> Thiamine-P
Co-factor Metabolism	AIR ---> Thiamine-P	827		ThiC			ThiC	ThiC	ThiC	ThiC	ThiC	ThiC		ThiC
Co-factor Metabolism	AIR ---> Thiamine-P	828		2.7.1.49	2.7.1.49	2.7.1.49	2.7.1.49	2.7.1.49							2.7.1.49	2.7.1.49											2.7.1.49									2.7.1.49
Co-factor Metabolism	AIR ---> Thiamine-P	829		2.7.4.7	2.7.4.7	2.7.4.7	2.7.4.7	2.7.4.7							2.7.4.7	2.7.4.7											2.7.4.7									2.7.4.7
Co-factor Metabolism	AIR ---> Thiamine-P	830		2.5.1.3	2.5.1.3	2.5.1.3	2.5.1.3	2.5.1.3							2.5.1.3	2.5.1.3								2.5.1.3	2.5.1.3	2.5.1.3	2.5.1.3		2.5.1.3	2.5.1.3						2.5.1.3
		831		Salvaged Thiamine ---> Thiamine-P <--> Thiamine diphosphate <---> Thiamine triphosphate
Co-factor Metabolism	Salvaged Thiamine ---> Thiamine-P <--> Thiamine diphosphate <---> Thiamine triphosphate	832		2.7.1.89
Co-factor Metabolism	Salvaged Thiamine ---> Thiamine-P <--> Thiamine diphosphate <---> Thiamine triphosphate	833		2.7.4.16
Co-factor Metabolism	Salvaged Thiamine ---> Thiamine-P <--> Thiamine diphosphate <---> Thiamine triphosphate	834		3.6.1.15	3.6.1.15	3.6.1.15	3.6.1.15	3.6.1.15						3.6.1.15	3.6.1.15	3.6.1.15
Co-factor Metabolism	Salvaged Thiamine ---> Thiamine-P <--> Thiamine diphosphate <---> Thiamine triphosphate	835		2.7.4.15; 2.7.6.2	2.7.6.2	2.7.6.2	2.7.6.2	2.7.6.2	2.7.6.2	2.7.6.2	2.7.6.2		2.7.6.2	2.7.6.2	2.7.6.2	2.7.6.2	2.7.6.2				2.7.6.2	2.7.6.2		2.7.6.2	2.7.6.2	2.7.6.2	2.7.6.2	2.7.6.2	2.7.6.2	2.7.6.2						2.7.6.2
Co-factor Metabolism	Salvaged Thiamine ---> Thiamine-P <--> Thiamine diphosphate <---> Thiamine triphosphate	836		3.6.1.28					3.6.1.28	3.6.1.28		3.6.1.28	3.6.1.28	3.6.1.28
		837		GTP ---> Riboflavin
Co-factor Metabolism	GTP ---> Riboflavin	838		3.5.4.25	3.5.4.25	3.5.4.25	3.5.4.25	3.5.4.25	3.5.4.25	3.5.4.25	3.5.4.25	3.5.4.25		3.5.4.25	3.5.4.25	3.5.4.25
Co-factor Metabolism	GTP ---> Riboflavin	839		3.5.4.26	3.5.4.26	3.5.4.26	3.5.4.26	3.5.4.26	3.5.4.26		3.5.4.26			3.5.4.26	3.5.4.26
Co-factor Metabolism	GTP ---> Riboflavin	840		1.1.1.193	1.1.1.193	1.1.1.193	1.1.1.193	1.1.1.193	1.1.1.193		1.1.1.193			1.1.1.193	1.1.1.193
Co-factor Metabolism	GTP ---> Riboflavin	841		3.5.4.29
Co-factor Metabolism	GTP ---> Riboflavin	842		3.5.1.102
Co-factor Metabolism	GTP ---> Riboflavin	843		1.1.1.302											1.1.1.302
Co-factor Metabolism	GTP ---> Riboflavin	844		RIB2	RIB2									RIB2													RIB2		RIB2	RIB2
Co-factor Metabolism	GTP ---> Riboflavin	845		4.1.99.12	4.1.99.12	4.1.99.12	4.1.99.12	4.1.99.12	4.1.99.12	4.1.99.12	4.1.99.12	4.1.99.12		4.1.99.12	4.1.99.12	4.1.99.12
Co-factor Metabolism	GTP ---> Riboflavin	846		2.5.1.78	2.5.1.78	2.5.1.78	2.5.1.78	2.5.1.78	2.5.1.78	2.5.1.78	2.5.1.78	2.5.1.78		2.5.1.78	2.5.1.78	2.5.1.78
Co-factor Metabolism	GTP ---> Riboflavin	847		2.5.1.9	2.5.1.9	2.5.1.9	2.5.1.9	2.5.1.9	2.5.1.9	2.5.1.9	2.5.1.9	2.5.1.9			2.5.1.9	2.5.1.9
		848		Riboflavin <---> FMN <---> FAD ---> FADH2
Co-factor Metabolism	Riboflavin <---> FMN <---> FAD ---> FADH2	849		2.7.1.26; 2.7.1.161	2.7.1.26	2.7.1.26	2.7.1.26	2.7.1.26	2.7.1.26	2.7.1.26	2.7.1.26	2.7.1.26	2.7.1.26	2.7.1.26	2.7.1.26	2.7.1.26	2.7.1.26	2.7.1.26	2.7.1.26	2.7.1.26	2.7.1.26	2.7.1.26	2.7.1.26	2.7.1.26	2.7.1.26	2.7.1.26	2.7.1.26	2.7.1.26	2.7.1.26	2.7.1.26	2.7.1.26			2.7.1.26	2.7.1.26	2.7.1.26
Co-factor Metabolism	Riboflavin <---> FMN <---> FAD ---> FADH2	850		3.1.3.2	3.1.3.2	3.1.3.2	3.1.3.2	3.1.3.2	3.1.3.2	3.1.3.2	3.1.3.2	3.1.3.2	3.1.3.2	3.1.3.2	3.1.3.2	2.7.1.26	3.1.3.2		3.1.3.2		3.1.3.2	3.1.3.2	3.1.3.2	3.1.3.2	3.1.3.2	3.1.3.2	2.7.1.26	3.1.3.2	2.7.1.26	2.7.1.26	3.1.3.2	2.7.1.26	3.1.3.2	3.1.3.2	3.1.3.2	3.1.3.2
Co-factor Metabolism	Riboflavin <---> FMN <---> FAD ---> FADH2	851		2.7.7.2	2.7.7.2	2.7.7.2	2.7.7.2	2.7.7.2	2.7.7.2	2.7.7.2	2.7.7.2	2.7.7.2		2.7.7.2	2.7.7.2	2.7.7.2	2.7.7.2	2.7.7.2		2.7.7.2	2.7.7.2	2.7.7.2	2.7.7.2	2.7.7.2	2.7.7.2	2.7.7.2	2.7.7.2	2.7.7.2	2.7.7.2	2.7.7.2	2.7.7.2			2.7.7.2		2.7.7.2
Co-factor Metabolism	Riboflavin <---> FMN <---> FAD ---> FADH2	852		3.6.1.9; 3.6.1.18
Co-factor Metabolism	Riboflavin <---> FMN <---> FAD ---> FADH2	853		1.5.1.30
		854		Erythrose-4P ---> Pyridoxine-P ---> Pyridoxal-5P
Co-factor Metabolism	Erythrose-4P ---> Pyridoxine-P ---> Pyridoxal-5P	855		1.2.1.72
Co-factor Metabolism	Erythrose-4P ---> Pyridoxine-P ---> Pyridoxal-5P	856		1.1.1.290
Co-factor Metabolism	Erythrose-4P ---> Pyridoxine-P ---> Pyridoxal-5P	857		2.6.1.52	2.6.1.52	2.6.1.52	2.6.1.52	2.6.1.52	2.6.1.52	2.6.1.52		2.6.1.52	2.6.1.52	2.6.1.52	2.6.1.52	2.6.1.52	2.6.1.52				2.6.1.52	2.6.1.52	2.6.1.52
Co-factor Metabolism	Erythrose-4P ---> Pyridoxine-P ---> Pyridoxal-5P	858		1.1.1.262
Co-factor Metabolism	Erythrose-4P ---> Pyridoxine-P ---> Pyridoxal-5P	859		2.6.99.2
Co-factor Metabolism	Erythrose-4P ---> Pyridoxine-P ---> Pyridoxal-5P	860		1.4.3.5			1.4.3.5	1.4.3.5
Co-factor Metabolism	Erythrose-4P ---> Pyridoxine-P ---> Pyridoxal-5P	861		4.2.3.1	4.2.3.1	4.2.3.1	4.2.3.1	4.2.3.1	4.2.3.1	4.2.3.1	4.2.3.1	4.2.3.1		4.2.3.1	4.2.3.1	4.2.3.1		4.2.3.1		4.2.3.1	4.2.3.1	4.2.3.1														4.2.3.1
		862		Ribulose-5P + Glyceraldehyde-3P ---> Pyridoxal-5P
Co-factor Metabolism	Ribulose-5P + Glyceraldehyde-3P ---> Pyridoxal-5P	863		4.3.3.6	4.3.3.6	4.3.3.6	4.3.3.6	4.3.3.6	4.3.3.6	4.3.3.6	4.3.3.6	4.3.3.6	4.3.3.6	4.3.3.6	4.3.3.6	4.3.3.6					4.3.3.6	4.3.3.6		4.3.3.6	4.3.3.6	4.3.3.6	4.3.3.6	4.3.3.6	4.3.3.6	4.3.3.6						4.3.3.6
		864		Pyridoxine/Pyridoxal/Pyridoxamine <---> Pyridoxine-P/Pyridoxal-5P/Pyridoxamine-5P
Co-factor Metabolism	Pyridoxine/Pyridoxal/Pyridoxamine <---> Pyridoxine-P/Pyridoxal-5P/Pyridoxamine-5P	865		1.1.1.65; 1.1.3.12; 1.4.3.5			1.4.3.5	1.4.3.5									1.1.1.65																			1.1.1.65; 1.4.3.5
Co-factor Metabolism	Pyridoxine/Pyridoxal/Pyridoxamine <---> Pyridoxine-P/Pyridoxal-5P/Pyridoxamine-5P	866		2.6.1.30; 2.6.1.54; 2.6.1.31; 1.4.3.5			1.4.3.5	1.4.3.5																												1.4.3.5
Co-factor Metabolism	Pyridoxine/Pyridoxal/Pyridoxamine <---> Pyridoxine-P/Pyridoxal-5P/Pyridoxamine-5P	867		2.7.1.35	2.7.1.35	2.7.1.35	2.7.1.35	2.7.1.35	2.7.1.35	2.7.1.35	2.7.1.35	2.7.1.35		2.7.1.35	2.7.1.35	2.7.1.35		2.7.1.35	2.7.1.35	2.7.1.35	2.7.1.35	2.7.1.35	2.7.1.35	2.7.1.35	2.7.1.35	2.7.1.35	2.7.1.35	2.7.1.35	2.7.1.35	2.7.1.35
Co-factor Metabolism	Pyridoxine/Pyridoxal/Pyridoxamine <---> Pyridoxine-P/Pyridoxal-5P/Pyridoxamine-5P	868		3.1.3.74	3.1.3.74		3.1.3.74	3.1.3.74	3.1.3.74		3.1.3.74	3.1.3.74		3.1.3.74	3.1.3.74		3.1.3.74
		869		Tryptophan/Aspartate ---> Nicotinate ribonucleotide ---> NAD+ <---> NADP+
Co-factor Metabolism	Tryptophan/Aspartate ---> Nicotinate ribonucleotide ---> NAD+ <---> NADP+	870		1.4.3.16; 1.4.1.21			1.4.3.16	1.4.3.16			1.4.3.16
Co-factor Metabolism	Tryptophan/Aspartate ---> Nicotinate ribonucleotide ---> NAD+ <---> NADP+	871		(NadA) 2.5.1.72			(NadA) 2.5.1.72	(NadA) 2.5.1.72	(NadA) 2.5.1.72	(NadA) 2.5.1.72	(NadA) 2.5.1.72	(NadA) 2.5.1.72			(NadA) 2.5.1.72
Co-factor Metabolism	Tryptophan/Aspartate ---> Nicotinate ribonucleotide ---> NAD+ <---> NADP+	872		2.4.2.19	2.4.2.19		2.4.2.19	2.4.2.19	2.4.2.19	2.4.2.19	2.4.2.19	2.4.2.19			2.4.2.19
Co-factor Metabolism	Tryptophan/Aspartate ---> Nicotinate ribonucleotide ---> NAD+ <---> NADP+	873		2.7.7.1; 2.7.7.18	2.7.7.18	2.7.7.18	2.7.7.1; 2.7.7.18	2.7.7.1; 2.7.7.18	2.7.7.18	2.7.7.1; 2.7.7.18	2.7.7.1; 2.7.7.18			2.7.7.1; 2.7.7.18	2.7.7.1; 2.7.7.18	2.7.7.18	2.7.7.18	2.7.7.1; 2.7.7.18	2.7.7.1; 2.7.7.18	2.7.7.1; 2.7.7.18				2.7.7.18	2.7.7.18	2.7.7.18	2.7.7.18	2.7.7.18	2.7.7.18	2.7.7.18	2.7.7.18			2.7.7.18	2.7.7.18
Co-factor Metabolism	Tryptophan/Aspartate ---> Nicotinate ribonucleotide ---> NAD+ <---> NADP+	874		6.3.1.5; 6.3.5.1	6.3.5.1	6.3.5.1	6.3.5.1	6.3.5.1	6.3.5.1	6.3.5.1	6.3.5.1	6.3.5.1	6.3.5.1	6.3.5.1	6.3.1.5; 6.3.5.1	6.3.1.5; 6.3.5.1	6.3.1.5; 6.3.5.1	6.3.1.5; 6.3.5.1	6.3.5.1	6.3.1.5; 6.3.5.1	6.3.5.1	6.3.5.1	6.3.5.1	6.3.5.1	6.3.5.1	6.3.5.1	6.3.5.1	6.3.5.1	6.3.5.1	6.3.5.1						6.3.1.5
Co-factor Metabolism	Tryptophan/Aspartate ---> Nicotinate ribonucleotide ---> NAD+ <---> NADP+	875		2.7.1.23	2.7.1.23	2.7.1.23	2.7.1.23	2.7.1.23	2.7.1.23	2.7.1.23	2.7.1.23		2.7.1.23	2.7.1.23	2.7.1.23	2.7.1.23	2.7.1.23	2.7.1.23	2.7.1.23	2.7.1.23		2.7.1.23									2.7.1.23	2.7.1.23	2.7.1.23	2.7.1.23	2.7.1.23	2.7.1.23
Co-factor Metabolism	Tryptophan/Aspartate ---> Nicotinate ribonucleotide ---> NAD+ <---> NADP+	876		1.6.1.1; 1.6.1.2	1.6.1.1; 1.6.1.2	1.6.1.2		1.6.1.2	1.6.1.2	1.6.1.2	1.6.1.1	1.6.1.2	1.6.1.1; 1.6.1.2	1.6.1.1; 1.6.1.2		1.6.1.1	1.6.1.1				1.6.1.1	1.6.1.1	1.6.1.1	1.6.1.1	1.6.1.1	1.6.1.1	1.6.1.1	1.6.1.1	1.6.1.1	1.6.1.1		1.6.1.1	1.6.1.1			1.6.1.2
Co-factor Metabolism	Tryptophan/Aspartate ---> Nicotinate ribonucleotide ---> NAD+ <---> NADP+	877		3.6.1.9; 3.6.1.22	3.6.1.22	3.6.1.22	3.6.1.22	3.6.1.22				3.6.1.22		3.6.1.22
Co-factor Metabolism	Tryptophan/Aspartate ---> Nicotinate ribonucleotide ---> NAD+ <---> NADP+	878		2.7.1.173
Co-factor Metabolism	Tryptophan/Aspartate ---> Nicotinate ribonucleotide ---> NAD+ <---> NADP+	879		3.1.3.5	3.1.3.5	3.1.3.5	3.1.3.5	3.1.3.5	3.1.3.5		3.1.3.5		3.1.3.5	3.1.3.5	3.1.3.5		3.1.3.5																			3.1.3.5
Co-factor Metabolism	Tryptophan/Aspartate ---> Nicotinate ribonucleotide ---> NAD+ <---> NADP+	880		3.2.2.1; 3.2.2.3	3.2.2.3	3.2.2.1	3.2.2.3	3.2.2.3			3.2.2.3			3.2.2.3				3.2.2.1	3.2.2.1	3.2.2.1
Co-factor Metabolism	Tryptophan/Aspartate ---> Nicotinate ribonucleotide ---> NAD+ <---> NADP+	881		2.4.2.1	2.4.2.1					2.4.2.1	2.4.2.1	2.4.2.1	2.4.2.1		2.4.2.1		2.4.2.1																			2.4.2.1
Co-factor Metabolism	Tryptophan/Aspartate ---> Nicotinate ribonucleotide ---> NAD+ <---> NADP+	882		6.3.4.21	6.3.4.21	6.3.4.21	6.3.4.21		6.3.4.21	6.3.4.21	6.3.4.21	6.3.4.21			6.3.4.21	6.3.4.21		6.3.4.21	6.3.4.21	6.3.4.21	6.3.4.21	6.3.4.21	6.3.4.21				6.3.4.21		6.3.4.21	6.3.4.21						6.3.4.21
		883		Pyruvate/valine ---> Pantothenate ---> Coenzyme A
Co-factor Metabolism	Pyruvate/valine ---> Pantothenate ---> Coenzyme A	884		2.2.1.6	2.2.1.6	2.2.1.6	2.2.1.6	2.2.1.6		2.2.1.6	2.2.1.6	2.2.1.6		2.2.1.6	2.2.1.6	2.2.1.6
Co-factor Metabolism	Pyruvate/valine ---> Pantothenate ---> Coenzyme A	885		1.1.1.86	1.1.1.86	1.1.1.86	1.1.1.86	1.1.1.86	1.1.1.86	1.1.1.86	1.1.1.86	1.1.1.86		1.1.1.86	1.1.1.86
Co-factor Metabolism	Pyruvate/valine ---> Pantothenate ---> Coenzyme A	886		4.2.1.9	4.2.1.9	4.2.1.9	4.2.1.9	4.2.1.9	4.2.1.9	4.2.1.9	4.2.1.9	4.2.1.9		4.2.1.9	4.2.1.9
Co-factor Metabolism	Pyruvate/valine ---> Pantothenate ---> Coenzyme A	887		2.6.1.6; 2.6.1.42	2.6.1.42	2.6.1.42	2.6.1.42	2.6.1.42	2.6.1.42	2.6.1.42	2.6.1.42	2.6.1.42	2.6.1.42	2.6.1.42	2.6.1.42	2.6.1.42	2.6.1.42	2.6.1.42		2.6.1.42	2.6.1.42	2.6.1.42					2.6.1.42		2.6.1.42	2.6.1.42						2.6.1.42
Co-factor Metabolism	Pyruvate/valine ---> Pantothenate ---> Coenzyme A	888		2.1.2.11	2.1.2.11	2.1.2.11	2.1.2.11	2.1.2.11	2.1.2.11	2.1.2.11	2.1.2.11	2.1.2.11		2.1.2.11	2.1.2.11	2.1.2.11					2.1.2.11	2.1.2.11	2.1.2.11
Co-factor Metabolism	Pyruvate/valine ---> Pantothenate ---> Coenzyme A	889		1.1.1.169		1.1.1.169					1.1.1.169			1.1.1.169							1.1.1.169	1.1.1.169
Co-factor Metabolism	Pyruvate/valine ---> Pantothenate ---> Coenzyme A	890		1.1.1.84
Co-factor Metabolism	Pyruvate/valine ---> Pantothenate ---> Coenzyme A	891		1.2.1.33
Co-factor Metabolism	Pyruvate/valine ---> Pantothenate ---> Coenzyme A	892		1.1.1.106
Co-factor Metabolism	Pyruvate/valine ---> Pantothenate ---> Coenzyme A	893		2.7.1.169
Co-factor Metabolism	Pyruvate/valine ---> Pantothenate ---> Coenzyme A	894		6.3.2.36
Co-factor Metabolism	Pyruvate/valine ---> Pantothenate ---> Coenzyme A	895		6.3.2.1; 3.5.1.22			6.3.2.1	6.3.2.1	6.3.2.1	6.3.2.1	6.3.2.1	6.3.2.1		6.3.2.1	6.3.2.1	6.3.2.1					6.3.2.1	6.3.2.1	6.3.2.1
Co-factor Metabolism	Pyruvate/valine ---> Pantothenate ---> Coenzyme A	896		2.7.1.33	2.7.1.33	2.7.1.33	2.7.1.33	2.7.1.33	2.7.1.33	2.7.1.33	2.7.1.33	2.7.1.33	2.7.1.33	2.7.1.33	2.7.1.33	2.7.1.33	2.7.1.33	2.7.1.33	2.7.1.33	2.7.1.33	2.7.1.33	2.7.1.33	2.7.1.33	2.7.1.33	2.7.1.33	2.7.1.33	2.7.1.33	2.7.1.33	2.7.1.33	2.7.1.33	2.7.1.33	2.7.1.33	2.7.1.33	2.7.1.33	2.7.1.33	2.7.1.33
Co-factor Metabolism	Pyruvate/valine ---> Pantothenate ---> Coenzyme A	897		6.3.2.5	6.3.2.5	6.3.2.5	6.3.2.5	6.3.2.5	6.3.2.5	6.3.2.5	6.3.2.5	6.3.2.5	6.3.2.5	6.3.2.5	6.3.2.5	6.3.2.5	6.3.2.5	6.3.2.5		6.3.2.5	6.3.2.5	6.3.2.5	6.3.2.5	6.3.2.5	6.3.2.5	6.3.2.5	6.3.2.5	6.3.2.5	6.3.2.5	6.3.2.5	6.3.2.5	6.3.2.5	6.3.2.5		6.3.2.5	6.3.2.5
Co-factor Metabolism	Pyruvate/valine ---> Pantothenate ---> Coenzyme A	898		4.1.1.36	4.1.1.36	4.1.1.36	4.1.1.36	4.1.1.36	4.1.1.36	4.1.1.36	4.1.1.36	4.1.1.36	4.1.1.36		4.1.1.36	4.1.1.36	4.1.1.36	4.1.1.36	4.1.1.36	4.1.1.36	4.1.1.36	4.1.1.36	4.1.1.36	4.1.1.36	4.1.1.36	4.1.1.36	4.1.1.36	4.1.1.36	4.1.1.36	4.1.1.36	4.1.1.36	4.1.1.36	4.1.1.36	4.1.1.36	4.1.1.36	4.1.1.36
Co-factor Metabolism	Pyruvate/valine ---> Pantothenate ---> Coenzyme A	899		2.7.7.3; 3.6.1.9	3.6.1.9	2.7.7.3	2.7.7.3	2.7.7.3			2.7.7.3			2.7.7.3	2.7.7.3																2.7.7.3
Co-factor Metabolism	Pyruvate/valine ---> Pantothenate ---> Coenzyme A	900		2.7.1.24	2.7.1.24	2.7.1.24	2.7.1.24	2.7.1.24	2.7.1.24	2.7.1.24	2.7.1.24	2.7.1.24	2.7.1.24	2.7.1.24	2.7.1.24	2.7.1.24	2.7.1.24	2.7.1.24	2.7.1.24	2.7.1.24				2.7.1.24	2.7.1.24	2.7.1.24	2.7.1.24	2.7.1.24	2.7.1.24	2.7.1.24	2.7.1.24	2.7.1.24	2.7.1.24	2.7.1.24		2.7.1.24
		901		Malonyl-[acp] ---> Biotin
Co-factor Metabolism	Malonyl-[acp] ---> Biotin	902		(BioC) 2.1.1.197
Co-factor Metabolism	Malonyl-[acp] ---> Biotin	903		(bioH, BioG) 3.1.1.85
Co-factor Metabolism	Malonyl-[acp] ---> Biotin	904		2.3.1.47	2.3.1.47		2.3.1.47	2.3.1.47	2.3.1.47	2.3.1.47	2.3.1.47	2.3.1.47		2.3.1.47	2.3.1.47														2.3.1.47	2.3.1.47
Co-factor Metabolism	Malonyl-[acp] ---> Biotin	905		2.6.1.62			2.6.1.62	2.6.1.62	2.6.1.62	2.6.1.62	2.6.1.62			2.6.1.62	2.6.1.62
Co-factor Metabolism	Malonyl-[acp] ---> Biotin	906		6.3.3.3
Co-factor Metabolism	Malonyl-[acp] ---> Biotin	907		2.8.1.6	2.8.1.6		2.8.1.6	2.8.1.6	2.8.1.6	2.8.1.6	2.8.1.6	2.8.1.6		2.8.1.6	2.8.1.6
		908		Octanoyl-[acp] ---> Protein N6-(lipoyl)lysine
Co-factor Metabolism	Octanoyl-[acp] ---> Protein N6-(lipoyl)lysine	909		2.8.1.8	2.8.1.8	2.8.1.8	2.8.1.8	2.8.1.8	2.8.1.8	2.8.1.8	2.8.1.8	2.8.1.8		2.8.1.8	2.8.1.8	2.8.1.8		2.8.1.8	2.8.1.8	2.8.1.8	2.8.1.8	2.8.1.8	2.8.1.8	2.8.1.8	2.8.1.8	2.8.1.8	2.8.1.8	2.8.1.8	2.8.1.8	2.8.1.8
Co-factor Metabolism	Octanoyl-[acp] ---> Protein N6-(lipoyl)lysine	910		2.3.1.181	2.3.1.181	2.3.1.181	2.3.1.181	2.3.1.181	2.3.1.181	2.3.1.181	2.3.1.181	2.3.1.181			2.3.1.181			2.3.1.181	2.3.1.181	2.3.1.181	2.3.1.181	2.3.1.181		2.3.1.181	2.3.1.181	2.3.1.181	2.3.1.181	2.3.1.181	2.3.1.181	2.3.1.181
		911		Salvaged lipoic acid ---> Protein N6-(lipoyl)lysine
Co-factor Metabolism	Salvaged lipoic acid ---> Protein N6-(lipoyl)lysine	912		2.7.7.63	2.7.7.63	2.7.7.63							2.7.7.63	2.7.7.63		2.7.7.63	2.7.7.63	2.7.7.63	2.7.7.63	2.7.7.63	2.7.7.63	2.7.7.63		2.7.7.63	2.7.7.63	2.7.7.63	2.7.7.63	2.7.7.63	2.7.7.63	2.7.7.63	2.7.7.63			2.7.7.63	2.7.7.63	2.7.7.63
		913		GTP ---> Dihydrofolate <---> Tetrahydrofolate <--->THF-polyglutamate
Co-factor Metabolism	GTP ---> Dihydrofolate <---> Tetrahydrofolate <--->THF-polyglutamate	914		3.5.4.16	3.5.4.16	3.5.4.16	3.5.4.16	3.5.4.16	3.5.4.16	3.5.4.16	3.5.4.16	3.5.4.16	3.5.4.16	3.5.4.16	3.5.4.16	3.5.4.16	3.5.4.16				3.5.4.16	3.5.4.16		3.5.4.16	3.5.4.16	3.5.4.16	3.5.4.16	3.5.4.16	3.5.4.16	3.5.4.16						3.5.4.16
Co-factor Metabolism	GTP ---> Dihydrofolate <---> Tetrahydrofolate <--->THF-polyglutamate	915		3.1.3.1	3.1.3.1	3.1.3.1	3.1.3.1	3.1.3.1	3.1.3.1	3.1.3.1	3.1.3.1	3.1.3.1		3.1.3.1	3.1.3.1		3.1.3.1	3.1.3.1	3.1.3.1	3.1.3.1	3.1.3.1	3.1.3.1	3.1.3.1	3.1.3.1	3.1.3.1	3.1.3.1	3.1.3.1	3.1.3.1	3.1.3.1	3.1.3.1	3.1.3.1	3.1.3.1	3.1.3.1	3.1.3.1	3.1.3.1
Co-factor Metabolism	GTP ---> Dihydrofolate <---> Tetrahydrofolate <--->THF-polyglutamate	916		4.1.2.25			4.1.2.25	4.1.2.25
Co-factor Metabolism	GTP ---> Dihydrofolate <---> Tetrahydrofolate <--->THF-polyglutamate	917		2.7.6.3	2.7.6.3	2.7.6.3	2.7.6.3		2.7.6.3	2.7.6.3	2.7.6.3	2.7.6.3		2.7.6.3	2.7.6.3	2.7.6.3					2.7.6.3	2.7.6.3	2.7.6.3	2.7.6.3	2.7.6.3	2.7.6.3		2.7.6.3
Co-factor Metabolism	GTP ---> Dihydrofolate <---> Tetrahydrofolate <--->THF-polyglutamate	918		2.5.1.15	2.5.1.15	2.5.1.15	2.5.1.15	2.5.1.15	2.5.1.15	2.5.1.15	2.5.1.15	2.5.1.15		2.5.1.15	2.5.1.15	2.5.1.15					2.5.1.15	2.5.1.15	2.5.1.15	2.5.1.15	2.5.1.15	2.5.1.15	2.5.1.15	2.5.1.15	2.5.1.15	2.5.1.15
Co-factor Metabolism	GTP ---> Dihydrofolate <---> Tetrahydrofolate <--->THF-polyglutamate	919		6.3.2.17; 6.3.2.12	6.3.2.17; 6.3.2.12	6.3.2.17; 6.3.2.12	6.3.2.17	6.3.2.17; 6.3.2.12	6.3.2.17	6.3.2.17	6.3.2.17; 6.3.2.12	6.3.2.17; 6.3.2.12	6.3.2.17		6.3.2.17; 6.3.2.12	6.3.2.17; 6.3.2.12	6.3.2.17	6.3.2.17		6.3.2.17	6.3.2.17; 6.3.2.12	6.3.2.17; 6.3.2.12	6.3.2.17; 6.3.2.12	6.3.2.17; 6.3.2.12	6.3.2.17; 6.3.2.12	6.3.2.17	6.3.2.17; 6.3.2.12	6.3.2.17	6.3.2.17; 6.3.2.12	6.3.2.17; 6.3.2.12				6.3.2.17	6.3.2.17	6.3.2.17; 6.3.2.12
Co-factor Metabolism	GTP ---> Dihydrofolate <---> Tetrahydrofolate <--->THF-polyglutamate	920		1.5.1.3	1.5.1.3	1.5.1.3	1.5.1.3		1.5.1.3	1.5.1.3	1.5.1.3	1.5.1.3	1.5.1.3	1.5.1.3	1.5.1.3	1.5.1.3	1.5.1.3	1.5.1.3	1.5.1.3	1.5.1.3	1.5.1.3	1.5.1.3	1.5.1.3	1.5.1.3	1.5.1.3	1.5.1.3	1.5.1.3	1.5.1.3	1.5.1.3	1.5.1.3	1.5.1.3	1.5.1.3	1.5.1.3	1.5.1.3	1.5.1.3	1.5.1.3
Co-factor Metabolism	GTP ---> Dihydrofolate <---> Tetrahydrofolate <--->THF-polyglutamate	921		6.3.2.17	6.3.2.17	6.3.2.17	6.3.2.17	6.3.2.17	6.3.2.17	6.3.2.17	6.3.2.17	6.3.2.17	6.3.2.17		6.3.2.17	6.3.2.17	6.3.2.17	6.3.2.17	6.3.2.17	6.3.2.17	6.3.2.17	6.3.2.17	6.3.2.17	6.3.2.17	6.3.2.17	6.3.2.17	6.3.2.17	6.3.2.17	6.3.2.17	6.3.2.17				6.3.2.17	6.3.2.17	6.3.2.17
Co-factor Metabolism	GTP ---> Dihydrofolate <---> Tetrahydrofolate <--->THF-polyglutamate	922		3.4.19.9	3.4.19.9	3.4.19.9	3.4.19.9	3.4.19.9	3.4.19.9	3.4.19.9	3.4.19.9		3.4.19.9	3.4.19.9	3.4.19.9	3.4.19.9	3.4.19.9						3.4.19.9
		923		GTP ---> Molybdopterin
Co-factor Metabolism	GTP ---> Molybdopterin	924		(MOCS1)	(MOCS1)	(MOCS1)	(MOCS1)	(MOCS1)	(MOCS1)	(MOCS1)	(MOCS1)	(MOCS1)		(MOCS1)	(MOCS1)	(MOCS1)					(MOCS1)	(MOCS1)
Co-factor Metabolism	GTP ---> Molybdopterin	925		(MOCS2)	(MOCS2)	(MOCS2)	(MOCS2)	(MOCS2)	(MOCS2)	(MOCS2)	(MOCS2)	(MOCS2)		(MOCS2)	(MOCS2)	(MOCS2)					(MOCS2)	(MOCS2)
		926		GTP ---> Dihydrobiopterin
Co-factor Metabolism	GTP ---> Dihydrobiopterin	927		3.5.4.16	3.5.4.16	3.5.4.16	3.5.4.16	3.5.4.16	3.5.4.16	3.5.4.16	3.5.4.16	3.5.4.16		3.5.4.16	3.5.4.16	3.5.4.16	3.5.4.16				3.5.4.16	3.5.4.16		3.5.4.16	3.5.4.16
Co-factor Metabolism	GTP ---> Dihydrobiopterin	928		4.2.3.12	4.2.3.12					4.2.3.12						4.2.3.12								4.2.3.12	4.2.3.12	4.2.3.12
Co-factor Metabolism	GTP ---> Dihydrobiopterin	929		1.1.1.153; 1.1.1.220	1.1.1.153	1.1.1.153			1.1.1.153	1.1.1.153	1.1.1.153	1.1.1.153		1.1.1.153	1.1.1.153						1.1.1.153	1.1.1.153
Co-factor Metabolism	GTP ---> Dihydrobiopterin	930		1.5.1.34	1.5.1.34	1.5.1.34				1.5.1.34		1.5.1.34	1.5.1.34	1.5.1.34	1.5.1.34	1.5.1.34	1.5.1.34		1.5.1.34	1.5.1.34	1.5.1.34	1.5.1.34
		931		THF <---> 10-formyl-THF <---> 5,10-methylene-THF
Co-factor Metabolism	THF <---> 10-formyl-THF <---> 5,10-methylene-THF	932		6.3.4.3	6.3.4.3	6.3.4.3	6.3.4.3	6.3.4.3			6.3.4.3			6.3.4.3	6.3.4.3	6.3.4.3			6.3.4.3
Co-factor Metabolism	THF <---> 10-formyl-THF <---> 5,10-methylene-THF	933		2.1.2.3	2.1.2.3	2.1.2.3	2.1.2.3	2.1.2.3	2.1.2.3	2.1.2.3	2.1.2.3	2.1.2.3		2.1.2.3	2.1.2.3	2.1.2.3
Co-factor Metabolism	THF <---> 10-formyl-THF <---> 5,10-methylene-THF	934		2.1.2.2	2.1.2.2	2.1.2.2	2.1.2.2	2.1.2.2						2.1.2.2		2.1.2.2
Co-factor Metabolism	THF <---> 10-formyl-THF <---> 5,10-methylene-THF	935		3.5.1.10	3.5.1.10		3.5.1.10	3.5.1.10
Co-factor Metabolism	THF <---> 10-formyl-THF <---> 5,10-methylene-THF	936		1.5.1.6
Co-factor Metabolism	THF <---> 10-formyl-THF <---> 5,10-methylene-THF	937		2.1.2.9	2.1.2.9	2.1.2.9	2.1.2.9	2.1.2.9	2.1.2.9	2.1.2.9	2.1.2.9	2.1.2.9	2.1.2.9	2.1.2.9	2.1.2.9		2.1.2.9	2.1.2.9		2.1.2.9	2.1.2.9	2.1.2.9		2.1.2.9	2.1.2.9	2.1.2.9	2.1.2.9	2.1.2.9	2.1.2.9	2.1.2.9
Co-factor Metabolism	THF <---> 10-formyl-THF <---> 5,10-methylene-THF	938		2.1.2.4; 2.1.2.5
Co-factor Metabolism	THF <---> 10-formyl-THF <---> 5,10-methylene-THF	939		3.5.4.9				3.5.4.9			3.5.4.9								3.5.4.9
Co-factor Metabolism	THF <---> 10-formyl-THF <---> 5,10-methylene-THF	940		2.1.2.10	2.1.2.10	2.1.2.10	2.1.2.10	2.1.2.10	2.1.2.10	2.1.2.10	2.1.2.10	2.1.2.10		2.1.2.10		2.1.2.10		2.1.2.10	2.1.2.10	2.1.2.10	2.1.2.10	2.1.2.10		2.1.2.10	2.1.2.10	2.1.2.10	2.1.2.10	2.1.2.10	2.1.2.10	2.1.2.10	2.1.2.10				2.1.2.10
Co-factor Metabolism	THF <---> 10-formyl-THF <---> 5,10-methylene-THF	941		6.3.3.2	6.3.3.2	6.3.3.2	6.3.3.2	6.3.3.2	6.3.3.2	6.3.3.2	6.3.3.2	6.3.3.2		6.3.3.2	6.3.3.2	6.3.3.2	6.3.3.2
Co-factor Metabolism	THF <---> 10-formyl-THF <---> 5,10-methylene-THF	942		4.3.1.4							4.3.1.4
Co-factor Metabolism	THF <---> 10-formyl-THF <---> 5,10-methylene-THF	943		1.5.1.5				1.5.1.5			1.5.1.5								1.5.1.5
Co-factor Metabolism	THF <---> 10-formyl-THF <---> 5,10-methylene-THF	944		1.5.1.15					1.5.1.15	1.5.1.15	1.5.1.15	1.5.1.15		1.5.1.15	1.5.1.15
Co-factor Metabolism	THF <---> 10-formyl-THF <---> 5,10-methylene-THF	945		1.5.7.1; 1.5.1.20	1.5.1.20	1.5.1.20	1.5.1.20	1.5.1.20	1.5.1.20	1.5.1.20	1.5.1.20	1.5.1.20			1.5.1.20	1.5.1.20				1.5.1.20
Co-factor Metabolism	THF <---> 10-formyl-THF <---> 5,10-methylene-THF	946		2.1.1.13	2.1.1.13			2.1.1.13	2.1.1.13	2.1.1.13	2.1.1.13	2.1.1.13		2.1.1.13	2.1.1.13					2.1.1.13
Co-factor Metabolism	THF <---> 10-formyl-THF <---> 5,10-methylene-THF	947		2.1.1.19
Co-factor Metabolism	THF <---> 10-formyl-THF <---> 5,10-methylene-THF	948		2.1.1.45	2.1.1.45	2.1.1.45	2.1.1.45	2.1.1.45	2.1.1.45	2.1.1.45	2.1.1.45	2.1.1.45	2.1.1.45	2.1.1.45	2.1.1.45	2.1.1.45	2.1.1.45	2.1.1.45	2.1.1.45	2.1.1.45	2.1.1.45	2.1.1.45	2.1.1.45	2.1.1.45	2.1.1.45	2.1.1.45	2.1.1.45	2.1.1.45	2.1.1.45	2.1.1.45	2.1.1.45	2.1.1.45	2.1.1.45	2.1.1.45	2.1.1.45	2.1.1.45
Co-factor Metabolism	THF <---> 10-formyl-THF <---> 5,10-methylene-THF	949		2.1.1.148
Co-factor Metabolism	THF <---> 10-formyl-THF <---> 5,10-methylene-THF	950		2.1.2.10	2.1.2.10	2.1.2.10	2.1.2.10	2.1.2.10	2.1.2.10	2.1.2.10	2.1.2.10	2.1.2.10		2.1.2.10	2.1.2.10	2.1.2.10		2.1.2.10	2.1.2.10	2.1.2.10						2.1.2.10	2.1.2.10	2.1.2.10	2.1.2.10	2.1.2.10	2.1.2.10				2.1.2.10
Co-factor Metabolism	THF <---> 10-formyl-THF <---> 5,10-methylene-THF	951		2.1.2.8
Co-factor Metabolism	THF <---> 10-formyl-THF <---> 5,10-methylene-THF	952		2.1.2.7
Co-factor Metabolism	THF <---> 10-formyl-THF <---> 5,10-methylene-THF	953		2.1.2.1	2.1.2.1	2.1.2.1	2.1.2.1	2.1.2.1	2.1.2.1	2.1.2.1	2.1.2.1	2.1.2.1	2.1.2.1	2.1.2.1	2.1.2.1	2.1.2.1	2.1.2.1		2.1.2.1	2.1.2.1	2.1.2.1	2.1.2.1	2.1.2.1	2.1.2.1	2.1.2.1	2.1.2.1	2.1.2.1	2.1.2.1	2.1.2.1	2.1.2.1	2.1.2.1	2.1.2.1	2.1.2.1	2.1.2.1	2.1.2.1	2.1.2.1
		954		Vitamine A metabolism
Co-factor Metabolism	Vitamine A metabolism	955		(ADH) 1.1.1.1; 1.1.1.105; (DHRS) 1.1.1.300; (RDH8)	(ADH) 1.1.1.1; 1.1.1.105; (DHRS) 1.1.1.300;	(ADH) 1.1.1.1; (DHRS) 1.1.1.300;	(ADH) 1.1.1.1; (DHRS) 1.1.1.300	(ADH) 1.1.1.1; (DHRS) 1.1.1.300	(ADH) 1.1.1.1	(ADH) 1.1.1.1	(ADH) 1.1.1.1; 1.1.1.105;	(ADH) 1.1.1.1	(DHRS) 1.1.1.300	(ADH) 1.1.1.1; 1.1.1.105;	(ADH) 1.1.1.1	(ADH) 1.1.1.1; 1.1.1.105; (DHRS) 1.1.1.300	1.1.1.105; (DHRS) 1.1.1.300				(ADH) 1.1.1.1	(ADH) 1.1.1.1	(ADH) 1.1.1.1
Co-factor Metabolism	Vitamine A metabolism	956		(DGAT) 2.3.1.20+2.3.1.75+2.3.1.76; (LRAT) 2.3.1.135			(DGAT) 2.3.1.20+2.3.1.75+2.3.1.76	(DGAT) 2.3.1.20+2.3.1.75+2.3.1.76	(DGAT) 2.3.1.20+2.3.1.75+2.3.1.76	(DGAT) 2.3.1.20+2.3.1.75+2.3.1.76	(DGAT) 2.3.1.20+2.3.1.75+2.3.1.76; (LRAT) 2.3.1.135	(DGAT) 2.3.1.20+2.3.1.75+2.3.1.76			(DGAT) 2.3.1.20+2.3.1.75+2.3.1.76						(DGAT) 2.3.1.20+2.3.1.75+2.3.1.76
Co-factor Metabolism	Vitamine A metabolism	957		3.1.1.64
Co-factor Metabolism	Vitamine A metabolism	958		(RDH11) 1.1.1.300
Co-factor Metabolism	Vitamine A metabolism	959		(DHRS4)	(DHRS4)	(DHRS4)	(DHRS4)	(DHRS4)					(DHRS4)
Co-factor Metabolism	Vitamine A metabolism	960		(RDH5) 1.1.1.315
		961		Glycine/Glutamate ---> Protoporphyrin IX
Porphyrin, Heme and Chlorophyll Biosynthesis	Glycine/Glutamate ---> Protoporphyrin IX	962		6.1.1.17	6.1.1.17	6.1.1.17	6.1.1.17	6.1.1.17	6.1.1.17	6.1.1.17	6.1.1.17	6.1.1.17	6.1.1.17	6.1.1.17	6.1.1.17	6.1.1.17	6.1.1.17	6.1.1.17	6.1.1.17	6.1.1.17	6.1.1.17	6.1.1.17	6.1.1.17	6.1.1.17	6.1.1.17	6.1.1.17	6.1.1.17	6.1.1.17	6.1.1.17	6.1.1.17	6.1.1.17	6.1.1.17	6.1.1.17	6.1.1.17	6.1.1.17	6.1.1.17
Porphyrin, Heme and Chlorophyll Biosynthesis	Glycine/Glutamate ---> Protoporphyrin IX	963		1.2.1.70			1.2.1.70	1.2.1.70	1.2.1.70	1.2.1.70		1.2.1.70		1.2.1.70
Porphyrin, Heme and Chlorophyll Biosynthesis	Glycine/Glutamate ---> Protoporphyrin IX	964		5.4.3.8			5.4.3.8	5.4.3.8	5.4.3.8	5.4.3.8		5.4.3.8		5.4.3.8
Porphyrin, Heme and Chlorophyll Biosynthesis	Glycine/Glutamate ---> Protoporphyrin IX	965		2.3.1.37	2.3.1.37	2.3.1.37					2.3.1.37		2.3.1.37			2.3.1.37	2.3.1.37						2.3.1.37	2.3.1.37	2.3.1.37	2.3.1.37	2.3.1.37	2.3.1.37	2.3.1.37	2.3.1.37
Porphyrin, Heme and Chlorophyll Biosynthesis	Glycine/Glutamate ---> Protoporphyrin IX	966		4.2.1.24	4.2.1.24	4.2.1.24	4.2.1.24	4.2.1.24	4.2.1.24	4.2.1.24	4.2.1.24	4.2.1.24	4.2.1.24	4.2.1.24	4.2.1.24	4.2.1.24	4.2.1.24				4.2.1.24	4.2.1.24	4.2.1.24	4.2.1.24	4.2.1.24	4.2.1.24	4.2.1.24		4.2.1.24	4.2.1.24	4.2.1.24
Porphyrin, Heme and Chlorophyll Biosynthesis	Glycine/Glutamate ---> Protoporphyrin IX	967		2.5.1.61	2.5.1.61	2.5.1.61	2.5.1.61	2.5.1.61	2.5.1.61	2.5.1.61	2.5.1.61	2.5.1.61	2.5.1.61	2.5.1.61	2.5.1.61	2.5.1.61	2.5.1.61				2.5.1.61	2.5.1.61	2.5.1.61	2.5.1.61	2.5.1.61	2.5.1.61	2.5.1.61	2.5.1.61	2.5.1.61	2.5.1.61
Porphyrin, Heme and Chlorophyll Biosynthesis	Glycine/Glutamate ---> Protoporphyrin IX	968		4.2.1.75	4.2.1.75	4.2.1.75	4.2.1.75	4.2.1.75	4.2.1.75	4.2.1.75	4.2.1.75			4.2.1.75
Porphyrin, Heme and Chlorophyll Biosynthesis	Glycine/Glutamate ---> Protoporphyrin IX	969		4.1.1.37	4.1.1.37	4.1.1.37	4.1.1.37	4.1.1.37	4.1.1.37	4.1.1.37	4.1.1.37	4.1.1.37	4.1.1.37	4.1.1.37	4.1.1.37	4.1.1.37	4.1.1.37			4.1.1.37	4.1.1.37	4.1.1.37	4.1.1.37	4.1.1.37	4.1.1.37	4.1.1.37	4.1.1.37	4.1.1.37	4.1.1.37	4.1.1.37
Porphyrin, Heme and Chlorophyll Biosynthesis	Glycine/Glutamate ---> Protoporphyrin IX	970		1.3.3.3; 1.3.99.22	1.3.3.3; 1.3.99.22	1.3.3.3; 1.3.99.22	1.3.3.3; 1.3.99.22	1.3.3.3; 1.3.99.22	1.3.3.3; 1.3.99.22	1.3.3.3; 1.3.99.22	1.3.3.3	1.3.3.3; 1.3.99.22	1.3.3.3	1.3.3.3; 1.3.99.22	1.3.3.3		1.3.3.3; 1.3.99.22			1.3.99.22	1.3.3.3; 1.3.99.22	1.3.3.3; 1.3.99.22	1.3.99.22	1.3.3.3	1.3.3.3	1.3.3.3	1.3.3.3	1.3.3.3	1.3.3.3	1.3.3.3
Porphyrin, Heme and Chlorophyll Biosynthesis	Glycine/Glutamate ---> Protoporphyrin IX	971		1.3.3.4; 1.3.5.3	1.3.3.4	1.3.3.4	1.3.3.4	1.3.3.4	1.3.3.4	1.3.3.4	1.3.3.4	1.3.3.4		1.3.3.4	1.3.3.4		1.3.3.4							1.3.3.4	1.3.3.4	1.3.3.4	1.3.3.4	1.3.3.4		1.3.3.4
		972		Protoporphyrin IX ---> Heme
Porphyrin, Heme and Chlorophyll Biosynthesis	Protoporphyrin IX ---> Heme	973		4.99.1.1	4.99.1.1	4.99.1.1	4.99.1.1	4.99.1.1	4.99.1.1	4.99.1.1	4.99.1.1	4.99.1.1	4.99.1.1		4.99.1.1		4.99.1.1			4.99.1.1				4.99.1.1	4.99.1.1	4.99.1.1	4.99.1.1	4.99.1.1	4.99.1.1	4.99.1.1
		974		Protoporphyrin IX ---> Chlorophyll a/b
Porphyrin, Heme and Chlorophyll Biosynthesis	Protoporphyrin IX ---> Chlorophyll a/b	975		6.6.1.1	6.6.1.1	6.6.1.1	6.6.1.1	6.6.1.1	6.6.1.1	6.6.1.1		6.6.1.1		6.6.1.1
Porphyrin, Heme and Chlorophyll Biosynthesis	Protoporphyrin IX ---> Chlorophyll a/b	976		2.1.1.11	2.1.1.11	2.1.1.11	2.1.1.11	2.1.1.11	2.1.1.11	2.1.1.11		2.1.1.11		2.1.1.11
Porphyrin, Heme and Chlorophyll Biosynthesis	Protoporphyrin IX ---> Chlorophyll a/b	977		1.14.13.81; BchE			1.14.13.81	1.14.13.81
Porphyrin, Heme and Chlorophyll Biosynthesis	Protoporphyrin IX ---> Chlorophyll a/b	978		1.3.1.75; BchJ
Porphyrin, Heme and Chlorophyll Biosynthesis	Protoporphyrin IX ---> Chlorophyll a/b	979		1.3.1.33; 1.3.7.7	1.3.1.33	1.3.1.33	1.3.1.33	1.3.1.33	1.3.1.33	1.3.1.33		1.3.1.33		1.3.1.33	1.3.1.33	1.3.1.33					1.3.1.33	1.3.1.33
Porphyrin, Heme and Chlorophyll Biosynthesis	Protoporphyrin IX ---> Chlorophyll a/b	980		2.5.1.62	2.5.1.62	2.5.1.62	2.5.1.62	2.5.1.62	2.5.1.62	2.5.1.62		2.5.1.62		2.5.1.62
Porphyrin, Heme and Chlorophyll Biosynthesis	Protoporphyrin IX ---> Chlorophyll a/b	981		3.1.1.14			3.1.1.14	3.1.1.14
Porphyrin, Heme and Chlorophyll Biosynthesis	Protoporphyrin IX ---> Chlorophyll a/b	982		1.14.13.122			1.14.13.122	1.14.13.122						1.14.13.122
Porphyrin, Heme and Chlorophyll Biosynthesis	Protoporphyrin IX ---> Chlorophyll a/b	983		1.1.1.294	1.1.1.294	1.1.1.294	1.1.1.294	1.1.1.294				1.1.1.294		1.1.1.294
Porphyrin, Heme and Chlorophyll Biosynthesis	Protoporphyrin IX ---> Chlorophyll a/b	984		1.17.7.2										1.17.7.2
		985		Chlorophyllide a ---> Bacterio-chlorophyll a/b
Porphyrin, Heme and Chlorophyll Biosynthesis	Chlorophyllide a ---> Bacterio-chlorophyll a/b	986		(BchF)
Porphyrin, Heme and Chlorophyll Biosynthesis	Chlorophyllide a ---> Bacterio-chlorophyll a/b	987		(BchXYZ) 1.18.6.1
Porphyrin, Heme and Chlorophyll Biosynthesis	Chlorophyllide a ---> Bacterio-chlorophyll a/b	988		(BchC)
Porphyrin, Heme and Chlorophyll Biosynthesis	Chlorophyllide a ---> Bacterio-chlorophyll a/b	989		(BchG) 2.5.1.62; (BchP) 1.3.1.83	(BchG) 2.5.1.62; (BchP) 1.3.1.83	(BchG) 2.5.1.62; (BchP) 1.3.1.83	(BchG) 2.5.1.62; (BchP) 1.3.1.83	(BchG) 2.5.1.62; (BchP) 1.3.1.83	(BchG) 2.5.1.62; (BchP) 1.3.1.83	(BchG) 2.5.1.62; (BchP) 1.3.1.83		(BchG) 2.5.1.62; (BchP) 1.3.1.83		(BchG) 2.5.1.62; (BchP) 1.3.1.83
		990		Tyrosine ---> Plastoquinone / Tocopherol (Vit-E)
Co-factor Metabolism	Tyrosine ---> Plastoquinone / Tocopherol (Vit-E)	991		2.6.1.5	2.6.1.5	2.6.1.5	2.6.1.5			2.6.1.5	2.6.1.5	2.6.1.5	2.6.1.5	2.6.1.5	2.6.1.5	2.6.1.5	2.6.1.5		2.6.1.5	2.6.1.5
Co-factor Metabolism	Tyrosine ---> Plastoquinone / Tocopherol (Vit-E)	992		1.13.11.27	1.13.11.27	1.13.11.27	1.13.11.27	1.13.11.27	1.13.11.27		1.13.11.27	1.13.11.27	1.13.11.27		1.13.11.27	1.13.11.27	1.13.11.27
Co-factor Metabolism	Tyrosine ---> Plastoquinone / Tocopherol (Vit-E)	993		(HST)	(HST)	(HST)	(HST)	(HST)		(HST)		(HST)		(HST)
Co-factor Metabolism	Tyrosine ---> Plastoquinone / Tocopherol (Vit-E)	994		(VTE3)			(VTE3)	(VTE3)
Co-factor Metabolism	Tyrosine ---> Plastoquinone / Tocopherol (Vit-E)	995		(HPT)	(HPT)	(HPT)	(HPT)	(HPT)	(HPT)	(HPT)				(HPT)		(HPT)
Co-factor Metabolism	Tyrosine ---> Plastoquinone / Tocopherol (Vit-E)	996		(VTE1)			(VTE1)	(VTE1)		(VTE1)		(VTE1)
Co-factor Metabolism	Tyrosine ---> Plastoquinone / Tocopherol (Vit-E)	997		(G-TMT) 2.1.1.95	(G-TMT) 2.1.1.95	(G-TMT) 2.1.1.95	(G-TMT) 2.1.1.95	(G-TMT) 2.1.1.95	(G-TMT) 2.1.1.95	(G-TMT) 2.1.1.95		(G-TMT) 2.1.1.95				(G-TMT) 2.1.1.95
		998		Chorismate ---> Ubiquinone-n
Co-factor Metabolism	Chorismate ---> Ubiquinone-n	999		(UbiC) 4.1.3.40
Co-factor Metabolism	Chorismate ---> Ubiquinone-n	1000		(Coq2) 2.5.1.39; UbiA	(Coq2) 2.5.1.39	(Coq2) 2.5.1.39	(Coq2) 2.5.1.39	(Coq2) 2.5.1.39	(Coq2) 2.5.1.39	(Coq2) 2.5.1.39	(Coq2) 2.5.1.39	(Coq2) 2.5.1.39	(Coq2) 2.5.1.39		(Coq2) 2.5.1.39		(Coq2) 2.5.1.39	(Coq2) 2.5.1.39		(Coq2) 2.5.1.39	(Coq2) 2.5.1.39	(Coq2) 2.5.1.39		(Coq2) 2.5.1.39	(Coq2) 2.5.1.39	(Coq2) 2.5.1.39	(Coq2) 2.5.1.39	(Coq2) 2.5.1.39	(Coq2) 2.5.1.39	(Coq2) 2.5.1.39	(Coq2) 2.5.1.39	(Coq2) 2.5.1.39	(Coq2) 2.5.1.39	(Coq2) 2.5.1.39	(Coq2) 2.5.1.39
Co-factor Metabolism	Chorismate ---> Ubiquinone-n	1001		(Coq3) 2.1.1.114	(Coq3) 2.1.1.114	(Coq3) 2.1.1.114	(Coq3) 2.1.1.114	(Coq3) 2.1.1.114	(Coq3) 2.1.1.114	(Coq3) 2.1.1.114	(Coq3) 2.1.1.114	(Coq3) 2.1.1.114	(Coq3) 2.1.1.114	(Coq3) 2.1.1.114	(Coq3) 2.1.1.114	(Coq3) 2.1.1.114	(Coq3) 2.1.1.114	(Coq3) 2.1.1.114		(Coq3) 2.1.1.114	(Coq3) 2.1.1.114	(Coq3) 2.1.1.114	(Coq3) 2.1.1.114	(Coq3) 2.1.1.114	(Coq3) 2.1.1.114	(Coq3) 2.1.1.114	(Coq3) 2.1.1.114	(Coq3) 2.1.1.114	(Coq3) 2.1.1.114	(Coq3) 2.1.1.114	(Coq3) 2.1.1.114	(Coq3) 2.1.1.114	(Coq3) 2.1.1.114	(Coq3) 2.1.1.114	(Coq3) 2.1.1.114
Co-factor Metabolism	Chorismate ---> Ubiquinone-n	1002		UbiD; UbiX
Co-factor Metabolism	Chorismate ---> Ubiquinone-n	1003		UbiB
Co-factor Metabolism	Chorismate ---> Ubiquinone-n	1004		(UbiG) 2.1.1.222	(UbiG) 2.1.1.222	(UbiG) 2.1.1.222												(UbiG) 2.1.1.222	(UbiG) 2.1.1.222		(UbiG) 2.1.1.222	(UbiG) 2.1.1.222	(UbiG) 2.1.1.222	(UbiG) 2.1.1.222	(UbiG) 2.1.1.222	(UbiG) 2.1.1.222	(UbiG) 2.1.1.222	(UbiG) 2.1.1.222	(UbiG) 2.1.1.222	(UbiG) 2.1.1.222	(UbiG) 2.1.1.222	(UbiG) 2.1.1.222	(UbiG) 2.1.1.222	(UbiG) 2.1.1.222
Co-factor Metabolism	Chorismate ---> Ubiquinone-n	1005		(Coq6); (UbiH)		(Coq6)	(Coq6)	(Coq6)	(Coq6)		(Coq6)	(Coq6)	(Coq6)		(Coq6)		(Coq6)				(Coq6)	(Coq6)	(Coq6)
Co-factor Metabolism	Chorismate ---> Ubiquinone-n	1006		(Coq5) 2.1.1.201; (UbiE) 2.1.1.163+2.1.1.201	(Coq5) 2.1.1.201	(Coq5) 2.1.1.201	(Coq5) 2.1.1.201; (UbiE) 2.1.1.163+2.1.1.201	(Coq5) 2.1.1.201; (UbiE) 2.1.1.163+2.1.1.201	(Coq5) 2.1.1.201	(Coq5) 2.1.1.201	(Coq5) 2.1.1.201	(Coq5) 2.1.1.201	(UbiE) 2.1.1.163+2.1.1.201	(UbiE) 2.1.1.163+2.1.1.201	(Coq5) 2.1.1.201	(Coq5) 2.1.1.201	(Coq5) 2.1.1.201	(UbiE) 2.1.1.163+2.1.1.201	(Coq5) 2.1.1.201	(Coq5) 2.1.1.201	(Coq5) 2.1.1.201	(Coq5) 2.1.1.201		(Coq5) 2.1.1.201	(Coq5) 2.1.1.201	(Coq5) 2.1.1.201	(UbiE) 2.1.1.163+2.1.1.201	(Coq5) 2.1.1.201	(UbiE) 2.1.1.163+2.1.1.201	(UbiE) 2.1.1.163+2.1.1.201	(Coq5) 2.1.1.201	(Coq5) 2.1.1.201	(UbiE) 2.1.1.163+2.1.1.201	(Coq5) 2.1.1.201	(Coq5) 2.1.1.201
Co-factor Metabolism	Chorismate ---> Ubiquinone-n	1007		(Coq7); (UbiF)	(Coq7); (UbiF)													(Coq7)	(Coq7)
Co-factor Metabolism	Chorismate ---> Ubiquinone-n	1008		(Coq3) 2.1.1.114; (UbiG) 2.1.1.64	(Coq3) 2.1.1.114	(Coq3) 2.1.1.114	(Coq3) 2.1.1.114	(Coq3) 2.1.1.114	(Coq3) 2.1.1.114	(Coq3) 2.1.1.114; (UbiG) 2.1.1.64	(Coq3) 2.1.1.114	(Coq3) 2.1.1.114; (UbiG) 2.1.1.64	(Coq3) 2.1.1.114	(Coq3) 2.1.1.114; (UbiG) 2.1.1.64	(Coq3) 2.1.1.114	(Coq3) 2.1.1.114	(Coq3) 2.1.1.114	(UbiG) 2.1.1.64	(UbiG) 2.1.1.64	(Coq3) 2.1.1.114; (UbiG) 2.1.1.64	(Coq3) 2.1.1.114; (UbiG) 2.1.1.64	(Coq3) 2.1.1.114; (UbiG) 2.1.1.64	(Coq3) 2.1.1.114	(UbiG) 2.1.1.64	(UbiG) 2.1.1.64	(UbiG) 2.1.1.64	(Coq3) 2.1.1.114	(UbiG) 2.1.1.64	(Coq3) 2.1.1.114	(Coq3) 2.1.1.114	(Coq3) 2.1.1.114; (UbiG) 2.1.1.64	(Coq3) 2.1.1.114	(Coq3) 2.1.1.114	(Coq3) 2.1.1.114	(Coq3) 2.1.1.114
		1009		Vitamine D synthesis (Zymosterol ---> Ergosterol)
Co-factor Metabolism	Vitamine D synthesis (Zymosterol ---> Ergosterol)	1010		(ERG6) 2.1.1.41	(ERG6) 2.1.1.41	(ERG6) 2.1.1.41	(ERG6) 2.1.1.41		(ERG6) 2.1.1.41	(ERG6) 2.1.1.41		(ERG6) 2.1.1.41		(ERG6) 2.1.1.41				(ERG6) 2.1.1.41	(ERG6) 2.1.1.41	(ERG6) 2.1.1.41
Co-factor Metabolism	Vitamine D synthesis (Zymosterol ---> Ergosterol)	1011		(ERG2)														(ERG2)	(ERG2)
Co-factor Metabolism	Vitamine D synthesis (Zymosterol ---> Ergosterol)	1012		(ERG3) 1.14.21.6	(ERG3) 1.14.21.6		(ERG3) 1.14.21.6	(ERG3) 1.14.21.6	(ERG3) 1.14.21.6	(ERG3) 1.14.21.6	(ERG3) 1.14.21.6			(ERG3) 1.14.21.6	(ERG3) 1.14.21.6		(ERG3) 1.14.21.6	(ERG3) 1.14.21.6	(ERG3) 1.14.21.6	(ERG3) 1.14.21.6
Co-factor Metabolism	Vitamine D synthesis (Zymosterol ---> Ergosterol)	1013		(ERG5)
Co-factor Metabolism	Vitamine D synthesis (Zymosterol ---> Ergosterol)	1014		(ERG4) 1.3.1.71	(ERG4) 1.3.1.71														(ERG4) 1.3.1.71	(ERG4) 1.3.1.71
		1015
		1016	154	Terpenoid backbone synthesis
		1017		Mevalonate Pathway (Acetyl-CoA ---> Isopentenyl-PP
Isoprene and Steroid Metabolism	Mevalonate Pathway (Acetyl-CoA ---> Isopentenyl-PP	1018		2.3.1.9	2.3.1.9	2.3.1.9	2.3.1.9	2.3.1.9	2.3.1.9	2.3.1.9	2.3.1.9	2.3.1.9	2.3.1.9	2.3.1.9	2.3.1.9	2.3.1.9	2.3.1.9		2.3.1.9		2.3.1.9	2.3.1.9		2.3.1.9	2.3.1.9	2.3.1.9	2.3.1.9	2.3.1.9	2.3.1.9	2.3.1.9	2.3.1.9
Isoprene and Steroid Metabolism	Mevalonate Pathway (Acetyl-CoA ---> Isopentenyl-PP	1019		2.3.3.10			2.3.3.10	2.3.3.10	2.3.3.10	2.3.3.10	2.3.3.10	2.3.3.10	2.3.3.10	2.3.3.10			2.3.3.10	2.3.3.10
Isoprene and Steroid Metabolism	Mevalonate Pathway (Acetyl-CoA ---> Isopentenyl-PP	1020		1.1.1.34; 1.1.1.88			1.1.1.34		1.1.1.34	1.1.1.34	1.1.1.88	1.1.1.34		1.1.1.34				1.1.1.34	1.1.1.34	1.1.1.34
Isoprene and Steroid Metabolism	Mevalonate Pathway (Acetyl-CoA ---> Isopentenyl-PP	1021		2.7.1.36			2.7.1.36		2.7.1.36	2.7.1.36	2.7.1.36	2.7.1.36			2.7.1.36		2.7.1.36	2.7.1.36	2.7.1.36	2.7.1.36
Isoprene and Steroid Metabolism	Mevalonate Pathway (Acetyl-CoA ---> Isopentenyl-PP	1022		2.7.4.2			2.7.4.2		2.7.4.2		2.7.4.2	2.7.4.2			2.7.4.2		2.7.4.2	2.7.4.2	2.7.4.2	2.7.4.2
Isoprene and Steroid Metabolism	Mevalonate Pathway (Acetyl-CoA ---> Isopentenyl-PP	1023		4.1.1.33			4.1.1.33		4.1.1.33	4.1.1.33	4.1.1.33	4.1.1.33	4.1.1.33		4.1.1.33		4.1.1.33	4.1.1.33	4.1.1.33	4.1.1.33
		1024		Glyceraldehyde-3P + Pyruvate ---> Isopentenyl-PP <---> Dimethylallyl-PP
Isoprene and Steroid Metabolism	Glyceraldehyde-3P + Pyruvate ---> Isopentenyl-PP <---> Dimethylallyl-PP	1025		2.2.1.7	2.2.1.7	2.2.1.7	2.2.1.7	2.2.1.7	2.2.1.7	2.2.1.7		2.2.1.7		2.2.1.7		2.2.1.7					2.2.1.7	2.2.1.7	2.2.1.7	2.2.1.7	2.2.1.7	2.2.1.7	2.2.1.7	2.2.1.7	2.2.1.7	2.2.1.7	2.2.1.7			2.2.1.7	2.2.1.7
Isoprene and Steroid Metabolism	Glyceraldehyde-3P + Pyruvate ---> Isopentenyl-PP <---> Dimethylallyl-PP	1026		1.1.1.267	1.1.1.267	1.1.1.267	1.1.1.267	1.1.1.267	1.1.1.267	1.1.1.267		1.1.1.267		1.1.1.267		1.1.1.267					1.1.1.267	1.1.1.267	1.1.1.267	1.1.1.267	1.1.1.267	1.1.1.267	1.1.1.267	1.1.1.267	1.1.1.267	1.1.1.267	1.1.1.267			1.1.1.267	1.1.1.267
Isoprene and Steroid Metabolism	Glyceraldehyde-3P + Pyruvate ---> Isopentenyl-PP <---> Dimethylallyl-PP	1027		2.7.7.60	2.7.7.60	2.7.7.60	2.7.7.60	2.7.7.60	2.7.7.60	2.7.7.60		2.7.7.60		2.7.7.60		2.7.7.60											2.7.7.60			2.7.7.60	2.7.7.60			2.7.7.60	2.7.7.60
Isoprene and Steroid Metabolism	Glyceraldehyde-3P + Pyruvate ---> Isopentenyl-PP <---> Dimethylallyl-PP	1028		2.7.1.148	2.7.1.148	2.7.1.148	2.7.1.148	2.7.1.148	2.7.1.148	2.7.1.148		2.7.1.148		2.7.1.148		2.7.1.148								2.7.1.148	2.7.1.148	2.7.1.148	2.7.1.148	2.7.1.148	2.7.1.148	2.7.1.148	2.7.1.148			2.7.1.148	2.7.1.148
Isoprene and Steroid Metabolism	Glyceraldehyde-3P + Pyruvate ---> Isopentenyl-PP <---> Dimethylallyl-PP	1029		4.6.1.12	4.6.1.12	4.6.1.12	4.6.1.12	4.6.1.12	4.6.1.12	4.6.1.12		4.6.1.12		4.6.1.12		4.6.1.12					4.6.1.12	4.6.1.12	4.6.1.12	4.6.1.12	4.6.1.12	4.6.1.12	4.6.1.12	4.6.1.12	4.6.1.12	4.6.1.12	4.6.1.12			4.6.1.12	4.6.1.12
Isoprene and Steroid Metabolism	Glyceraldehyde-3P + Pyruvate ---> Isopentenyl-PP <---> Dimethylallyl-PP	1030		1.17.7.1	1.17.7.1	1.17.7.1	1.17.7.1	1.17.7.1	1.17.7.1	1.17.7.1		1.17.7.1		1.17.7.1		1.17.7.1					1.17.7.1	1.17.7.1	1.17.7.1	1.17.7.1	1.17.7.1	1.17.7.1	1.17.7.1	1.17.7.1	1.17.7.1	1.17.7.1	1.17.7.1			1.17.7.1	1.17.7.1
Isoprene and Steroid Metabolism	Glyceraldehyde-3P + Pyruvate ---> Isopentenyl-PP <---> Dimethylallyl-PP	1031		1.17.1.2	1.17.1.2		1.17.1.2	1.17.1.2	1.17.1.2	1.17.1.2		1.17.1.2		1.17.1.2		1.17.1.2					1.17.1.2	1.17.1.2	1.17.1.2	1.17.1.2	1.17.1.2	1.17.1.2	1.17.1.2	1.17.1.2	1.17.1.2	1.17.1.2	1.17.1.2			1.17.1.2	1.17.1.2
Isoprene and Steroid Metabolism	Glyceraldehyde-3P + Pyruvate ---> Isopentenyl-PP <---> Dimethylallyl-PP	1032		5.3.3.2	5.3.3.2	5.3.3.2	5.3.3.2	5.3.3.2		5.3.3.2	5.3.3.2	5.3.3.2	5.3.3.2		5.3.3.2	5.3.3.2	5.3.3.2	5.3.3.2	5.3.3.2
		1033		Isopentenyl-PP + Dimethylallyl-PP ---> Geranyl-PP ---> Farnesyl-PP
Isoprene and Steroid Metabolism	Isopentenyl-PP + Dimethylallyl-PP ---> Geranyl-PP ---> Farnesyl-PP	1034		2.5.1.1	2.5.1.1	2.5.1.1	2.5.1.1	2.5.1.1	2.5.1.1	2.5.1.1	2.5.1.1	2.5.1.1	2.5.1.1	2.5.1.1	2.5.1.1	2.5.1.1	2.5.1.1	2.5.1.1	2.5.1.1	2.5.1.1	2.5.1.1	2.5.1.1	2.5.1.1	2.5.1.1	2.5.1.1	2.5.1.1	2.5.1.1	2.5.1.1	2.5.1.1	2.5.1.1	2.5.1.1	2.5.1.1	2.5.1.1	2.5.1.1	2.5.1.1
Isoprene and Steroid Metabolism	Isopentenyl-PP + Dimethylallyl-PP ---> Geranyl-PP ---> Farnesyl-PP	1035		2.5.1.92
Isoprene and Steroid Metabolism	Isopentenyl-PP + Dimethylallyl-PP ---> Geranyl-PP ---> Farnesyl-PP	1036		2.5.1.68
Isoprene and Steroid Metabolism	Isopentenyl-PP + Dimethylallyl-PP ---> Geranyl-PP ---> Farnesyl-PP	1037		2.5.1.10	2.5.1.10	2.5.1.10	2.5.1.10	2.5.1.10	2.5.1.10	2.5.1.10	2.5.1.10	2.5.1.10	2.5.1.10	2.5.1.10	2.5.1.10	2.5.1.10	2.5.1.10	2.5.1.10	2.5.1.10	2.5.1.10	2.5.1.10	2.5.1.10	2.5.1.10	2.5.1.10	2.5.1.10	2.5.1.10	2.5.1.10	2.5.1.10	2.5.1.10	2.5.1.10	2.5.1.10	2.5.1.10	2.5.1.10	2.5.1.10	2.5.1.10
Isoprene and Steroid Metabolism	Isopentenyl-PP + Dimethylallyl-PP ---> Geranyl-PP ---> Farnesyl-PP	1038		Protein farnesylation
Isoprene and Steroid Metabolism	Isopentenyl-PP + Dimethylallyl-PP ---> Geranyl-PP ---> Farnesyl-PP	1039		2.5.1.58	2.5.1.58	2.5.1.58	2.5.1.58	2.5.1.58	2.5.1.58	2.5.1.58	2.5.1.58	2.5.1.58	2.5.1.58	2.5.1.58	2.5.1.58	2.5.1.58	2.5.1.58	2.5.1.58	2.5.1.58	2.5.1.58	2.5.1.58	2.5.1.58	2.5.1.58	2.5.1.58	2.5.1.58	2.5.1.58	2.5.1.58	2.5.1.58	2.5.1.58	2.5.1.58	2.5.1.58	2.5.1.58	2.5.1.58	2.5.1.58	2.5.1.58	2.5.1.58
Isoprene and Steroid Metabolism	Isopentenyl-PP + Dimethylallyl-PP ---> Geranyl-PP ---> Farnesyl-PP	1040		3.4.24.84; FACE2	3.4.24.84; FACE2	3.4.24.84; FACE2	3.4.24.84; FACE2	3.4.24.84; FACE2	3.4.24.84; FACE2	3.4.24.84; FACE2	3.4.24.84; FACE2	3.4.24.84; FACE2	3.4.24.84	3.4.24.84; FACE2	3.4.24.84; FACE2	3.4.24.84; FACE2	3.4.24.84	3.4.24.84; FACE2	3.4.24.84; FACE2	FACE2	3.4.24.84	3.4.24.84	3.4.24.84								3.4.24.84	3.4.24.84	3.4.24.84	3.4.24.84	3.4.24.84
Isoprene and Steroid Metabolism	Isopentenyl-PP + Dimethylallyl-PP ---> Geranyl-PP ---> Farnesyl-PP	1041		2.1.1.100	2.1.1.100	2.1.1.100	2.1.1.100		2.1.1.100	2.1.1.100	2.1.1.100	2.1.1.100		2.1.1.100	2.1.1.100	2.1.1.100		2.1.1.100	2.1.1.100				2.1.1.100				2.1.1.100		2.1.1.100	2.1.1.100
		1042
		1043	159	Steroid biosynthesis
		1044		Farnesyl-PP ---> Cholesterol <---> cholesterol ester
Isoprene and Steroid Metabolism	Farnesyl-PP ---> Cholesterol <---> cholesterol ester	1045		2.5.1.21	2.5.1.21	2.5.1.21	2.5.1.21	2.5.1.21	2.5.1.21	2.5.1.21		2.5.1.21		2.5.1.21			2.5.1.21	2.5.1.21	2.5.1.21	2.5.1.21
Isoprene and Steroid Metabolism	Farnesyl-PP ---> Cholesterol <---> cholesterol ester	1046		1.14.13.132	1.14.13.132	1.14.13.132	1.14.13.132	1.14.13.132	1.14.13.132									1.14.13.132	1.14.13.132	1.14.13.132
Isoprene and Steroid Metabolism	Farnesyl-PP ---> Cholesterol <---> cholesterol ester	1047		5.4.99.7			5.4.99.7											5.4.99.7	5.4.99.7
Isoprene and Steroid Metabolism	Farnesyl-PP ---> Cholesterol <---> cholesterol ester	1048		1.14.13.70	1.14.13.70	1.14.13.70	1.14.13.70	1.14.13.70	1.14.13.70	1.14.13.70		1.14.13.70		1.14.13.70				1.14.13.70	1.14.13.70	1.14.13.70
Isoprene and Steroid Metabolism	Farnesyl-PP ---> Cholesterol <---> cholesterol ester	1049		1.3.1.70	1.3.1.70	1.3.1.70	1.3.1.70		1.3.1.70	1.3.1.70		1.3.1.70		1.3.1.70		1.3.1.70	1.3.1.70	1.3.1.70	1.3.1.70	1.3.1.70
Isoprene and Steroid Metabolism	Farnesyl-PP ---> Cholesterol <---> cholesterol ester	1050		1.14.13.72	1.14.13.72	1.14.13.72							1.14.13.72	1.14.13.72		1.14.13.72	1.14.13.72
Isoprene and Steroid Metabolism	Farnesyl-PP ---> Cholesterol <---> cholesterol ester	1051		1.1.1.170			1.1.1.170	1.1.1.170						1.1.1.170
Isoprene and Steroid Metabolism	Farnesyl-PP ---> Cholesterol <---> cholesterol ester	1052		1.1.1.270		1.1.1.270
Isoprene and Steroid Metabolism	Farnesyl-PP ---> Cholesterol <---> cholesterol ester	1053		1.3.1.72			1.3.1.72							1.3.1.72
Isoprene and Steroid Metabolism	Farnesyl-PP ---> Cholesterol <---> cholesterol ester	1054		5.3.3.5			5.3.3.5	5.3.3.5
Isoprene and Steroid Metabolism	Farnesyl-PP ---> Cholesterol <---> cholesterol ester	1055		1.14.21.6	1.14.21.6		1.14.21.6	1.14.21.6	1.14.21.6	1.14.21.6	1.14.21.6			1.14.21.6	1.14.21.6		1.14.21.6	1.14.21.6	1.14.21.6	1.14.21.6
Isoprene and Steroid Metabolism	Farnesyl-PP ---> Cholesterol <---> cholesterol ester	1056		1.3.1.21	1.3.1.21	1.3.1.21	1.3.1.21		1.3.1.21	1.3.1.21	1.3.1.21	1.3.1.21			1.3.1.21
		1057		Squalene-epoxide ---> Campesterol / Stigmasterol
Isoprene and Steroid Metabolism	Squalene-epoxide ---> Campesterol / Stigmasterol	1058		5.4.99.8	5.4.99.8	5.4.99.8	5.4.99.8	5.4.99.8						5.4.99.8
Isoprene and Steroid Metabolism	Squalene-epoxide ---> Campesterol / Stigmasterol	1059		(SMT1) 2.1.1.41	(SMT1) 2.1.1.41	(SMT1) 2.1.1.41	(SMT1) 2.1.1.41		(SMT1) 2.1.1.41	(SMT1) 2.1.1.41		(SMT1) 2.1.1.41		(SMT1) 2.1.1.41		(SMT1) 2.1.1.41		(SMT1) 2.1.1.41	(SMT1) 2.1.1.41	(SMT1) 2.1.1.41
Isoprene and Steroid Metabolism	Squalene-epoxide ---> Campesterol / Stigmasterol	1060		(SMO1) 1.14.13.72			(SMO1) 1.14.13.72								(SMO1) 1.14.13.72	(SMO1) 1.14.13.72													(SMO1) 1.14.13.72	(SMO1) 1.14.13.72
Isoprene and Steroid Metabolism	Squalene-epoxide ---> Campesterol / Stigmasterol	1061		5.5.1.9	5.5.1.9		5.5.1.9	5.5.1.9	5.5.1.9	5.5.1.9		5.5.1.9
Isoprene and Steroid Metabolism	Squalene-epoxide ---> Campesterol / Stigmasterol	1062		(CYP51G1) 1.14.13.70	(CYP51G1) 1.14.13.70	(CYP51G1) 1.14.13.70	(CYP51G1) 1.14.13.70	(CYP51G1) 1.14.13.70	(CYP51G1) 1.14.13.70	(CYP51G1) 1.14.13.70		(CYP51G1) 1.14.13.70		(CYP51G1) 1.14.13.70				(CYP51G1) 1.14.13.70	(CYP51G1) 1.14.13.70	(CYP51G1) 1.14.13.70
Isoprene and Steroid Metabolism	Squalene-epoxide ---> Campesterol / Stigmasterol	1063		(FK) 1.3.1.70	(FK) 1.3.1.70	(FK) 1.3.1.70	(FK) 1.3.1.70		(FK) 1.3.1.70	(FK) 1.3.1.70		(FK) 1.3.1.70		(FK) 1.3.1.70		(FK) 1.3.1.70	(FK) 1.3.1.70	(FK) 1.3.1.70	(FK) 1.3.1.70	(FK) 1.3.1.70
Isoprene and Steroid Metabolism	Squalene-epoxide ---> Campesterol / Stigmasterol	1064		(HYD1) 5.3.3.5			(HYD1) 5.3.3.5	(HYD1) 5.3.3.5
Isoprene and Steroid Metabolism	Squalene-epoxide ---> Campesterol / Stigmasterol	1065		(SMO2) 1.14.13.72		(SMO2) 1.14.13.72	(SMO2) 1.14.13.72									(SMO2) 1.14.13.72
Isoprene and Steroid Metabolism	Squalene-epoxide ---> Campesterol / Stigmasterol	1066		(STE1) 1.14.21.6	(STE1) 1.14.21.6		(STE1) 1.14.21.6	(STE1) 1.14.21.6	(STE1) 1.14.21.6	(STE1) 1.14.21.6	(STE1) 1.14.21.6			(STE1) 1.14.21.6	(STE1) 1.14.21.6		(STE1) 1.14.21.6	(STE1) 1.14.21.6	(STE1) 1.14.21.6	(STE1) 1.14.21.6
Isoprene and Steroid Metabolism	Squalene-epoxide ---> Campesterol / Stigmasterol	1067		(DWF5 ) 1.3.1.21	(DWF5 ) 1.3.1.21	(DWF5 ) 1.3.1.21	(DWF5 ) 1.3.1.21		(DWF5 ) 1.3.1.21	(DWF5 ) 1.3.1.21	(DWF5 ) 1.3.1.21	(DWF5 ) 1.3.1.21
Isoprene and Steroid Metabolism	Squalene-epoxide ---> Campesterol / Stigmasterol	1068		(DWF1) 1.3.1.72			(DWF1) 1.3.1.72							(DWF1) 1.3.1.72	(DWF1) 1.3.1.72
Isoprene and Steroid Metabolism	Squalene-epoxide ---> Campesterol / Stigmasterol	1069		(SMT2) 2.1.1.143			(SMT2) 2.1.1.143	(SMT2) 2.1.1.143
Isoprene and Steroid Metabolism	Squalene-epoxide ---> Campesterol / Stigmasterol	1070		(CYP710A)			(CYP710A)	(CYP710A)											(CYP710A)
		1071
		1072	162	N-glycan biosynthesis
		1073		Farnesyl-PP ---> Dolichol-PP ---> N-Glycan structure
N- and O-glycan Biosynthesis	Farnesyl-PP ---> Dolichol-PP ---> N-Glycan structure	1074		2.5.1.87	2.5.1.87		2.5.1.87	2.5.1.87	2.5.1.87				2.5.1.87	2.5.1.87		2.5.1.87	2.5.1.87						2.5.1.87			2.5.1.87	2.5.1.87				2.5.1.87			2.5.1.87	2.5.1.87
N- and O-glycan Biosynthesis	Farnesyl-PP ---> Dolichol-PP ---> N-Glycan structure	1075		3.6.1.43			3.6.1.43	3.6.1.43	3.6.1.43		3.6.1.43	3.6.1.43			3.6.1.43	3.6.1.43	3.6.1.43
N- and O-glycan Biosynthesis	Farnesyl-PP ---> Dolichol-PP ---> N-Glycan structure	1076		(ALG7) 2.7.8.15	(ALG7) 2.7.8.15	(ALG7) 2.7.8.15	(ALG7) 2.7.8.15	(ALG7) 2.7.8.15	(ALG7) 2.7.8.15	(ALG7) 2.7.8.15	(ALG7) 2.7.8.15	(ALG7) 2.7.8.15			(ALG7) 2.7.8.15	(ALG7) 2.7.8.15	(ALG7) 2.7.8.15	(ALG7) 2.7.8.15	(ALG7) 2.7.8.15	(ALG7) 2.7.8.15	(ALG7) 2.7.8.15	(ALG7) 2.7.8.15	(ALG7) 2.7.8.15	(ALG7) 2.7.8.15	(ALG7) 2.7.8.15	(ALG7) 2.7.8.15	(ALG7) 2.7.8.15	(ALG7) 2.7.8.15	(ALG7) 2.7.8.15	(ALG7) 2.7.8.15	(ALG7) 2.7.8.15	(ALG7) 2.7.8.15	(ALG7) 2.7.8.15	(ALG7) 2.7.8.15	(ALG7) 2.7.8.15	(ALG7) 2.7.8.15
N- and O-glycan Biosynthesis	Farnesyl-PP ---> Dolichol-PP ---> N-Glycan structure	1077		(ALG13) 2.4.1.141; (ALG14) 2.4.1.141	(ALG13) 2.4.1.141; (ALG14) 2.4.1.141	(ALG13) 2.4.1.141; (ALG14) 2.4.1.141	(ALG13) 2.4.1.141; (ALG14) 2.4.1.141	(ALG13) 2.4.1.141; (ALG14) 2.4.1.141	(ALG13) 2.4.1.141; (ALG14) 2.4.1.141	(ALG13) 2.4.1.141; (ALG14) 2.4.1.141	(ALG13) 2.4.1.141; (ALG14) 2.4.1.141	(ALG14) 2.4.1.141	(ALG14) 2.4.1.141	(ALG13) 2.4.1.141; (ALG14) 2.4.1.141	(ALG13) 2.4.1.141; (ALG14) 2.4.1.141			(ALG14) 2.4.1.141	(ALG14) 2.4.1.141	(ALG14) 2.4.1.141	(ALG14) 2.4.1.141	(ALG14) 2.4.1.141	(ALG13) 2.4.1.141	(ALG13) 2.4.1.141; (ALG14) 2.4.1.141	(ALG13) 2.4.1.141; (ALG14) 2.4.1.141	(ALG13) 2.4.1.141; (ALG14) 2.4.1.141	(ALG13) 2.4.1.141; (ALG14) 2.4.1.141	(ALG14) 2.4.1.141	(ALG13) 2.4.1.141; (ALG14) 2.4.1.141	(ALG13) 2.4.1.141; (ALG14) 2.4.1.141	(ALG13) 2.4.1.141; (ALG14) 2.4.1.141	(ALG14) 2.4.1.141	(ALG14) 2.4.1.141	(ALG13) 2.4.1.141		(ALG14) 2.4.1.141
N- and O-glycan Biosynthesis	Farnesyl-PP ---> Dolichol-PP ---> N-Glycan structure	1078		(ALG1) 2.4.1.142	(ALG1) 2.4.1.142	(ALG1) 2.4.1.142	(ALG1) 2.4.1.142	(ALG1) 2.4.1.142	(ALG1) 2.4.1.142	(ALG1) 2.4.1.142	(ALG1) 2.4.1.142	(ALG1) 2.4.1.142	(ALG1) 2.4.1.142	(ALG1) 2.4.1.142	(ALG1) 2.4.1.142	(ALG1) 2.4.1.142	(ALG1) 2.4.1.142	(ALG1) 2.4.1.142	(ALG1) 2.4.1.142	(ALG1) 2.4.1.142	(ALG1) 2.4.1.142	(ALG1) 2.4.1.142										(ALG1) 2.4.1.142	(ALG1) 2.4.1.142			(ALG1) 2.4.1.142
N- and O-glycan Biosynthesis	Farnesyl-PP ---> Dolichol-PP ---> N-Glycan structure	1079		(ALG2) 2.4.1.132+2.4.1.257	(ALG2) 2.4.1.132+2.4.1.257	(ALG2) 2.4.1.132+2.4.1.257	(ALG2) 2.4.1.132+2.4.1.257	(ALG2) 2.4.1.132+2.4.1.257	(ALG2) 2.4.1.132+2.4.1.257	(ALG2) 2.4.1.132+2.4.1.257	(ALG2) 2.4.1.132+2.4.1.257	(ALG2) 2.4.1.132+2.4.1.257	(ALG2) 2.4.1.132+2.4.1.257	(ALG2) 2.4.1.132+2.4.1.257	(ALG2) 2.4.1.132+2.4.1.257	(ALG2) 2.4.1.132+2.4.1.257	(ALG2) 2.4.1.132+2.4.1.257	(ALG2) 2.4.1.132+2.4.1.257	(ALG2) 2.4.1.132+2.4.1.257	(ALG2) 2.4.1.132+2.4.1.257	(ALG2) 2.4.1.132+2.4.1.257	(ALG2) 2.4.1.132+2.4.1.257										(ALG2) 2.4.1.132+2.4.1.257	(ALG2) 2.4.1.132+2.4.1.257			(ALG2) 2.4.1.132+2.4.1.257
N- and O-glycan Biosynthesis	Farnesyl-PP ---> Dolichol-PP ---> N-Glycan structure	1080		(ALG11) 2.4.1.131	(ALG11) 2.4.1.131	(ALG11) 2.4.1.131	(ALG11) 2.4.1.131	(ALG11) 2.4.1.131	(ALG11) 2.4.1.131	(ALG11) 2.4.1.131	(ALG11) 2.4.1.131	(ALG11) 2.4.1.131	(ALG11) 2.4.1.131	(ALG11) 2.4.1.131	(ALG11) 2.4.1.131	(ALG11) 2.4.1.131	(ALG11) 2.4.1.131	(ALG11) 2.4.1.131	(ALG11) 2.4.1.131													(ALG11) 2.4.1.131	(ALG11) 2.4.1.131			(ALG11) 2.4.1.131
N- and O-glycan Biosynthesis	Farnesyl-PP ---> Dolichol-PP ---> N-Glycan structure	1081		(DPM1) 2.4.1.83; (DPM2); (DPM3)	(DPM1) 2.4.1.83	(DPM1) 2.4.1.83; (DPM2)	(DPM1) 2.4.1.83; (DPM2); (DPM3)	(DPM1) 2.4.1.83	(DPM1) 2.4.1.83	(DPM1) 2.4.1.83	(DPM1) 2.4.1.83; (DPM3)	(DPM1) 2.4.1.83; (DPM3)	(DPM1) 2.4.1.83	(DPM1) 2.4.1.83					(DPM1) 2.4.1.83		(DPM1) 2.4.1.83; (DPM3)	(DPM1) 2.4.1.83; (DPM3)		(DPM1) 2.4.1.83	(DPM1) 2.4.1.83	(DPM1) 2.4.1.83	(DPM1) 2.4.1.83	(DPM1) 2.4.1.83	(DPM1) 2.4.1.83	(DPM1) 2.4.1.83	(DPM1) 2.4.1.83	(DPM1) 2.4.1.83	(DPM1) 2.4.1.83	(DPM1) 2.4.1.83	(DPM1) 2.4.1.83	(DPM1) 2.4.1.83
N- and O-glycan Biosynthesis	Farnesyl-PP ---> Dolichol-PP ---> N-Glycan structure	1082		(ALG3) 2.4.1.258	(ALG3) 2.4.1.258	(ALG3) 2.4.1.258	(ALG3) 2.4.1.258		(ALG3) 2.4.1.258	(ALG3) 2.4.1.258	(ALG3) 2.4.1.258	(ALG3) 2.4.1.258		(ALG3) 2.4.1.258	(ALG3) 2.4.1.258	(ALG3) 2.4.1.258		(ALG3) 2.4.1.258	(ALG3) 2.4.1.258	(ALG3) 2.4.1.258
N- and O-glycan Biosynthesis	Farnesyl-PP ---> Dolichol-PP ---> N-Glycan structure	1083		(ALG9) 2.4.1.259+2.4.1.261		(ALG9) 2.4.1.259+2.4.1.261	(ALG9) 2.4.1.259+2.4.1.261		(ALG9) 2.4.1.259+2.4.1.261	(ALG9) 2.4.1.259+2.4.1.261	(ALG9) 2.4.1.259+2.4.1.261	(ALG9) 2.4.1.259+2.4.1.261			(ALG9) 2.4.1.259+2.4.1.261	(ALG9) 2.4.1.259+2.4.1.261		(ALG9) 2.4.1.259+2.4.1.261	(ALG9) 2.4.1.259+2.4.1.261
N- and O-glycan Biosynthesis	Farnesyl-PP ---> Dolichol-PP ---> N-Glycan structure	1084		(ALG12) 2.4.1.260		(ALG12) 2.4.1.260	(ALG12) 2.4.1.260		(ALG12) 2.4.1.260	(ALG12) 2.4.1.260	(ALG12) 2.4.1.260	(ALG12) 2.4.1.260			(ALG12) 2.4.1.260	(ALG12) 2.4.1.260		(ALG12) 2.4.1.260	(ALG12) 2.4.1.260	(ALG12) 2.4.1.260
N- and O-glycan Biosynthesis	Farnesyl-PP ---> Dolichol-PP ---> N-Glycan structure	1085		3.1.4.48
N- and O-glycan Biosynthesis	Farnesyl-PP ---> Dolichol-PP ---> N-Glycan structure	1086		(ALG5) 2.4.1.117	(ALG5) 2.4.1.117	(ALG5) 2.4.1.117	(ALG5) 2.4.1.117	(ALG5) 2.4.1.117	(ALG5) 2.4.1.117	(ALG5) 2.4.1.117	(ALG5) 2.4.1.117	(ALG5) 2.4.1.117	(ALG5) 2.4.1.117	(ALG5) 2.4.1.117	(ALG5) 2.4.1.117	(ALG5) 2.4.1.117	(ALG5) 2.4.1.117				(ALG5) 2.4.1.117	(ALG5) 2.4.1.117										(ALG5) 2.4.1.117	(ALG5) 2.4.1.117
N- and O-glycan Biosynthesis	Farnesyl-PP ---> Dolichol-PP ---> N-Glycan structure	1087		(ALG6) 2.4.1.267	(ALG6) 2.4.1.267	(ALG6) 2.4.1.267	(ALG6) 2.4.1.267	(ALG6) 2.4.1.267	(ALG6) 2.4.1.267	(ALG6) 2.4.1.267	(ALG6) 2.4.1.267	(ALG6) 2.4.1.267	(ALG6) 2.4.1.267	(ALG6) 2.4.1.267	(ALG6) 2.4.1.267	(ALG6) 2.4.1.267	(ALG6) 2.4.1.267															(ALG6) 2.4.1.267	(ALG6) 2.4.1.267
N- and O-glycan Biosynthesis	Farnesyl-PP ---> Dolichol-PP ---> N-Glycan structure	1088		(ALG8) 2.4.1.265	(ALG8) 2.4.1.265	(ALG8) 2.4.1.265	(ALG8) 2.4.1.265	(ALG8) 2.4.1.265	(ALG8) 2.4.1.265	(ALG8) 2.4.1.265	(ALG8) 2.4.1.265	(ALG8) 2.4.1.265	(ALG8) 2.4.1.265	(ALG8) 2.4.1.265	(ALG8) 2.4.1.265	(ALG8) 2.4.1.265					(ALG8) 2.4.1.265	(ALG8) 2.4.1.265
N- and O-glycan Biosynthesis	Farnesyl-PP ---> Dolichol-PP ---> N-Glycan structure	1089		(ALG 10) 2.4.1.256		(ALG 10) 2.4.1.256	(ALG 10) 2.4.1.256	(ALG 10) 2.4.1.256	(ALG 10) 2.4.1.256		(ALG 10) 2.4.1.256			(ALG 10) 2.4.1.256	(ALG 10) 2.4.1.256	(ALG 10) 2.4.1.256	(ALG 10) 2.4.1.256				(ALG 10) 2.4.1.256	(ALG 10) 2.4.1.256												(ALG 10) 2.4.1.256
N- and O-glycan Biosynthesis	Farnesyl-PP ---> Dolichol-PP ---> N-Glycan structure	1090		(STT) 2.4.99.18; (OST)	(STT) 2.4.99.18; (OST)	(STT) 2.4.99.18; (OST)	(STT) 2.4.99.18; (OST)	(STT) 2.4.99.18; (OST)	(STT) 2.4.99.18; (OST)	(STT) 2.4.99.18	(STT) 2.4.99.18; (OST)	(STT) 2.4.99.18	(STT) 2.4.99.18; (OST)	(STT) 2.4.99.18; (OST)	(STT) 2.4.99.18; (OST)	(STT) 2.4.99.18; (OST)	(STT) 2.4.99.18; (OST)	(STT) 2.4.99.18	(STT) 2.4.99.18		(STT) 2.4.99.18; (OST)	(STT) 2.4.99.18; (OST)	(STT) 2.4.99.18; (OST)	(STT) 2.4.99.18; (OST)	(STT) 2.4.99.18; (OST)	(STT) 2.4.99.18; (OST)	(STT) 2.4.99.18; (OST)	(STT) 2.4.99.18	(STT) 2.4.99.18; (OST)	(STT) 2.4.99.18; (OST)	(STT) 2.4.99.18	(STT) 2.4.99.18; (OST)	(STT) 2.4.99.18; (OST)			(STT) 2.4.99.18; (OST)
N- and O-glycan Biosynthesis	Farnesyl-PP ---> Dolichol-PP ---> N-Glycan structure	1091		(GCS1) 3.2.1.106		(GCS1) 3.2.1.106	(GCS1) 3.2.1.106	(GCS1) 3.2.1.106	(GCS1) 3.2.1.106		(GCS1) 3.2.1.106			(GCS1) 3.2.1.106	(GCS1) 3.2.1.106		(GCS1) 3.2.1.106		(GCS1) 3.2.1.106	(GCS1) 3.2.1.106	(GCS1) 3.2.1.106	(GCS1) 3.2.1.106
N- and O-glycan Biosynthesis	Farnesyl-PP ---> Dolichol-PP ---> N-Glycan structure	1092		(GANAB) 3.2.1.84	(GANAB) 3.2.1.84	(GANAB) 3.2.1.84	(GANAB) 3.2.1.84	(GANAB) 3.2.1.84	(GANAB) 3.2.1.84	(GANAB) 3.2.1.84	(GANAB) 3.2.1.84	(GANAB) 3.2.1.84		(GANAB) 3.2.1.84	(GANAB) 3.2.1.84	(GANAB) 3.2.1.84		(GANAB) 3.2.1.84	(GANAB) 3.2.1.84	(GANAB) 3.2.1.84	(GANAB) 3.2.1.84	(GANAB) 3.2.1.84	(GANAB) 3.2.1.84													(GANAB) 3.2.1.84
N- and O-glycan Biosynthesis	Farnesyl-PP ---> Dolichol-PP ---> N-Glycan structure	1093		(MAN1) 3.2.1.113	(MAN1) 3.2.1.113	(MAN1) 3.2.1.113	(MAN1) 3.2.1.113	(MAN1) 3.2.1.113	(MAN1) 3.2.1.113	(MAN1) 3.2.1.113	(MAN1) 3.2.1.113	(MAN1) 3.2.1.113		(MAN1) 3.2.1.113	(MAN1) 3.2.1.113	(MAN1) 3.2.1.113
N- and O-glycan Biosynthesis	Farnesyl-PP ---> Dolichol-PP ---> N-Glycan structure	1094		(MGAT1) 2.4.1.101		(MGAT1) 2.4.1.101	(MGAT1) 2.4.1.101		(MGAT1) 2.4.1.101	(MGAT1) 2.4.1.101		(MGAT1) 2.4.1.101		(MGAT1) 2.4.1.101		(MGAT1) 2.4.1.101
N- and O-glycan Biosynthesis	Farnesyl-PP ---> Dolichol-PP ---> N-Glycan structure	1095		(MAN2) 3.2.1.114			(MAN2) 3.2.1.114						(MAN2) 3.2.1.114				(MAN2) 3.2.1.114
N- and O-glycan Biosynthesis	Farnesyl-PP ---> Dolichol-PP ---> N-Glycan structure	1096		(MGAT2) 2.4.1.143	(MGAT2) 2.4.1.143		(MGAT2) 2.4.1.143
N- and O-glycan Biosynthesis	Farnesyl-PP ---> Dolichol-PP ---> N-Glycan structure	1097		(MGAT3) 2.4.1.144		(MGAT3) 2.4.1.144	(MGAT3) 2.4.1.144									(MGAT3) 2.4.1.144
N- and O-glycan Biosynthesis	Farnesyl-PP ---> Dolichol-PP ---> N-Glycan structure	1098		(MGAT4) 2.4.1.145
N- and O-glycan Biosynthesis	Farnesyl-PP ---> Dolichol-PP ---> N-Glycan structure	1099		(MGAT5) 2.4.1.155
N- and O-glycan Biosynthesis	Farnesyl-PP ---> Dolichol-PP ---> N-Glycan structure	1100		(MGAT4C) 2.4.1.201+2.4.1.145
N- and O-glycan Biosynthesis	Farnesyl-PP ---> Dolichol-PP ---> N-Glycan structure	1101		(FUT8) 2.4.1.68
N- and O-glycan Biosynthesis	Farnesyl-PP ---> Dolichol-PP ---> N-Glycan structure	1102		2.4.1.38
N- and O-glycan Biosynthesis	Farnesyl-PP ---> Dolichol-PP ---> N-Glycan structure	1103		2.4.99.1
		1104
		1105	164	O-glycan biosynthesis
		1106		UDP-GlcNAc ---> UDP-GalNAc + Peptide ---> O-glycan structures
N- and O-glycan Biosynthesis	UDP-GlcNAc ---> UDP-GalNAc + Peptide ---> O-glycan structures	1107		5.1.3.7
N- and O-glycan Biosynthesis	UDP-GlcNAc ---> UDP-GalNAc + Peptide ---> O-glycan structures	1108		2.4.1.41	2.4.1.41	2.4.1.41						2.4.1.41		2.4.1.41							2.4.1.41	2.4.1.41	2.4.1.41									2.4.1.41	2.4.1.41			2.4.1.41
N- and O-glycan Biosynthesis	UDP-GlcNAc ---> UDP-GalNAc + Peptide ---> O-glycan structures	1109		2.4.99.3
N- and O-glycan Biosynthesis	UDP-GlcNAc ---> UDP-GalNAc + Peptide ---> O-glycan structures	1110		2.4.1.122					2.4.1.122		2.4.1.122	2.4.1.122			2.4.1.122
N- and O-glycan Biosynthesis	UDP-GlcNAc ---> UDP-GalNAc + Peptide ---> O-glycan structures	1111		2.4.99.4
N- and O-glycan Biosynthesis	UDP-GlcNAc ---> UDP-GalNAc + Peptide ---> O-glycan structures	1112		2.4.99.3
N- and O-glycan Biosynthesis	UDP-GlcNAc ---> UDP-GalNAc + Peptide ---> O-glycan structures	1113		2.4.1.102
N- and O-glycan Biosynthesis	UDP-GlcNAc ---> UDP-GalNAc + Peptide ---> O-glycan structures	1114		2.4.1.147
N- and O-glycan Biosynthesis	UDP-GlcNAc ---> UDP-GalNAc + Peptide ---> O-glycan structures	1115		2.4.1.148
