# Supplementary material for: Chromerid genomes reveal the evolutionary path from photosynthetic algae to obligate intracellular parasites
Source: eLife. 2015 Jul 15;4:e06974. doi: 10.7554/eLife.06974 (PMC4501334; doi:10.7554/eLife.06974)
Supplement: Figure 2—source data 2. — DOI: http://dx.doi.org/10.7554/eLife.06974.008 [file elife06974s004.xlsx]

## Sheet: F2-SD2
Subunit			Query ID				H sapiens			S cerevisiae				% length			HMMer
Systematic name	Complex membership	Alternate name(s)	H sapiens	S cerevisiae	Organism	Database ID	E value	R Top hit	R E value	E value	R Top hit	R E value	Length	H sapiens	S cerevisiae	Notes	HMMer ID	E value
Tom1	ESCRT0		NP_005479.1		Bbovis	BBOV_III011430							666	135			BBOV_III011430	1.2e-10
Tom1	ESCRT0		NP_005479.1		Creinhardtii	Cre06.g292000.t1.1		NP_001076437.1	2e-15				770	157			Cre06.g292000.t1.1	2.6e-23
Tom1	ESCRT0		NP_005479.1		Cvelia	Cvel_11233.t1	2e-06	NP_001076437.1	1e-06				909	185			Cvel_11233.t1	1.6e-07
Tom1	ESCRT0		NP_005479.1		Esiliculosus	Esi0063_0116	7e-22	NP_001129204.1	4e-28				418	85			Esi0063_0116	2.9e-29
Tom1	ESCRT0		NP_005479.1		Esiliculosus	Esi0303_0017	6e-15	NP_001076437.1	2e-14				606	123			Esi0303_0017	8.5e-23
Tom1	ESCRT0		NP_005479.1		Etenella	ETH_00042115	0.016	NP_001076437.1	0.004				207	42			ETH_00042115	2.8e-22
Tom1	ESCRT0		NP_005479.1		Imultifilis	IMG5_032910	7e-11	NP_001076437.1	2e-12				622	126			IMG5_032910	1e-09
Tom1	ESCRT0		NP_005479.1		Ncaninum	NCLIV_060110	0.001	NP_001129201.1	0.008				895	182			NCLIV_060110	1.3e-17
Tom1	ESCRT0		NP_005479.1		Pberghei	PBANKA_140620	0.017						1200	244			PBANKA_140620	1.2e-19
Tom1	ESCRT0		NP_005479.1		Pchabaudi	PCHAS_140810	0.097	NP_001005862.1	0.14				1098	223			PCHAS_140810	8.4e-18
Tom1	ESCRT0		NP_005479.1		Pfalciparum	PF3D7_1307700	0.017	NP_036466.2	0.75				1235	251			PF3D7_1307700	3.7e-13
Tom1	ESCRT0		NP_005479.1		Pknowlesi	PKH_140660	0.014	NP_001076437.1	0.025				1215	247			PKH_140660	3.5e-18
Tom1	ESCRT0		NP_005479.1		Pmarinus	C5KWG0	0.002	NP_001076437.1	0.003				441	90			C5KWG0	3.4e-19
Tom1	ESCRT0		NP_005479.1		Pmarinus	C5KGZ0							289	59		gene model needs revision	C5KGZ0	3.1e-24
Tom1	ESCRT0		NP_005479.1		Pmarinus	C5LPV1							74	15		fragment	C5LPV1	3e-05
Tom1	ESCRT0		NP_005479.1		Preichenowi	PRCDC_1306700		-					1240	252			PRCDC_1306700	1.1e-07
Tom1	ESCRT0		NP_005479.1		Pultium	PYU1_T008728		NP_001076437.1	3e-23				327	66			PYU1_T008728	2.4e-32
Tom1	ESCRT0		NP_005479.1		Pultium	PYU1_T012211		NP_001076437.1	2e-16				461	94			PYU1_T012211	3.7e-29
Tom1	ESCRT0		NP_005479.1		Pvivax	PVX_122215	0.001	NP_001076437.1	0.002				1246	253			PVX_122215	3.8e-20
Tom1	ESCRT0		NP_005479.1		Pyoelii	PYYM_1409800	0.022	NP_004439.2	0.017				1180	240			PYYM_1409800	7.7e-20
Tom1	ESCRT0		NP_005479.1		Tgondii	TGME49_216030	0.002						1385	282			TGME49_216030	9e-16
Tom1	ESCRT0		NP_005479.1		Tthermohila	TTHERM_00473340							520	106			TTHERM_00473340	1.9e-12
Tom1	ESCRT0		NP_005479.1		Vbrassicaformis	Vbra_7379.t1	7e-13	NP_001076437.1	6e-14				582	118			Vbra_7379.t1	5.2e-12
Tom1	ESCRT0		NP_005479.1		Vbrassicaformis	Vbra_9937.t1	0.048	NP_001076437.1	0.002				741	151			Vbra_9937.t1	3.6e-07
Vps23	ESCRTI	Tsg101;Stp22p	NP_006283.1	NP_009919.3	Bbovis	BBOV_IV010720	2e-08	NP_006283.1	1e-07				383	98	99		BBOV_IV010720	4.7e-17
Vps23	ESCRTI	Tsg101;Stp22p	NP_006283.1	NP_009919.3	Creinhardtii	Cre07.g351050.t1.2		NP_006283.1	3e-26				592	151	154		Cre07.g351050.t1.2	7.5e-65
Vps23	ESCRTI	Tsg101;Stp22p	NP_006283.1	NP_009919.3	Cvelia	Cvel_16845.t1	1e-24	NP_006283.1	4e-31	5e-09	NP_009919.3	4e-10	361	92	94		Cvel_16845.t1	9.3e-32
Vps23	ESCRTI	Tsg101;Stp22p	NP_006283.1	NP_009919.3	Esiliculosus	Esi0095_0051	1e-17	NP_006283.1	3e-19				452	115	117		Esi0095_0051	2.9e-36
Vps23	ESCRTI	Tsg101;Stp22p	NP_006283.1	NP_009919.3	Esiliculosus	Esi0095_0041	1e-15	NP_006283.1	3e-26				337	86	88		Esi0095_0041	4.2e-43
Vps23	ESCRTI	Tsg101;Stp22p	NP_006283.1	NP_009919.3	Esiliculosus	Esi0095_0042	5e-11	NP_006283.1	3e-11				154	39	40	two genes are one	Esi0095_0042	5e-21
Vps23	ESCRTI	Tsg101;Stp22p	NP_006283.1	NP_009919.3	Pmarinus	C5M117	1e-07	NP_006283.1	2e-07				198	51	51		C5M117	1.6e-11
Vps23	ESCRTI	Tsg101;Stp22p	NP_006283.1	NP_009919.3	Ptricornutum	49632	1e-22	NP_006283.1	6e-35	8e-06	NP_009919.3	4e-06	421	107	109		49632	1.7e-60
Vps23	ESCRTI	Tsg101;Stp22p	NP_006283.1	NP_009919.3	Ptricornutum	28874	3e-17	NP_006283.1	2e-27				411	105	107		28874	1.1e-53
Vps23	ESCRTI	Tsg101;Stp22p	NP_006283.1	NP_009919.3	Pultium	PYU1_T000021		NP_006283.1	4e-24				308	79	80		PYU1_T000021	2.5e-124
Vps23	ESCRTI	Tsg101;Stp22p	NP_006283.1	NP_009919.3	Sminutum	symbB.v1.2.024058.t1	8e-31	NP_006283.1	1e-33	0.001	NP_009919.3	0.0004	824	210	214	two isoforms	symbB.v1.2.024058.t1	1.8e-59
Vps23	ESCRTI	Tsg101;Stp22p	NP_006283.1	NP_009919.3	Tannulata	TA06765	3e-10	NP_006283.1	1e-09				294	75	76		TA06765	6.4e-16
Vps23	ESCRTI	Tsg101;Stp22p	NP_006283.1	NP_009919.3	Tparva	TP01_0734	5e-10	NP_006283.1	3e-09				309	79	80		TP01_0734	4e-13
Vps23	ESCRTI	Tsg101;Stp22p	NP_006283.1	NP_009919.3	Tpseudonana	23630	4e-38	NP_006283.1	2e-45	2e-07	NP_009919.3	3e-08	438	112	114		23630	5.3e-61
Vps23	ESCRTI	Tsg101;Stp22p	NP_006283.1	NP_009919.3	Tthermohila	TTHERM_01132890	1e-11	NP_006283.1	2e-11				413	105	107		TTHERM_01132890	6.7e-26
Vps23	ESCRTI	Tsg101;Stp22p	NP_006283.1	NP_009919.3	Vbrassicaformis	Vbra_22089.t1	2e-35	NP_006283.1	7e-39	0.0001	NP_009919.3	3e-05	423	108	110		Vbra_22089.t1	1.4e-37
Vps28	ESCRTI		NP_057292.1	NP_015260.1	Bbovis	BBOV_IV010370	6e-15	NP_057292.1	7e-14	2e-13	NP_015260.1	2e-13	222	100	92		BBOV_IV010370	5.5e-29
Vps28	ESCRTI		NP_057292.1	NP_015260.1	Creinhardtii	Cre16.g678100.t1.2		NP_057292.1	2e-38				225	102	93		Cre16.g678100.t1.2	1.4e-66
Vps28	ESCRTI		NP_057292.1	NP_015260.1	Cvelia	Cvel_11034.t1	5e-30	NP_057292.1	5e-30	2e-20	NP_015260.1	2e-21	211	95	87		Cvel_11034.t1	2.2e-32
Vps28	ESCRTI		NP_057292.1	NP_015260.1	Esiliculosus	Esi0309_0009	9e-55	NP_057292.1	2e-54	1e-27	NP_015260.1	3e-28	234	106	97
Vps28	ESCRTI		NP_057292.1	NP_015260.1	Pmarinus	C5M059	9e-21	NP_057292.1	1e-19	2e-12	NP_015260.1	3e-12	1147	519	474		C5M059	4.5e-42
Vps28	ESCRTI		NP_057292.1	NP_015260.1	Ptricornutum	19669	1e-44	NP_057292.1	4e-44	4e-27	NP_015260.1	2e-27	203	92	84		19669	4.8e-63
Vps28	ESCRTI		NP_057292.1	NP_015260.1	Pultium	PYU1_T010015		NP_057292.1	1e-46				226	102	93		PYU1_T010015	4.3e-83
Vps28	ESCRTI		NP_057292.1	NP_015260.1	Sminutum	symbB.v1.2.032483.t1	5e-25	NP_057292.1	2e-25	2e-18	NP_015260.1	1e-19	264	119	109		symbB.v1.2.032483.t1	2.5e-42
Vps28	ESCRTI		NP_057292.1	NP_015260.1	Tannulata	tannA_chr01;1436481-1437694
Vps28	ESCRTI		NP_057292.1	NP_015260.1	Tparva	TP01_0691	1e-09	NP_057292.1	1e-08	3e-12	NP_015260.1	3e-12	185	84	76		TP01_0691	8.2e-19
Vps28	ESCRTI		NP_057292.1	NP_015260.1	Tpseudonana	9031	5e-44	NP_057292.1	1e-43	1e-26	NP_015260.1	6e-27	226	102	93		9031	2.1e-63
Vps28	ESCRTI		NP_057292.1	NP_015260.1	Vbrassicaformis	Vbra_9777.t1	3e-36	NP_057292.1	4e-36	2e-26	NP_015260.1	5e-27	211	95	87		Vbra_9777.t1	1.6e-40
Vps37	ESCRTI	Srn2p	NP_689628.2	NP_013220.1	Creinhardtii	Cre08.g362550.t1.2		NP_001138624.1	1e-07				342	86	161		Cre08.g362550.t1.2	3.9e-08
Vps37	ESCRTI	Srn2p	NP_689628.2	NP_013220.1	Cvelia	Cvel_32156.t1	3e-08	NP_001138624.1	1e-08	0.48	NP_013595.1	0.38	118	30	55	editing required	Cvel_27504.t1	0.013
Vps37	ESCRTI	Srn2p	NP_689628.2	NP_013220.1	Esiliculosus	Esi0125_0048	4e-16	NP_001138624.1	1e-11				376	95	177		Esi0125_0048	7.2e-09
Vps37	ESCRTI	Srn2p	NP_689628.2	NP_013220.1	Ptricornutum	32539	0.0001	NP_078943.1	5e-05				303	76	142		32539	5.3e-09
Vps37	ESCRTI	Srn2p	NP_689628.2	NP_013220.1	Pultium	PYU1_T011321		NP_001138624.1	7e-17				370	93	174		PYU1_T011321	2e-22
Vps37	ESCRTI	Srn2p	NP_689628.2	NP_013220.1	Tpseudonana	268881	5e-10	NP_001138624.1	1e-09				382	96	179		268881	4.1e-10
Vps37	ESCRTI	Srn2p	NP_689628.2	NP_013220.1	Vbrassicaformis	Vbra_21351.t1	1e-14	NP_001138624.1	4e-14	0.89	NP_013667.1	3e-10	334	84	157		Vbra_13796.t1	0.049
Vps22	ESCRTII	Snf8p	NP_009172.2	NP_015323.1	Bbovis	BBOV_II005030	3e-37	NP_009172.2	3e-36	3e-18	NP_015323.1	4e-18	242	94	104		BBOV_II005030	1.1e-40
Vps22	ESCRTII	Snf8p	NP_009172.2	NP_015323.1	Creinhardtii	Cre17.g706650.t1.2		NP_009172.2	4e-75				265	103	114		Cre17.g706650.t1.2	4.8e-77
Vps22	ESCRTII	Snf8p	NP_009172.2	NP_015323.1	Cvelia	Cvel_1288.t1	2e-44	NP_009172.2	6e-53	5e-22	NP_015323.1	6e-28	287	111	123		Cvel_1288.t1	5.6e-52
Vps22	ESCRTII	Snf8p	NP_009172.2	NP_015323.1	Esiliculosus	Esi0006_0092	3e-63	NP_009172.2	4e-64	4e-28	NP_015323.1	6e-30	269	104	115		Esi0006_0092	3.7e-72
Vps22	ESCRTII	Snf8p	NP_009172.2	NP_015323.1	Pmarinus	C5L4C3	1e-43	NP_009172.2	2e-43	3e-22	NP_015323.1	1e-22	200	78	86		C5L4C3	4.9e-52
Vps22	ESCRTII	Snf8p	NP_009172.2	NP_015323.1	Pmarinus	C5KGH4							200	78	86	scaffolds are identical in gene regions	C5KGH4	2e-51
Vps22	ESCRTII	Snf8p	NP_009172.2	NP_015323.1	Pmarinus	C5KFG9							167	65	72		C5KFG9	4.1e-45
Vps22	ESCRTII	Snf8p	NP_009172.2	NP_015323.1	Ptricornutum	16493	1e-51	NP_009172.2	5e-51	2e-25	NP_015323.1	1e-25	215	83	92		16493	2.2e-60
Vps22	ESCRTII	Snf8p	NP_009172.2	NP_015323.1	Pultium	PYU1_T012846		NP_009172.2	6e-75				246	95	106		PYU1_T012846	1.3e-112
Vps22	ESCRTII	Snf8p	NP_009172.2	NP_015323.1	Sminutum	symbB.v1.2.026629.t1	3e-40	NP_009172.2	4e-40	4e-22	NP_015323.1	8e-23	412	160	177		symbB.v1.2.026629.t1	4.8e-53
Vps22	ESCRTII	Snf8p	NP_009172.2	NP_015323.1	Tannulata	TA17290	1e-24	NP_009172.2	1e-23	1e-21	NP_015323.1	2e-21	258	100	111		TA17290	1.2e-36
Vps22	ESCRTII	Snf8p	NP_009172.2	NP_015323.1	Tparva	TP04_0045	2e-23	NP_009172.2	1e-22	1e-16	NP_015323.1	2e-16	246	95	106		TP04_0045	1.7e-31
Vps22	ESCRTII	Snf8p	NP_009172.2	NP_015323.1	Tpseudonana	32191	7e-57	NP_009172.2	2e-56	4e-30	NP_015323.1	2e-30	214	83	92		32191	8.4e-62
Vps22	ESCRTII	Snf8p	NP_009172.2	NP_015323.1	Tthermohila	TTHERM_00449090	2e-30	NP_009172.2	1e-31	2e-22	NP_015323.1	7e-24	245	95	105		TTHERM_00449090	6.2e-48
Vps22	ESCRTII	Snf8p	NP_009172.2	NP_015323.1	Vbrassicaformis	Vbra_19424.t1	1e-66	NP_009172.2	2e-66	2e-32	NP_015323.1	5e-33	253	98	109		Vbra_19424.t1	7.4e-65
Vps25	ESCRTII		NP_115729.1	NP_012636.1	Bbovis	BBOV_I004630	0.012	NP_115729.1	0.18	0.006	NP_012636.1	0.011	246	140	122		BBOV_I004630	1.1e-13
Vps25	ESCRTII		NP_115729.1	NP_012636.1	Creinhardtii	Cre02.g076400.t1.2		NP_115729.1	4e-38				175	99	87		Cre02.g076400.t1.2	1e-45
Vps25	ESCRTII		NP_115729.1	NP_012636.1	Cvelia	Cvel_25124.t1	1e-41	NP_115729.1	1e-41	2e-23	NP_012636.1	3e-24	184	105	91		Cvel_25124.t1	6e-37
Vps25	ESCRTII		NP_115729.1	NP_012636.1	Esiliculosus	Esi0125_0038	2e-18	NP_115729.1	3e-18	2e-05	NP_012636.1	4e-06	142	81	70		Esi0125_0038	6.2e-33
Vps25	ESCRTII		NP_115729.1	NP_012636.1	Esiliculosus	Esi0125_0039							43	24	21	two hits are one gene	Esi0125_0039	0.00034
Vps25	ESCRTII		NP_115729.1	NP_012636.1	Pmarinus	C5LCU8	3e-36	NP_115729.1	2e-37	2e-18	NP_012636.1	1e-19	197	112	98		C5LCU8	1.9e-44
Vps25	ESCRTII		NP_115729.1	NP_012636.1	Pmarinus	C5LVX1	6e-07	NP_115729.1	1e-06				131	74	65		C5LVX1	3.4e-10
Vps25	ESCRTII		NP_115729.1	NP_012636.1	Ptricornutum	38893	6e-38	NP_115729.1	3e-37	3e-19	NP_012636.1	1e-19	175	99	87		38893	9.3e-50
Vps25	ESCRTII		NP_115729.1	NP_012636.1	Pultium	PYU1_T012368		NP_115729.1	6e-36				180	102	89		PYU1_T012368	1.8e-60
Vps25	ESCRTII		NP_115729.1	NP_012636.1	Sminutum	symbB.v1.2.024656.t1	5e-14	NP_115729.1	3e-14	1e-05	NP_012636.1	9e-07	132	75	65		symbB.v1.2.024656.t1	3.7e-13
Vps25	ESCRTII		NP_115729.1	NP_012636.1	Tannulata	TA04930	0.004	NP_115729.1	0.057	0.001	NP_012636.1	0.002	249	141	123		TA04930	1.4e-11
Vps25	ESCRTII		NP_115729.1	NP_012636.1	Tparva	TP03_0505	0.019	NP_115729.1	0.28	0.005	NP_012636.1	0.01	249	141	123		TP03_0505	7.7e-11
Vps25	ESCRTII		NP_115729.1	NP_012636.1	Tpseudonana	37819	3e-34	NP_115729.1	1e-33	9e-13	NP_012636.1	4e-13	179	102	89		37819	4.5e-44
Vps25	ESCRTII		NP_115729.1	NP_012636.1	Tthermohila	TTHERM_00532600	4e-09	NP_115729.1	4e-12	0.023	NP_012636.1	0.003	145	82	72		TTHERM_00532600	2.4e-14
Vps25	ESCRTII		NP_115729.1	NP_012636.1	Vbrassicaformis	Vbra_9077.t1	5e-43	NP_115729.1	8e-43	4e-23	NP_012636.1	9e-24	185	105	92		Vbra_9077.t1	2.9e-38
Vps36	ESCRTII		NP_057159.2	NP_013521.3	Bbovis	BBOV_IV008120	0.0003	NP_057159.2	0.002				197	51	35		BBOV_IV008120	2.7e-09
Vps36	ESCRTII		NP_057159.2	NP_013521.3	Creinhardtii	Cre03.g159750.t1.2		NP_057159.2	3e-44				768	199	136		Cre03.g159750.t1.2	3.7e-57
Vps36	ESCRTII		NP_057159.2	NP_013521.3	Cvelia	Cvel_4733.t1	3e-18	NP_057159.2	3e-19	0.0003	NP_013521.3	1e-06	472	122	83		Cvel_4733.t1	3.2e-20
Vps36	ESCRTII		NP_057159.2	NP_013521.3	Esiliculosus	Esi0306_0005	3e-41	NP_057159.2	1e-46				422	109	75		Esi0306_0005	7.7e-74
Vps36	ESCRTII		NP_057159.2	NP_013521.3	Imultifilis	IMG5_164020	6e-06	NP_057159.2	2e-05				228	59	40		IMG5_164020	7e-11
Vps36	ESCRTII		NP_057159.2	NP_013521.3	Pmarinus	C5KTI9	2e-12	NP_059973.3	1e-13				697	181	123		C5KTI9	4.3e-16
Vps36	ESCRTII		NP_057159.2	NP_013521.3	Ptricornutum	44534	3e-39	NP_057159.2	1e-38	0.004	NP_013521.3	0.002	418	108	74		44534	5.1e-65
Vps36	ESCRTII		NP_057159.2	NP_013521.3	Pultium	PYU1_T007023		NP_057159.2	6e-67				442	115	78		PYU1_T007023	7.2e-147
Vps36	ESCRTII		NP_057159.2	NP_013521.3	Sminutum	symbB.v1.2.033775.t1	3e-12	NP_057159.2	1e-14				241	62	43		symbB.v1.2.033775.t1	2.7e-22
Vps36	ESCRTII		NP_057159.2	NP_013521.3	Tannulata	TA06640	7e-05	NP_057159.2	3e-06				356	92	63		TA06640	7.1e-13
Vps36	ESCRTII		NP_057159.2	NP_013521.3	Tparva	TP01_0962	6e-09	NP_057159.2	9e-08				553	143	98		TP01_0962	3.1e-13
Vps36	ESCRTII		NP_057159.2	NP_013521.3	Tpseudonana	23464	3e-37	NP_057159.2	1e-36				483	125	85		23464	5e-58
Vps36	ESCRTII		NP_057159.2	NP_013521.3	Tthermohila	TTHERM_00155350	1e-14	NP_057159.2	9e-18	8e-07	NP_013521.3	1e-07	562	146	99		TTHERM_00155350	2.2e-31
Vps36	ESCRTII		NP_057159.2	NP_013521.3	Vbrassicaformis	Vbra_17524.t1	2e-22	NP_057159.2	3e-22	0.007	NP_013521.3	0.001	414	107	73		Vbra_17524.t1	8.5e-18
Vps2	ESCRTIII	CHMP2;Did4p	NP_940818.1	NP_012924.2	Bbovis	BBOV_II006910	2e-24	NP_055268.1	2e-19	1e-18	NP_012924.2	6e-15	232	105	100		BBOV_II006910	2.9e-40
Vps2	ESCRTIII	CHMP2;Did4p	NP_940818.1	NP_012924.2	Chominis	Chro.70504	4e-27	NP_055268.1	8e-20	1e-21	NP_012924.2	8e-19	226	102	97		Chro.70504	6.3e-41
Vps2	ESCRTIII	CHMP2;Did4p	NP_940818.1	NP_012924.2	Cparvum	cgd7_4570	4e-27	NP_055268.1	8e-20	1e-21	NP_012924.2	8e-19	226	102	97		cgd7_4570	4.8e-41
Vps2	ESCRTIII	CHMP2;Did4p	NP_940818.1	NP_012924.2	Creinhardtii	Cre04.g213450.t1.2		NP_055268.1	1e-52				209	94	90		Cre04.g213450.t1.2	2.3e-72
Vps2	ESCRTIII	CHMP2;Did4p	NP_940818.1	NP_012924.2	Creinhardtii	Cre17.g735400.t1.2		NP_054762.2	2e-37				212	95	91		Cre17.g735400.t1.2	3.5e-50
Vps2	ESCRTIII	CHMP2;Did4p	NP_940818.1	NP_012924.2	Cvelia	Cvel_15651.t1	3e-45	NP_055268.1	9e-48	5e-33	NP_012924.2	3e-38	250	113	108		Cvel_15651.t1	9.9e-59
Vps2	ESCRTIII	CHMP2;Did4p	NP_940818.1	NP_012924.2	Esiliculosus	Esi0007_0176	4e-54	NP_055268.1	2e-54	9e-40	NP_012924.2	1e-43	248	112	107		Esi0007_0176	3.1e-80
Vps2	ESCRTIII	CHMP2;Did4p	NP_940818.1	NP_012924.2	Esiliculosus	Esi0024_0101	1e-23	NP_054762.2	1e-37	5e-17	NP_012883.1	3e-17	214	96	92		Esi0024_0101	1.6e-42
Vps2	ESCRTIII	CHMP2;Did4p	NP_940818.1	NP_012924.2	Imultifilis	IMG5_120540	3e-11	NP_055268.1	1e-08	3e-07	NP_012924.2	7e-06	207	93	89		IMG5_120540	1.7e-17
Vps2	ESCRTIII	CHMP2;Did4p	NP_940818.1	NP_012924.2	Ncaninum	NCLIV_012560	5e-09	NP_054762.2	4e-08	3e-07	NP_012924.2	9e-08	216	97	93		NCLIV_012560	3.4e-59
Vps2	ESCRTIII	CHMP2;Did4p	NP_940818.1	NP_012924.2	Pberghei	PBANKA_071460	6e-36	NP_055268.1	4e-29	2e-29	NP_012924.2	7e-26	209	94	90		PBANKA_071460	1.5e-47
Vps2	ESCRTIII	CHMP2;Did4p	NP_940818.1	NP_012924.2	Pchabaudi	PCHAS_072370	2e-34	NP_055268.1	3e-28	2e-28	NP_012924.2	4e-25	209	94	90		PCHAS_072370	4.1e-47
Vps2	ESCRTIII	CHMP2;Did4p	NP_940818.1	NP_012924.2	Pfalciparum	PF3D7_0816200	2e-28	NP_055268.1	1e-24	5e-29	NP_012924.2	6e-25	209	94	90		PF3D7_0816200	1.4e-42
Vps2	ESCRTIII	CHMP2;Did4p	NP_940818.1	NP_012924.2	Pknowlesi	PKH_051630	4e-25	NP_055268.1	4e-20	1e-22	NP_012924.2	2e-20	215	97	93		PKH_051630	1.4e-38
Vps2	ESCRTIII	CHMP2;Did4p	NP_940818.1	NP_012924.2	Pmarinus	C5L6H4	4e-61	NP_055268.1	1e-53	1e-45	NP_012924.2	4e-44	255	115	110		C5L6H4	3.7e-81
Vps2	ESCRTIII	CHMP2;Did4p	NP_940818.1	NP_012924.2	Pmarinus	C5KUA5	4e-60	NP_055268.1	6e-54	1e-45	NP_012924.2	6e-44	240	108	103		C5KUA5	1.3e-78
Vps2	ESCRTIII	CHMP2;Did4p	NP_940818.1	NP_012924.2	Pmarinus	C5KS85	7e-60	NP_055268.1	2e-53	2e-45	NP_012924.2	4e-44	255	115	110		C5KS85	2.9e-81
Vps2	ESCRTIII	CHMP2;Did4p	NP_940818.1	NP_012924.2	Preichenowi	PRCDC_0815500		NP_055268.1	4e-25				209	94	90		PRCDC_0815500	6.9e-43
Vps2	ESCRTIII	CHMP2;Did4p	NP_940818.1	NP_012924.2	Ptricornutum	5904	1e-59	NP_055268.1	6e-54	3e-39	NP_012924.2	2e-38	206	93	89		5904	3.4e-74
Vps2	ESCRTIII	CHMP2;Did4p	NP_940818.1	NP_012924.2	Ptricornutum	6433	2e-17	NP_054762.2	5e-22	2e-12	NP_012924.2	4e-08	143	64	62		6433	3.1e-27
Vps2	ESCRTIII	CHMP2;Did4p	NP_940818.1	NP_012924.2	Pultium	PYU1_T002131		NP_055268.1	5e-53				232	105	100		PYU1_T002131	5.6e-98
Vps2	ESCRTIII	CHMP2;Did4p	NP_940818.1	NP_012924.2	Pvivax	PVX_089595	3e-23	NP_055268.1	3e-21	1e-20	NP_012924.2	2e-19	212	95	91		PVX_089595	1.1e-38
Vps2	ESCRTIII	CHMP2;Did4p	NP_940818.1	NP_012924.2	Pyoelii	PYYM_0714700	2e-36	NP_055268.1	2e-29	5e-28	NP_012924.2	1e-24	209	94	90		PYYM_0714700	1.6e-47
Vps2	ESCRTIII	CHMP2;Did4p	NP_940818.1	NP_012924.2	Sminutum	symbB.v1.2.026582.t1	1e-13	NP_001025.1	2e-154				771	347	332		symbB.v1.2.026582.t1	1.4e-21
Vps2	ESCRTIII	CHMP2;Did4p	NP_940818.1	NP_012924.2	Tannulata	TA14445	2e-24	NP_055268.1	6e-18	1e-19	NP_012924.2	6e-18	220	99	95		TA14445	1.8e-37
Vps2	ESCRTIII	CHMP2;Did4p	NP_940818.1	NP_012924.2	Tgondii	TGME49_220460	5e-15	NP_054762.2	1e-18	6e-14	NP_012924.2	7e-19	265	119	114		TGME49_220460	1.9e-101
Vps2	ESCRTIII	CHMP2;Did4p	NP_940818.1	NP_012924.2	Tparva	TP02_0665	6e-26	NP_055268.1	1e-20	7e-19	NP_012924.2	1e-17	220	99	95		TP02_0665	1.4e-37
Vps2	ESCRTIII	CHMP2;Did4p	NP_940818.1	NP_012924.2	Tpseudonana	39225	8e-53	NP_055268.1	2e-48	2e-37	NP_012924.2	1e-45	233	105	100		39225	2.2e-81
Vps2	ESCRTIII	CHMP2;Did4p	NP_940818.1	NP_012924.2	Tpseudonana	196	9e-23	NP_054762.2	8e-27	1e-16	NP_012924.2	2e-11	179	81	77		196	3.5e-34
Vps2	ESCRTIII	CHMP2;Did4p	NP_940818.1	NP_012924.2	Tthermohila	TTHERM_00194250	1e-13	NP_055268.1	4e-10				210	95	91		TTHERM_00194250	6e-20
Vps2	ESCRTIII	CHMP2;Did4p	NP_940818.1	NP_012924.2	Vbrassicaformis	Vbra_21887.t1	2e-63	NP_055268.1	9e-55	8e-48	NP_012924.2	2e-48	220	99	95		Vbra_21887.t1	5.4e-70
Vps20	ESCRTIII	CHMP6	NP_078867.2	NP_013794.1	Bbovis	BBOV_III000460	8e-11	NP_078867.2	2e-11				220	109	100		BBOV_III000460	9.9e-17
Vps20	ESCRTIII	CHMP6	NP_078867.2	NP_013794.1	Creinhardtii	Cre13.g589700.t1.2		NP_078867.2	5e-25				234	116	106		Cre13.g589700.t1.2	8.8e-34
Vps20	ESCRTIII	CHMP6	NP_078867.2	NP_013794.1	Cvelia	Cvel_18620.t1	7e-29	NP_078867.2	9e-29	1e-10	NP_013794.1	2e-11	231	115	105		Cvel_18620.t1	1.5e-23
Vps20	ESCRTIII	CHMP6	NP_078867.2	NP_013794.1	Esiliculosus	Esi0034_0131	7e-32	NP_078867.2	7e-36	1e-16	NP_013794.1	5e-19	261	130	118		Esi0034_0131	6.9e-43
Vps20	ESCRTIII	CHMP6	NP_078867.2	NP_013794.1	Imultifilis	IMG5_201720	0.0005	NP_078867.2	0.003	0.002	NP_013794.1	0.001	201	100	91		IMG5_201720	4.9e-12
Vps20	ESCRTIII	CHMP6	NP_078867.2	NP_013794.1	Pberghei	PBANKA_145680	2e-07	NP_078867.2	2e-06	0.005	NP_013125.1	4e-08	228	113	103		PBANKA_145680	3e-12
Vps20	ESCRTIII	CHMP6	NP_078867.2	NP_013794.1	Pchabaudi	PCHAS_145910	1e-06	NP_078867.2	9e-06	0.004	NP_013125.1	2e-07	228	113	103		PCHAS_145910	6.9e-13
Vps20	ESCRTIII	CHMP6	NP_078867.2	NP_013794.1	Pfalciparum	PF3D7_1243500	3e-10	NP_078867.2	2e-09	2e-06	NP_013125.1	8e-10	226	112	102		PF3D7_1243500	3e-14
Vps20	ESCRTIII	CHMP6	NP_078867.2	NP_013794.1	Pknowlesi	PKH_146060	4e-10	NP_078867.2	2e-09	7e-08	NP_013125.1	3e-09	228	113	103		PKH_146060	2.9e-15
Vps20	ESCRTIII	CHMP6	NP_078867.2	NP_013794.1	Pmarinus	C5K7B4	4e-18	NP_078867.2	6e-22	3e-09	NP_013125.1	1e-09	223	111	101		C5K7B4	1.2e-28
Vps20	ESCRTIII	CHMP6	NP_078867.2	NP_013794.1	Pmarinus	C5L4L7	4e-15	NP_078867.2	8e-19				297	148	134		C5L4L7	2.7e-25
Vps20	ESCRTIII	CHMP6	NP_078867.2	NP_013794.1	Preichenowi	PRCDC_1242900		NP_078867.2	3e-09				226	112	102		PRCDC_1242900	5e-14
Vps20	ESCRTIII	CHMP6	NP_078867.2	NP_013794.1	Ptricornutum	49220	9e-20	NP_078867.2	3e-19	3e-15	NP_013794.1	3e-16	218	108	99		49220	4.6e-32
Vps20	ESCRTIII	CHMP6	NP_078867.2	NP_013794.1	Ptricornutum	48646		NP_078867.2	2e-06				517	257	234	gene model needs revision	48646	2.6e-11
Vps20	ESCRTIII	CHMP6	NP_078867.2	NP_013794.1	Pultium	PYU1_T014367		NP_078867.2	5e-34				237	118	107		PYU1_T014367	1.4e-40
Vps20	ESCRTIII	CHMP6	NP_078867.2	NP_013794.1	Pvivax	PVX_101075	6e-10	NP_078867.2	3e-09	8e-07	NP_013125.1	2e-08	228	113	103		PVX_101075	1e-14
Vps20	ESCRTIII	CHMP6	NP_078867.2	NP_013794.1	Pyoelii	PYYM_1460800	5e-08	NP_078867.2	3e-07	0.005	NP_013125.1	2e-07	228	113	103		PYYM_1460800	1.9e-12
Vps20	ESCRTIII	CHMP6	NP_078867.2	NP_013794.1	Sminutum	symbB.v1.2.007632.t1	3e-21	NP_078867.2	3e-21	8e-08	NP_013794.1	9e-09	231	115	105		symbB.v1.2.007632.t1	3.8e-25
Vps20	ESCRTIII	CHMP6	NP_078867.2	NP_013794.1	Tannulata	TA18245							229	114	104
Vps20	ESCRTIII	CHMP6	NP_078867.2	NP_013794.1	Tparva	TP03_0791							231	115	105
Vps20	ESCRTIII	CHMP6	NP_078867.2	NP_013794.1	Tpseudonana	3459	3e-14	NP_078867.2	4e-18	2e-06	NP_013794.1	3e-09	259	129	117		3459	1.8e-25
Vps20	ESCRTIII	CHMP6	NP_078867.2	NP_013794.1	Tthermohila	TTHERM_00471510	3e-05	NP_078867.2	6e-05				239	119	108		TTHERM_00471510	1.2e-06
Vps20	ESCRTIII	CHMP6	NP_078867.2	NP_013794.1	Vbrassicaformis	Vbra_20937.t1	4e-22	NP_078867.2	2e-27	1e-11	NP_013794.1	2e-15	223	111	101		Vbra_20937.t1	1.9e-26
Vps24	ESCRTIII	CHMP3	NP_057163.1	NP_012883.1	Creinhardtii	Cre07.g324400.t1.2		NP_057163.1	1e-48				213	96	95		Cre07.g324400.t1.2	9.4e-56
Vps24	ESCRTIII	CHMP3	NP_057163.1	NP_012883.1	Cvelia	Cvel_2440.t1	2e-49	NP_057163.1	2e-45	2e-17	NP_012883.1	5e-19	221	100	99		Cvel_2440.t1	1.3e-51
Vps24	ESCRTIII	CHMP3	NP_057163.1	NP_012883.1	Esiliculosus	Esi0083_0037	6e-37	NP_057163.1	2e-35	7e-19	NP_012883.1	2e-20	217	98	97		Esi0083_0037	2.1e-50
Vps24	ESCRTIII	CHMP3	NP_057163.1	NP_012883.1	Imultifilis	IMG5_197400	6e-16	NP_057163.1	8e-13	2e-14	NP_012883.1	2e-15	237	107	106		IMG5_197400	6e-29
Vps24	ESCRTIII	CHMP3	NP_057163.1	NP_012883.1	Pmarinus	C5LD28	3e-26	NP_057163.1	2e-30	3e-21	NP_013762.1	1e-28	830	374	371		C5LD28	6e-49
Vps24	ESCRTIII	CHMP3	NP_057163.1	NP_012883.1	Sminutum	symbB.v1.2.019969.t1	3e-32	NP_057163.1	1e-33	2e-11	NP_012924.2	5e-15	206	93	92		symbB.v1.2.019969.t1	7.6e-39
Vps24	ESCRTIII	CHMP3	NP_057163.1	NP_012883.1	Sminutum	symbB.v1.2.017154.t1	4e-26	NP_057163.1	3e-35	2e-13	NP_012883.1	3e-21	218	98	97		symbB.v1.2.017154.t1	4.8e-50
Vps24	ESCRTIII	CHMP3	NP_057163.1	NP_012883.1	Sminutum	symbB.v1.2.026582.t1	2e-18	NP_001025.1	2e-154	9e-07	NP_012508.1	8e-145	771	347	344	gene model needs revision	symbB.v1.2.026582.t1	5.1e-26
Vps24	ESCRTIII	CHMP3	NP_057163.1	NP_012883.1	Tthermohila	TTHERM_00055970	2e-19	NP_057163.1	6e-18	5e-15	NP_012883.1	5e-16	232	105	104		TTHERM_00055970	1e-30
Vps24	ESCRTIII	CHMP3	NP_057163.1	NP_012883.1	Vbrassicaformis	Vbra_9657.t1	7e-52	NP_057163.1	1e-46	4e-21	NP_012883.1	9e-22	214	96	96		Vbra_9657.t1	1.6e-54
Vps32	ESCRTIII	CHMP4;Snf7p	NP_054888.2	NP_013125.1	Bbovis	BBOV_III003020	2e-09	NP_689497.1	2e-12	2e-09	NP_013125.1	4e-08	223	84	93		BBOV_III003020	3.6e-31
Vps32	ESCRTIII	CHMP4;Snf7p	NP_054888.2	NP_013125.1	Chominis	Chro.80340							453	171	189
Vps32	ESCRTIII	CHMP4;Snf7p	NP_054888.2	NP_013125.1	Cparvum	cgd8_2920				0.068	NP_013125.1	0.11	453	171	189		cgd8_2920	2.5e-07
Vps32	ESCRTIII	CHMP4;Snf7p	NP_054888.2	NP_013125.1	Creinhardtii	Cre06.g282200.t1.2		NP_689497.1	3e-18				233	88	97		Cre06.g282200.t1.2	1.4e-38
Vps32	ESCRTIII	CHMP4;Snf7p	NP_054888.2	NP_013125.1	Cvelia	Cvel_12148.t1	4e-24	NP_054888.2	3e-18	7e-14	NP_013125.1	2e-12	230	87	96		Cvel_12148.t1	8.7e-30
Vps32	ESCRTIII	CHMP4;Snf7p	NP_054888.2	NP_013125.1	Esiliculosus	Esi0000_0020	2e-17	NP_789782.1	2e-25	3e-23	NP_013125.1	1e-27	240	91	100		Esi0000_0020	1.3e-64
Vps32	ESCRTIII	CHMP4;Snf7p	NP_054888.2	NP_013125.1	Etenella	ETH_00013705		NP_689497.1	0.0001				371	140	155		ETH_00013705	2.5e-38
Vps32	ESCRTIII	CHMP4;Snf7p	NP_054888.2	NP_013125.1	Ncaninum	NCLIV_064280	2e-18	NP_689497.1	2e-18	3e-16	NP_013125.1	2e-13	449	169	187		NCLIV_064280	3.1e-109
Vps32	ESCRTIII	CHMP4;Snf7p	NP_054888.2	NP_013125.1	Pmarinus	C5LQP1	6e-20	NP_689497.1	1e-12	1e-16	NP_013125.1	7e-12	238	90	99		C5LQP1	4.4e-51
Vps32	ESCRTIII	CHMP4;Snf7p	NP_054888.2	NP_013125.1	Pmarinus	C5LTX9	3e-19	NP_689497.1	1e-12	7e-16	NP_013125.1	1e-11	238	90	99		C5LTX9	6.7e-51
Vps32	ESCRTIII	CHMP4;Snf7p	NP_054888.2	NP_013125.1	Pmarinus	C5KPX7	7e-17	NP_789782.1	2e-11	3e-14	NP_013125.1	3e-11	234	88	98		C5KPX7	4.1e-50
Vps32	ESCRTIII	CHMP4;Snf7p	NP_054888.2	NP_013125.1	Pmarinus	C5KYM5	3e-13	NP_789782.1	4e-11	7e-11	NP_013125.1	7e-10	154	58	64		C5KYM5	8.6e-44
Vps32	ESCRTIII	CHMP4;Snf7p	NP_054888.2	NP_013125.1	Pmarinus	C5L6Q8		NP_689497.1	4e-08		NP_013125.1	4e-09	218	82	91		C5L6Q8	2e-36
Vps32	ESCRTIII	CHMP4;Snf7p	NP_054888.2	NP_013125.1	Ptricornutum	38130	2e-18	NP_789782.1	3e-18	1e-24	NP_013125.1	2e-25	200	75	83		38130	1.9e-52
Vps32	ESCRTIII	CHMP4;Snf7p	NP_054888.2	NP_013125.1	Tannulata	TA09240	4e-13	NP_689497.1	6e-13	3e-11	NP_013125.1	1e-11	179	68	75		TA09240	4e-27
Vps32	ESCRTIII	CHMP4;Snf7p	NP_054888.2	NP_013125.1	Tgondii	TGME49_248310	1e-18	NP_689497.1	6e-18	2e-18	NP_013125.1	3e-15	449	169	187		TGME49_248310	1.2e-130
Vps32	ESCRTIII	CHMP4;Snf7p	NP_054888.2	NP_013125.1	Tparva	TP04_0143	0.0002	NP_689497.1	1e-05				150	57	63		TP04_0143	1.6e-19
Vps32	ESCRTIII	CHMP4;Snf7p	NP_054888.2	NP_013125.1	Tpseudonana	409	6e-21	NP_789782.1	3e-22	2e-18	NP_013125.1	1e-20	188	71	78		409	9.9e-47
Vps32	ESCRTIII	CHMP4;Snf7p	NP_054888.2	NP_013125.1	Vbrassicaformis	Vbra_15547.t1	1e-17	NP_054888.2	1e-17	1e-15	NP_013125.1	2e-16	233	88	97		Vbra_15547.t1	8.9e-33
Vps4	ESCRTIIIa		NP_037377.1	NP_015499.1	Bbovis	BBOV_II000190	3e-125	NP_004860.2	1e-128	9e-127	NP_015499.1	1e-126	363	83	83		BBOV_II000190	4.5e-153
Vps4	ESCRTIIIa		NP_037377.1	NP_015499.1	Chominis	Chro.10381	4e-122	NP_037377.1	5e-126	1e-110	NP_015499.1	2e-115	460	105	105		Chro.10381	2.1e-159
Vps4	ESCRTIIIa		NP_037377.1	NP_015499.1	Cparvum	cgd1_3390	2e-119	NP_004860.2	1e-125				462	106	106		cgd1_3390	3.2e-159
Vps4	ESCRTIIIa		NP_037377.1	NP_015499.1	Creinhardtii	Cre02.g079300.t1.2		NP_004860.2	9e-173				436	100	100		Cre02.g079300.t1.2	2.7e-185
Vps4	ESCRTIIIa		NP_037377.1	NP_015499.1	Cvelia	Cvel_17244.t1	9e-166	NP_004860.2	3e-173	2e-168	NP_015499.1	3e-169	423	97	97		Cvel_17244.t1	6.3e-178
Vps4	ESCRTIIIa		NP_037377.1	NP_015499.1	Esiliculosus	Esi0021_0146	3e-151	NP_004860.2	2e-157	9e-150	NP_015499.1	6e-154	453	104	104		Esi0021_0146	6.8e-194
Vps4	ESCRTIIIa		NP_037377.1	NP_015499.1	Etenella	ETH_00028820	9e-78	NP_004860.2	3e-97	4e-70	NP_015499.1	3e-88	404	92	92		ETH_00028820	1.4e-116
Vps4	ESCRTIIIa		NP_037377.1	NP_015499.1	Imultifilis	IMG5_109960	2e-136	NP_037377.1	9e-136	2e-138	NP_015499.1	2e-138	447	102	102		IMG5_109960	2.4e-163
Vps4	ESCRTIIIa		NP_037377.1	NP_015499.1	Imultifilis	IMG5_130850	6e-96	NP_004860.2	3e-100	5e-97	NP_015499.1	1e-98	329	75	75		IMG5_130850	1.4e-118
Vps4	ESCRTIIIa		NP_037377.1	NP_015499.1	Ncaninum	NCLIV_058350	7e-102	NP_004860.2	2e-107	2e-104	NP_015499.1	1e-104	432	99	99		NCLIV_058350	2.2e-157
Vps4	ESCRTIIIa		NP_037377.1	NP_015499.1	Pberghei	PBANKA_132120	4e-118	NP_004860.2	3e-120	9e-116	NP_015499.1	7e-116	430	98	98		PBANKA_132120	2.2e-140
Vps4	ESCRTIIIa		NP_037377.1	NP_015499.1	Pchabaudi	PCHAS_132450	6e-119	NP_004860.2	6e-121	1e-115	NP_015499.1	1e-115	430	98	98		PCHAS_132450	2.4e-141
Vps4	ESCRTIIIa		NP_037377.1	NP_015499.1	Pfalciparum	PF3D7_1457500	4e-120	NP_004860.2	1e-122	5e-123	NP_015499.1	3e-123	419	96	96		PF3D7_1457500	4.4e-146
Vps4	ESCRTIIIa		NP_037377.1	NP_015499.1	Pknowlesi	PKH_124860	2e-117	NP_004860.2	1e-119	2e-119	NP_015499.1	2e-119	448	103	103		PKH_124860	1.2e-142
Vps4	ESCRTIIIa		NP_037377.1	NP_015499.1	Pmarinus	C5L7B3	6e-157	NP_004860.2	5e-160	2e-159	NP_015499.1	9e-160	459	105	105		C5L7B3	2.9e-191
Vps4	ESCRTIIIa		NP_037377.1	NP_015499.1	Pmarinus	C5K7I8	3e-151	NP_004860.2	2e-157	1e-163	NP_015499.1	5e-164	446	102	102		C5K7I8	1.2e-190
Vps4	ESCRTIIIa		NP_037377.1	NP_015499.1	Preichenowi	PRCDC_1456800		NP_004860.2	4e-121				419	96	96		PRCDC_1456800	1.2e-145
Vps4	ESCRTIIIa		NP_037377.1	NP_015499.1	Ptricornutum	30898	1e-137	NP_004860.2	1e-146	3e-150	NP_015499.1	2e-157	430	98	98		30898	2.2e-188
Vps4	ESCRTIIIa		NP_037377.1	NP_015499.1	Pultium	PYU1_T011943		NP_037377.1	7e-155				462	106	106		PYU1_T011943	9.6e-222
Vps4	ESCRTIIIa		NP_037377.1	NP_015499.1	Pvivax	PVX_117590	2e-118	NP_004860.2	1e-119	1e-119	NP_015499.1	5e-122	439	100	100		PVX_117590	4.7e-144
Vps4	ESCRTIIIa		NP_037377.1	NP_015499.1	Pyoelii	PYYM_1322000	2e-118	NP_004860.2	3e-120	7e-116	NP_015499.1	5e-116	430	98	98		PYYM_1322000	8.6e-141
Vps4	ESCRTIIIa		NP_037377.1	NP_015499.1	Sminutum	symbB.v1.2.037660.t1	3e-141	NP_004860.2	1e-152	2e-149	NP_015499.1	2e-153	462	106	106		symbB.v1.2.037660.t1	5.9e-173
Vps4	ESCRTIIIa		NP_037377.1	NP_015499.1	Tannulata	TA04080	7e-75	NP_037377.1	1e-79	3e-70	NP_015499.1	6e-76	409	94	94		TA06500	3.1e-108
Vps4	ESCRTIIIa		NP_037377.1	NP_015499.1	Tgondii	TGME49_315680	9e-136	NP_004860.2	6e-152	3e-138	NP_015499.1	6e-148	493	113	113		TGME49_315680	1.1e-228
Vps4	ESCRTIIIa		NP_037377.1	NP_015499.1	Tparva	TP03_0351	1e-71	NP_037377.1	2e-76	2e-66	NP_015499.1	8e-72	362	83	83		TP03_0351	1.3e-99
Vps4	ESCRTIIIa		NP_037377.1	NP_015499.1	Tpseudonana	8959	1e-146	NP_004860.2	3e-152	2e-155	NP_015499.1	2e-159	424	97	97		8959	2.5e-190
Vps4	ESCRTIIIa		NP_037377.1	NP_015499.1	Tpseudonana	821	4e-146	NP_004860.2	7e-152	3e-155	NP_015499.1	2e-159	424	97	97		821	4.8e-190
Vps4	ESCRTIIIa		NP_037377.1	NP_015499.1	Tthermohila	TTHERM_00036960	8e-124	NP_004860.2	3e-128	6e-132	NP_015499.1	1e-137	440	101	101		TTHERM_00036960	7.7e-157
Vps4	ESCRTIIIa		NP_037377.1	NP_015499.1	Tthermohila	TTHERM_00989490	1e-121	NP_004860.2	8e-128	5e-130	NP_015499.1	9e-134	488	112	112		TTHERM_00989490	1.6e-159
Vps4	ESCRTIIIa		NP_037377.1	NP_015499.1	Tthermohila	TTHERM_01128570		NP_004860.2	6e-78				429	98	98		TTHERM_01128570	2.3e-96
Vps4	ESCRTIIIa		NP_037377.1	NP_015499.1	Tthermohila	TTHERM_00670300		NP_037377.1	9e-70				605	138	138		TTHERM_00670300	9.1e-90
Vps4	ESCRTIIIa		NP_037377.1	NP_015499.1	Vbrassicaformis	Vbra_22489.t1	5e-158	NP_004860.2	3e-169	3e-165	NP_015499.1	6e-166	429	98	98		Vbra_22489.t1	3e-171
Vps31	ESCRTIIIa	ALIX;Bro1p	NP_037506.2	NP_015241.1	Creinhardtii	Cre01.g004350.t1.2		NP_056281.1	8e-60				893	103	106		Cre01.g004350.t1.2	5.5e-103
Vps31	ESCRTIIIa	ALIX;Bro1p	NP_037506.2	NP_015241.1	Cvelia	Cvel_10517.t1	3e-47	NP_037506.2	2e-52	5e-13	NP_014918.1	1e-26	720	83	85	retrieves Bro1 second	Cvel_10517.t1	1.2e-60
Vps31	ESCRTIIIa	ALIX;Bro1p	NP_037506.2	NP_015241.1	Esiliculosus	Esi0017_0013	1e-58	NP_001155901.1	4e-60	3e-08	NP_014918.1	2e-23	816	94	97		Esi0017_0013	7.2e-110
Vps31	ESCRTIIIa	ALIX;Bro1p	NP_037506.2	NP_015241.1	Imultifilis	IMG5_083280		NP_001155901.1	1e-05				397	46	47		IMG5_083280	1.4e-19
Vps31	ESCRTIIIa	ALIX;Bro1p	NP_037506.2	NP_015241.1	Ncaninum	NCLIV_030005	8e-08	NP_056281.1	1e-08				1278	147	151		NCLIV_030005	5.2e-24
Vps31	ESCRTIIIa	ALIX;Bro1p	NP_037506.2	NP_015241.1	Pberghei	PBANKA_143910							830	96	98		PBANKA_143910	3.5e-16
Vps31	ESCRTIIIa	ALIX;Bro1p	NP_037506.2	NP_015241.1	Pchabaudi	PCHAS_144110							822	95	97		PCHAS_144110	1.4e-15
Vps31	ESCRTIIIa	ALIX;Bro1p	NP_037506.2	NP_015241.1	Pmarinus	C5KHQ9	1e-29	NP_001155901.1	1e-30	2e-05	NP_014918.1	1e-10	606	70	72		C5KHQ9	1.2e-49
Vps31	ESCRTIIIa	ALIX;Bro1p	NP_037506.2	NP_015241.1	Ptricornutum	48529	4e-11	NP_037506.2	1e-10				387	45	46		48529	3.4e-27
Vps31	ESCRTIIIa	ALIX;Bro1p	NP_037506.2	NP_015241.1	Ptricornutum	48519	1e-07	NP_037506.2	7e-08				954	110	113		48519	3.6e-42
Vps31	ESCRTIIIa	ALIX;Bro1p	NP_037506.2	NP_015241.1	Pultium	PYU1_T012785		NP_001155901.1	2e-57				941	108	111		PYU1_T012785	8.5e-240
Vps31	ESCRTIIIa	ALIX;Bro1p	NP_037506.2	NP_015241.1	Pyoelii	PYYM_1443200							846	97	100		PYYM_1443200	7.8e-14
Vps31	ESCRTIIIa	ALIX;Bro1p	NP_037506.2	NP_015241.1	Tgondii	TGME49_256910	5e-09	NP_001155901.1	3e-09				1218	140	144		TGME49_256910	1.7e-28
Vps31	ESCRTIIIa	ALIX;Bro1p	NP_037506.2	NP_015241.1	Tthermohila	TTHERM_00131180		NP_001155901.1	2e-22				846	97	100		TTHERM_00131180	4.1e-28
Vps31	ESCRTIIIa	ALIX;Bro1p	NP_037506.2	NP_015241.1	Tthermohila	TTHERM_00138280		NP_001155901.1	3e-08				814	94	96		TTHERM_00138280	1.6e-22
Vps31	ESCRTIIIa	ALIX;Bro1p	NP_037506.2	NP_015241.1	Vbrassicaformis	Vbra_9080.t1	5e-61	NP_001155901.1	4e-62	4e-15	NP_014918.1	3e-36	722	83	86		Vbra_9080.t1	7.6e-63
Vps46	ESCRTIIIa	CHMP1;Did2p	NP_002759.2	NP_012961.3	Bbovis	BBOV_IV005900	1e-19	NP_002759.2	1e-18	5e-17	NP_012961.3	7e-17	190	97	93		BBOV_IV005900	9e-39
Vps46	ESCRTIIIa	CHMP1;Did2p	NP_002759.2	NP_012961.3	Chominis	Chro.10153	9e-05	NP_002759.2	0.0003	0.025	NP_012961.3	0.011	52	27	25		Chro.10153	5.1e-10
Vps46	ESCRTIIIa	CHMP1;Did2p	NP_002759.2	NP_012961.3	Cparvum	cgd1_1320	8e-14	NP_002759.2	7e-13	1e-10	NP_015488.1	3e-06	188	96	92		cgd1_1320	4.3e-22
Vps46	ESCRTIIIa	CHMP1;Did2p	NP_002759.2	NP_012961.3	Creinhardtii	Cre03.g188500.t1.2		NP_002759.2	3e-55				199	102	98		Cre03.g188500.t1.2	5.6e-63
Vps46	ESCRTIIIa	CHMP1;Did2p	NP_002759.2	NP_012961.3	Cvelia	Cvel_27862.t1	2e-29	NP_002759.2	7e-38	1e-23	NP_012961.3	2e-30	211	108	103		Cvel_27862.t1	7.5e-42
Vps46	ESCRTIIIa	CHMP1;Did2p	NP_002759.2	NP_012961.3	Esiliculosus	Esi0279_0008	1e-52	NP_002759.2	6e-54	1e-42	NP_012961.3	6e-45	209	107	102		Esi0279_0008	3.7e-75
Vps46	ESCRTIIIa	CHMP1;Did2p	NP_002759.2	NP_012961.3	Etenella	ETH_00028740	8e-24	NP_002759.2	4e-23	6e-18	NP_012961.3	4e-18	229	117	112		ETH_00028740	1.6e-62
Vps46	ESCRTIIIa	CHMP1;Did2p	NP_002759.2	NP_012961.3	Imultifilis	IMG5_121960	1e-13	NP_002759.2	1e-12	5e-07	NP_012961.3	4e-07	213	109	104		IMG5_121960	1.2e-21
Vps46	ESCRTIIIa	CHMP1;Did2p	NP_002759.2	NP_012961.3	Imultifilis	IMG5_006000	3e-12	NP_002759.2	2e-11	8e-05	NP_012961.3	3e-05	190	97	93		IMG5_006000	1.5e-21
Vps46	ESCRTIIIa	CHMP1;Did2p	NP_002759.2	NP_012961.3	Ncaninum	CADU01000320;26661-23401
Vps46	ESCRTIIIa	CHMP1;Did2p	NP_002759.2	NP_012961.3	Pberghei	PBANKA_041520	1e-23	NP_002759.2	6e-23	3e-19	NP_012961.3	2e-19	195	99	96		PBANKA_041520	1.3e-39
Vps46	ESCRTIIIa	CHMP1;Did2p	NP_002759.2	NP_012961.3	Pchabaudi	PCHAS_041610	2e-23	NP_002759.2	1e-22	3e-19	NP_012961.3	2e-19	195	99	96		PCHAS_041610	7.9e-40
Vps46	ESCRTIIIa	CHMP1;Did2p	NP_002759.2	NP_012961.3	Pfalciparum	PF3D7_0906100	9e-25	NP_002759.2	4e-24	3e-18	NP_012961.3	2e-18	195	99	96		PF3D7_0906100	6.4e-41
Vps46	ESCRTIIIa	CHMP1;Did2p	NP_002759.2	NP_012961.3	Pknowlesi	PKH_070340	4e-24	NP_002759.2	2e-23	5e-20	NP_012961.3	4e-20	195	99	96		PKH_070340	1.6e-41
Vps46	ESCRTIIIa	CHMP1;Did2p	NP_002759.2	NP_012961.3	Preichenowi	PRCDC_0904200		NP_002759.2	1e-24				195	99	96		PRCDC_0904200	1.2e-40
Vps46	ESCRTIIIa	CHMP1;Did2p	NP_002759.2	NP_012961.3	Ptricornutum	31375	1e-50	NP_002759.2	4e-50	7e-39	NP_012961.3	4e-39	168	86	82		31375	1.3e-67
Vps46	ESCRTIIIa	CHMP1;Did2p	NP_002759.2	NP_012961.3	Ptricornutum	11901	1e-50	NP_002759.2	4e-50	7e-39	NP_012961.3	4e-39	168	86	82		11901	1.3e-67
Vps46	ESCRTIIIa	CHMP1;Did2p	NP_002759.2	NP_012961.3	Pultium	PYU1_T008057		NP_002759.2	7e-57				211	108	103		PYU1_T008057	3.9e-83
Vps46	ESCRTIIIa	CHMP1;Did2p	NP_002759.2	NP_012961.3	Pvivax	PVX_098750	4e-24	NP_002759.2	2e-23	2e-19	NP_012961.3	1e-19	195	99	96		PVX_098750	6.3e-41
Vps46	ESCRTIIIa	CHMP1;Did2p	NP_002759.2	NP_012961.3	Pyoelii	PYYM_0418000	2e-23	NP_002759.2	1e-22	3e-19	NP_012961.3	3e-19	195	99	96		PYYM_0418000	2.5e-39
Vps46	ESCRTIIIa	CHMP1;Did2p	NP_002759.2	NP_012961.3	Tannulata	TA20920	8e-21	NP_002759.2	8e-20	3e-16	NP_012961.3	4e-16	190	97	93		TA20920	3.7e-35
Vps46	ESCRTIIIa	CHMP1;Did2p	NP_002759.2	NP_012961.3	Tgondii	TGME49_315350	8e-24	NP_002759.2	4e-23	5e-17	NP_012961.3	3e-17	280	143	137		TGME49_315350	1.2e-101
Vps46	ESCRTIIIa	CHMP1;Did2p	NP_002759.2	NP_012961.3	Tparva	TP01_0395	1e-21	NP_002759.2	1e-20	2e-12	NP_012961.3	2e-12	154	79	75		TP01_0395	1.2e-28
Vps46	ESCRTIIIa	CHMP1;Did2p	NP_002759.2	NP_012961.3	Tpseudonana	7887	2e-52	NP_002759.2	7e-52	2e-45	NP_012961.3	1e-45	207	106	101		7887	4.7e-75
Vps46	ESCRTIIIa	CHMP1;Did2p	NP_002759.2	NP_012961.3	Tthermohila	TTHERM_00239080	6e-16	NP_002759.2	8e-16	2e-11	NP_012961.3	6e-12	210	107	103		TTHERM_00239080	4e-29
Vps46	ESCRTIIIa	CHMP1;Did2p	NP_002759.2	NP_012961.3	Tthermohila	TTHERM_00389800	5e-10	NP_002759.2	8e-10				212	108	104		TTHERM_00389800	4.4e-21
Vps46	ESCRTIIIa	CHMP1;Did2p	NP_002759.2	NP_012961.3	Vbrassicaformis	Vbra_19289.t1	2e-36	NP_002759.2	3e-45	3e-25	NP_012961.3	2e-34	206	105	101		Vbra_19289.t1	2.2e-46
Vps60	ESCRTIIIa	CHMP5	NP_057494.3	NP_010774.4	Chominis	Chro.50474	0.074	NP_057494.3	0.0002				205	94	90		Chro.50474	2.3e-09
Vps60	ESCRTIIIa	CHMP5	NP_057494.3	NP_010774.4	Cparvum	cgd5_3790	0.09	NP_057494.3	0.0002				205	94	90		cgd5_3790	2.6e-09
Vps60	ESCRTIIIa	CHMP5	NP_057494.3	NP_010774.4	Creinhardtii	Cre13.g577950.t1.2		NP_057494.3	2e-53				216	99	94		Cre13.g577950.t1.2	4.9e-65
Vps60	ESCRTIIIa	CHMP5	NP_057494.3	NP_010774.4	Cvelia	Cvel_27552.t1	4e-43	NP_057494.3	5e-43	1e-23	NP_010774.4	2e-24	220	100	96		Cvel_27552.t1	2.3e-44
Vps60	ESCRTIIIa	CHMP5	NP_057494.3	NP_010774.4	Esiliculosus	Esi0090_0068	4e-44	NP_057494.3	1e-57	4e-13	NP_010774.4	5e-23	361	165	158		Esi0090_0068	4.5e-72
Vps60	ESCRTIIIa	CHMP5	NP_057494.3	NP_010774.4	Imultifilis	IMG5_172450	5e-17	NP_057494.3	1e-19	4e-08	NP_010774.4	1e-08	273	125	119		IMG5_172450	1.7e-30
Vps60	ESCRTIIIa	CHMP5	NP_057494.3	NP_010774.4	Imultifilis	IMG5_107450	6e-16	NP_057494.3	7e-15	2e-09	NP_010774.4	3e-09	213	97	93		IMG5_107450	8e-30
Vps60	ESCRTIIIa	CHMP5	NP_057494.3	NP_010774.4	Pberghei	PBANKA_130570	7e-20	NP_057494.3	1e-20	2e-11	NP_010774.4	8e-14	225	103	98		PBANKA_130570	6.3e-39
Vps60	ESCRTIIIa	CHMP5	NP_057494.3	NP_010774.4	Pchabaudi	PCHAS_130890	1e-20	NP_057494.3	9e-22	2e-11	NP_010774.4	3e-14	225	103	98		PCHAS_130890	1.3e-40
Vps60	ESCRTIIIa	CHMP5	NP_057494.3	NP_010774.4	Pfalciparum	PF3D7_1441800	3e-17	NP_057494.3	2e-17	9e-13	NP_010774.4	6e-16	229	105	100		PF3D7_1441800	2.7e-36
Vps60	ESCRTIIIa	CHMP5	NP_057494.3	NP_010774.4	Pknowlesi	PKH_126450	2e-19	NP_057494.3	2e-20	2e-11	NP_010774.4	4e-14	231	105	101		PKH_126450	3.9e-37
Vps60	ESCRTIIIa	CHMP5	NP_057494.3	NP_010774.4	Pmarinus	C5KCP7	1e-38	NP_057494.3	3e-38	4e-21	NP_010774.4	2e-21	233	106	102		C5KCP7	3.4e-54
Vps60	ESCRTIIIa	CHMP5	NP_057494.3	NP_010774.4	Pmarinus	C5KWL6	3e-33	NP_002786.2	2e-69	3e-17	NP_011020.3	3e-59	444	203	194		C5KWL6	4.4e-49
Vps60	ESCRTIIIa	CHMP5	NP_057494.3	NP_010774.4	Pmarinus	C5LNX3	3e-33	NP_002786.2	2e-69	1e-16	NP_011020.3	3e-59	444	203	194	scaffolds are identical in gene region	C5LNX3	2.9e-48
Vps60	ESCRTIIIa	CHMP5	NP_057494.3	NP_010774.4	Pmarinus	C5LF71	2e-27	NP_057494.3	1e-26	5e-08	NP_010774.4	2e-08	210	96	92		C5LF71	4.4e-33
Vps60	ESCRTIIIa	CHMP5	NP_057494.3	NP_010774.4	Preichenowi	PRCDC_1441100		NP_057494.3	7e-17				229	105	100		PRCDC_1441100	1.2e-36
Vps60	ESCRTIIIa	CHMP5	NP_057494.3	NP_010774.4	Ptricornutum	18620	1e-38	NP_057494.3	8e-54	5e-08	NP_010774.4	7e-20	223	102	97		18620	4.5e-67
Vps60	ESCRTIIIa	CHMP5	NP_057494.3	NP_010774.4	Pultium	PYU1_T011981		NP_057494.3	2e-59				226	103	99		PYU1_T011981	1.1e-89
Vps60	ESCRTIIIa	CHMP5	NP_057494.3	NP_010774.4	Pvivax	PVX_118400	4e-20	NP_057494.3	2e-21	5e-11	NP_010774.4	5e-14	231	105	101		PVX_118400	3.7e-37
Vps60	ESCRTIIIa	CHMP5	NP_057494.3	NP_010774.4	Pyoelii	PYYM_1306500	6e-20	NP_057494.3	4e-21	2e-11	NP_010774.4	4e-14	225	103	98		PYYM_1306500	1.4e-39
Vps60	ESCRTIIIa	CHMP5	NP_057494.3	NP_010774.4	Sminutum	symbB.v1.2.026541.t1	9e-28	NP_057494.3	6e-28	8e-06	NP_010774.4	7e-07	207	95	90		symbB.v1.2.026541.t1	1.5e-37
Vps60	ESCRTIIIa	CHMP5	NP_057494.3	NP_010774.4	Sminutum	symbB.v1.2.004764.t1	2e-18	NP_057494.3	9e-19	0.0001	NP_013125.1	3e-08	209	95	91		symbB.v1.2.004764.t1	7e-29
Vps60	ESCRTIIIa	CHMP5	NP_057494.3	NP_010774.4	Sminutum	symbB.v1.2.020521.t1	7e-12	NP_057494.3	3e-12				210	96	92		symbB.v1.2.020521.t1	1.5e-23
Vps60	ESCRTIIIa	CHMP5	NP_057494.3	NP_010774.4	Tpseudonana	42320	2e-47	NP_057494.3	1e-50	2e-19	NP_010774.4	1e-20	225	103	98		42320	4.6e-65
Vps60	ESCRTIIIa	CHMP5	NP_057494.3	NP_010774.4	Tthermohila	TTHERM_00079720	2e-19	NP_057494.3	1e-22	1e-09	NP_010774.4	9e-12	225	103	98		TTHERM_00079720	4.1e-37
Vps60	ESCRTIIIa	CHMP5	NP_057494.3	NP_010774.4	Vbrassicaformis	Vbra_749.t1	5e-42	NP_057494.3	1e-45	1e-18	NP_010774.4	1e-21	220	100	96		Vbra_749.t1	1.4e-44
Vta1	ESCRTIIIa		NP_057569.2	NP_013282.1	Creinhardtii	g2925.t1		NP_057569.2	3e-23				607	198	184		g2925.t1	7.6e-46
Vta1	ESCRTIIIa		NP_057569.2	NP_013282.1	Cvelia	Cvel_24907.t1	5e-27	NP_057569.2	4e-27	0.061	NP_013282.1	0.092	312	102	95		Cvel_24907.t1	3.8e-15
Vta1	ESCRTIIIa		NP_057569.2	NP_013282.1	Esiliculosus	Esi0168_0066	0.0007	NP_057569.2	0.001				56	18	17		Esi0168_0066	5.3e-11
Vta1	ESCRTIIIa		NP_057569.2	NP_013282.1	Esiliculosus	Esi0168_0065	0.0008	NP_057569.2	2e-06				144	47	44	two hits are one gene	Esi0168_0065	4.4e-16
Vta1	ESCRTIIIa		NP_057569.2	NP_013282.1	Pberghei	PBANKA_021010	3e-09	NP_057569.2	1e-10				281	92	85		PBANKA_021010	5.8e-22
Vta1	ESCRTIIIa		NP_057569.2	NP_013282.1	Pchabaudi	PCHAS_020850	4e-08	NP_057569.2	4e-10	0.4	NP_013282.1	0.34	284	93	86		PCHAS_020850	6.3e-23
Vta1	ESCRTIIIa		NP_057569.2	NP_013282.1	Pfalciparum	PF3D7_0103000	2e-11	NP_057569.2	2e-10				259	84	78		PF3D7_0103000	1.8e-20
Vta1	ESCRTIIIa		NP_057569.2	NP_013282.1	Pknowlesi	PKH_021040	3e-12	NP_057569.2	1e-15	0.062	NP_013282.1	0.038	255	83	77		PKH_021040	5.3e-26
Vta1	ESCRTIIIa		NP_057569.2	NP_013282.1	Pmarinus	C5K6Q4	2e-21	NP_057569.2	3e-25				306	100	93		C5K6Q4	5.5e-47
Vta1	ESCRTIIIa		NP_057569.2	NP_013282.1	Preichenowi	PRCDC_0100900		NP_057569.2	1e-11				259	84	78		PRCDC_0100900	1e-21
Vta1	ESCRTIIIa		NP_057569.2	NP_013282.1	Ptricornutum	47496	6e-17	NP_057569.2	3e-16				360	117	109		47496	5.3e-51
Vta1	ESCRTIIIa		NP_057569.2	NP_013282.1	Pultium	PYU1_T006937		NP_057569.2	1e-26				361	118	109		PYU1_T006937	4.9e-92
Vta1	ESCRTIIIa		NP_057569.2	NP_013282.1	Pvivax	PVX_081605	3e-14	NP_057569.2	2e-13				265	86	80		PVX_081605	4.5e-25
Vta1	ESCRTIIIa		NP_057569.2	NP_013282.1	Pyoelii	PYYM_0213000	5e-07	NP_057569.2	2e-10				301	98	91		PYYM_0213000	2.3e-20
Vta1	ESCRTIIIa		NP_057569.2	NP_013282.1	Tpseudonana	24658	1e-17	NP_057569.2	2e-15				399	130	121		24658	1.6e-49
Vta1	ESCRTIIIa		NP_057569.2	NP_013282.1	Tthermohila	TTHERM_00827130	2e-11	NP_057569.2	3e-11				357	116	108		TTHERM_00827130	2.4e-24
Vta1	ESCRTIIIa		NP_057569.2	NP_013282.1	Vbrassicaformis	Vbra_2087.t1	3e-23	NP_057569.2	5e-33	0.002	NP_013282.1	0.0001	285	93	86		Vbra_2087.t1	3.5e-22
AP1G	AP1		NP_001119.3	NP_015354.1	Bbovis	BBOV_II003680							715	87	86		BBOV_II003680	1.4e-125
AP1G	AP1		NP_001119.3	NP_015354.1	Chominis	Chro.50468	1e-125	NP_001119.3	2e-128				658	80	79	shorter than expected	Chro.50468	2.6e-170
AP1G	AP1		NP_001119.3	NP_015354.1	Cparvum	cgd5_3850							966	118	116		cgd5_3850	1.3e-199
AP1G	AP1		NP_001119.3	NP_015354.1	Creinhardtii	Cre16.g676650.t1.2		NP_001119.3	0				876	107	105		Cre16.g676650.t1.2	9.2e-277
AP1G	AP1		NP_001119.3	NP_015354.1	Cvelia	Cvel_29984.t1	5e-108	NP_001119.3	3e-108	2e-45	NP_015354.1	3e-45	334	41	40	editing required	Cvel_29984.t1	2.3e-92
AP1G	AP1		NP_001119.3	NP_015354.1	Esiliculosus	Esi0110_0005	5e-177	NP_001119.3	0				889	108	107		Esi0110_0005	1.1e-280
AP1G	AP1		NP_001119.3	NP_015354.1	Esiliculosus	Esi0167_0073	6e-159	NP_001025178.1	2e-170				835	102	100		Esi0167_0073	1e-237
AP1G	AP1		NP_001119.3	NP_015354.1	Etenella	ETH_00005145		NP_001119.3	3e-123		NP_015354.1	2e-61	926	113	111		ETH_00005145	6.6e-216
AP1G	AP1		NP_001119.3	NP_015354.1	Imultifilis	IMG5_188920	3e-162	NP_001119.3	2e-164				819	100	98		IMG5_188920	2e-226
AP1G	AP1		NP_001119.3	NP_015354.1	Imultifilis	IMG5_065960	1e-66	NP_003908.1	1e-66				761	93	91	gamma like	IMG5_065960	3e-156
AP1G	AP1		NP_001119.3	NP_015354.1	Ncaninum	NCLIV_056950		NP_001119.3	1e-165		NP_015354.1	9e-78	1007	123	121		NCLIV_056950	0
AP1G	AP1		NP_001119.3	NP_015354.1	Pberghei	PBANKA_131920		NP_001119.3	2e-81		NP_015354.1	6e-29	1067	130	128		PBANKA_131920	2.6e-238
AP1G	AP1		NP_001119.3	NP_015354.1	Pchabaudi	PCHAS_132250		NP_001119.3	2e-81		NP_015354.1	5e-30	1070	130	129		PCHAS_132250	5.7e-241
AP1G	AP1		NP_001119.3	NP_015354.1	Pfalciparum	PF3D7_1455500		NP_001119.3	4e-86		NP_015354.1	1e-30	1081	132	130		PF3D7_1455500	8.9e-245
AP1G	AP1		NP_001119.3	NP_015354.1	Pknowlesi	PKH_125060		NP_001119.3	1e-160		NP_015354.1	1e-64	1018	124	122		PKH_125060	6.5e-250
AP1G	AP1		NP_001119.3	NP_015354.1	Pmarinus	C5L965		NP_001025178.1	1e-146				584	71	70		C5L965	3.3e-193
AP1G	AP1		NP_001119.3	NP_015354.1	Preichenowi	PRCDC_1454800		NP_001119.3	2e-86				1089	132	131		PRCDC_1454800	1.2e-242
AP1G	AP1		NP_001119.3	NP_015354.1	Ptricornutum	13511	0	NP_001119.3	0				940	114	113		13511	1.1e-262
AP1G	AP1		NP_001119.3	NP_015354.1	Pultium	PYU1_T003348		NP_001119.3	0				858	104	103		PYU1_T003348	0
AP1G	AP1		NP_001119.3	NP_015354.1	Pvivax	PVX_117690		NP_001119.3	3e-157		NP_015354.1	9e-64	1038	126	125		PVX_117690	6.2e-249
AP1G	AP1		NP_001119.3	NP_015354.1	Pyoelii	PYYM_1320000		NP_001119.3	2e-82		NP_015354.1	1e-30	1078	131	130		PYYM_1320000	1.1e-240
AP1G	AP1		NP_001119.3	NP_015354.1	Sminutum	symbB.v1.2.034015.t1	0	NP_001119.3	0				712	87	86		symbB.v1.2.034015.t1	2.8e-276
AP1G	AP1		NP_001119.3	NP_015354.1	Sminutum	symbB.v1.2.002247.t1	3e-90	NP_001119.3	8e-91				257	31	31	gene models needs revision	symbB.v1.2.002247.t1	2.1e-114
AP1G	AP1		NP_001119.3	NP_015354.1	Tannulata	TA07255							833	101	100		TA07255	3e-114
AP1G	AP1		NP_001119.3	NP_015354.1	Tgondii	TGME49_313670		NP_001119.3	1e-167		NP_015354.1	1e-73	1010	123	121		TGME49_313670	0
AP1G	AP1		NP_001119.3	NP_015354.1	Tparva	TP04_0213							831	101	100		TP04_0213	6.5e-113
AP1G	AP1		NP_001119.3	NP_015354.1	Tpseudonana	269744	0	NP_001119.3	0				872	106	105		269744	1.3e-268
AP1G	AP1		NP_001119.3	NP_015354.1	Tthermohila	TTHERM_00715750		NP_001119.3	5e-157				856	104	103		TTHERM_00715750	7.8e-214
AP1G	AP1		NP_001119.3	NP_015354.1	Tthermohila	TTHERM_00287890		NP_001119.3	1e-131				952	116	114		TTHERM_00287890	1.9e-204
AP1G	AP1		NP_001119.3	NP_015354.1	Vbrassicaformis	Vbra_7907.t1	0	NP_001119.3	0	2e-102	NP_015354.1	3e-92	919	112	110		Vbra_7907.t1	2.4e-211
AP1_2B	AP1		NP_001118.3	NP_012787.1	Bbovis	BBOV_III006690							882	93	121		BBOV_III006690	1.7e-254
AP1_2B	AP1		NP_001118.3	NP_012787.1	Chominis	Chro.40489	1e-121	NP_001159491.1	4e-121				598	63	82		Chro.40489	8e-143
AP1_2B	AP1		NP_001118.3	NP_012787.1	Cparvum	cgd4_4300							770	81	106		cgd4_4300	2e-235
AP1_2B	AP1		NP_001118.3	NP_012787.1	Creinhardtii	g11871.t1		NP_663782.2	0				859	91	118	two isoforms	g11871.t1	4.8e-296
AP1_2B	AP1		NP_001118.3	NP_012787.1	Creinhardtii	g5384.t1		NP_001273.1	2e-103				1023	108	141		g5384.t1	2.2e-124
AP1_2B	AP1		NP_001118.3	NP_012787.1	Creinhardtii	g5387.t1		NP_001118.3	4e-45				716	75	99		g5387.t1	8.7e-53
AP1_2B	AP1		NP_001118.3	NP_012787.1	Cvelia	Cvel_13810.t1	0	NP_001273.1	0	7e-130	NP_012787.1	8e-136	915	96	126		Cvel_13810.t1	1.7e-296
AP1_2B	AP1		NP_001118.3	NP_012787.1	Esiliculosus	Esi0126_0087	0	NP_001273.1	0				937	99	129		Esi0126_0087	0
AP1_2B	AP1		NP_001118.3	NP_012787.1	Etenella	ETH_00003740							45	5	6	gene runs off scaffold	ETH_00003740	1e-05
AP1_2B	AP1		NP_001118.3	NP_012787.1	Imultifilis	IMG5_134800	0	NP_001273.1	0				1348	142	186		IMG5_134800	2.2e-268
AP1_2B	AP1		NP_001118.3	NP_012787.1	Imultifilis	IMG5_034840	1e-163	NP_001273.1	1e-172				982	103	135		IMG5_034840	7.9e-231
AP1_2B	AP1		NP_001118.3	NP_012787.1	Imultifilis	IMG5_194630	3e-148	NP_001273.1	3e-149				700	74	96		IMG5_194630	1e-190
AP1_2B	AP1		NP_001118.3	NP_012787.1	Ncaninum	NCLIV_017020		NP_001273.1	0		NP_012787.1	2e-135	924	97	127		NCLIV_017020	0
AP1_2B	AP1		NP_001118.3	NP_012787.1	Pberghei	PBANKA_124270		NP_001273.1	0		NP_012787.1	3e-127	936	99	129		PBANKA_124270	0
AP1_2B	AP1		NP_001118.3	NP_012787.1	Pchabaudi	PCHAS_124310		NP_001273.1	0		NP_012787.1	3e-129	930	98	128		PCHAS_124310	0
AP1_2B	AP1		NP_001118.3	NP_012787.1	Pfalciparum	PF3D7_0528100		NP_001273.1	0		NP_012787.1	2e-127	929	98	128		PF3D7_0528100	0
AP1_2B	AP1		NP_001118.3	NP_012787.1	Pknowlesi	PKH_100410		NP_001273.1	0		NP_012787.1	1e-130	931	98	128		PKH_100410	0
AP1_2B	AP1		NP_001118.3	NP_012787.1	Pmarinus	C5LX92		NP_001273.1	0				922	97	127		C5LX92	0
AP1_2B	AP1		NP_001118.3	NP_012787.1	Pmarinus	C5K7D6		NP_001273.1	0				658	69	91		C5K7D6	1.1e-280
AP1_2B	AP1		NP_001118.3	NP_012787.1	Pmarinus	C5KYT6		NP_001273.1	0				595	63	82		C5KYT6	6.6e-272
AP1_2B	AP1		NP_001118.3	NP_012787.1	Pmarinus	C5L6U9		NP_001273.1	1e-95				218	23	30	scaffold is a fragment, not counted	C5L6U9	1.2e-113
AP1_2B	AP1		NP_001118.3	NP_012787.1	Preichenowi	PRCDC_0527200		NP_001159491.1	0				930	98	128		PRCDC_0527200	0
AP1_2B	AP1		NP_001118.3	NP_012787.1	Ptricornutum	1735	0	NP_001273.1	0				891	94	123		1735	0
AP1_2B	AP1		NP_001118.3	NP_012787.1	Pultium	PYU1_T004916		NP_001273.1	0				918	97	126		PYU1_T004916	0
AP1_2B	AP1		NP_001118.3	NP_012787.1	Pvivax	PVX_079845		NP_001273.1	0		NP_012787.1	5e-130	930	98	128		PVX_079845	0
AP1_2B	AP1		NP_001118.3	NP_012787.1	Pyoelii	PYYM_1245300		NP_663782.2	0		NP_012787.1	1e-127	936	99	129		PYYM_1245300	0
AP1_2B	AP1		NP_001118.3	NP_012787.1	Sminutum	symbB.v1.2.002881.t1	0	NP_001273.1	0				899	95	124		symbB.v1.2.002881.t1	0
AP1_2B	AP1		NP_001118.3	NP_012787.1	Sminutum	symbB.v1.2.006051.t1	1e-62	NP_663782.2	9e-65				368	39	51	gene model needs revisions	symbB.v1.2.006051.t1	4e-74
AP1_2B	AP1		NP_001118.3	NP_012787.1	Sminutum	symbB.v1.2.033474.t1	3e-43	NP_001025177.1	1e-44				129	14	18	two isoforms	symbB.v1.2.033474.t1	1.1e-51
AP1_2B	AP1		NP_001118.3	NP_012787.1	Sminutum	symbB.v1.2.033473.t1	1e-30	NP_663782.2	3e-32				551	58	76	33473 and 33474 are one gene, runs off scaffold	symbB.v1.2.033473.t1	2.2e-44
AP1_2B	AP1		NP_001118.3	NP_012787.1	Tannulata	TA12430							874	92	120		TA12430	5.2e-266
AP1_2B	AP1		NP_001118.3	NP_012787.1	Tgondii	TGME49_240870		NP_663782.2	0		NP_012787.1	2e-134	924	97	127		TGME49_240870	0
AP1_2B	AP1		NP_001118.3	NP_012787.1	Tparva	TP02_0304							887	93	122		TP02_0304	2.6e-262
AP1_2B	AP1		NP_001118.3	NP_012787.1	Tpseudonana	41687	0	NP_001273.1	0				921	97	127		41687	0
AP1_2B	AP1		NP_001118.3	NP_012787.1	Tthermohila	TTHERM_00582140		NP_001273.1	3e-138				1273	134	175		TTHERM_00582140	5.7e-261
AP1_2B	AP1		NP_001118.3	NP_012787.1	Tthermohila	TTHERM_00155580		NP_001273.1	1e-167				1010	106	139		TTHERM_00155580	5.4e-217
AP1_2B	AP1		NP_001118.3	NP_012787.1	Tthermohila	TTHERM_00219370		NP_001273.1	2e-158				992	105	137		TTHERM_00219370	2.2e-206
AP1_2B	AP1		NP_001118.3	NP_012787.1	Vbrassicaformis	Vbra_7533.t1	0	NP_001118.3	0	1e-122	NP_012787.1	2e-129	903	95	124		Vbra_7533.t1	0
AP1M	AP1		NP_115882.1	NP_015064.1	Bbovis	BBOV_IV009950							439	104	92		BBOV_IV009950	1.8e-179
AP1M	AP1		NP_115882.1	NP_015064.1	Chominis	Chro.70304	5e-169	NP_005489.2	2e-170				453	107	95		Chro.70304	3.1e-186
AP1M	AP1		NP_115882.1	NP_015064.1	Cparvum	cgd7_2680							453	107	95		cgd7_2680	8.1e-187
AP1M	AP1		NP_115882.1	NP_015064.1	Creinhardtii	Cre06.g262250.t1.2		NP_115882.1	0				425	100	89		Cre06.g262250.t1.2	5.4e-202
AP1M	AP1		NP_115882.1	NP_015064.1	Cvelia	Cvel_14818.t1	0	NP_115882.1	0	2e-136	NP_015064.1	3e-137	405	96	85		Cvel_14818.t1	9e-173
AP1M	AP1		NP_115882.1	NP_015064.1	Esiliculosus	Esi0156_0050	0	NP_115882.1	0				425	100	89		Esi0156_0050	6.2e-240
AP1M	AP1		NP_115882.1	NP_015064.1	Etenella	ETH_00005150		NP_115882.1	0		NP_015064.1	1e-140	428	101	90		ETH_00005150	3.9e-210
AP1M	AP1		NP_115882.1	NP_015064.1	Imultifilis	IMG5_174440	1e-172	NP_115882.1	9e-172				441	104	93		IMG5_174440	1.1e-185
AP1M	AP1		NP_115882.1	NP_015064.1	Imultifilis	IMG5_166180	8e-108	NP_115882.1	3e-107				317	75	67		IMG5_166180	1.2e-125
AP1M	AP1		NP_115882.1	NP_015064.1	Imultifilis	IMG5_114140	1e-76	NP_115882.1	7e-76				387	91	81		IMG5_114140	9.9e-88
AP1M	AP1		NP_115882.1	NP_015064.1	Ncaninum	NCLIV_042020		NP_115882.1	0		NP_015064.1	4e-148	430	102	91		NCLIV_042020	3.1e-235
AP1M	AP1		NP_115882.1	NP_015064.1	Pberghei	PBANKA_140990		NP_115882.1	0		NP_015064.1	2e-155	459	109	97		PBANKA_140990	8.8e-209
AP1M	AP1		NP_115882.1	NP_015064.1	Pchabaudi	PCHAS_141180		NP_115882.1	0		NP_015064.1	9e-157	463	109	97		PCHAS_141180	3.7e-209
AP1M	AP1		NP_115882.1	NP_015064.1	Pfalciparum	PF3D7_1311400		NP_115882.1	0		NP_015064.1	7e-155	437	103	92		PF3D7_1311400	2.2e-210
AP1M	AP1		NP_115882.1	NP_015064.1	Pknowlesi	PKH_141030		NP_115882.1	0		NP_015064.1	2e-155	458	108	96		PKH_141030	2.5e-209
AP1M	AP1		NP_115882.1	NP_015064.1	Pmarinus	C5L9Y3		NP_115882.1	0				431	102	91		C5L9Y3	1e-208
AP1M	AP1		NP_115882.1	NP_015064.1	Pmarinus	C5LZR0		NP_115882.1	0				431	102	91		C5LZR0	1.1e-208
AP1M	AP1		NP_115882.1	NP_015064.1	Pmarinus	C5M112		NP_115882.1	3e-104				230	54	48		C5M112	3.5e-114
AP1M	AP1		NP_115882.1	NP_015064.1	Pmarinus	C5KNR7		NP_115882.1	1e-96				214	51	45	potentially identical scaffold to C5M112	C5KNR7	8.7e-106
AP1M	AP1		NP_115882.1	NP_015064.1	Pmarinus	C5LI20		NP_005489.2	9e-23				66	16	14	fragment	C5LI20	6.4e-27
AP1M	AP1		NP_115882.1	NP_015064.1	Pmarinus	C5L8J4		NP_115882.1	3e-15				79	19	17	fragment	C5L8J4	4.2e-24
AP1M	AP1		NP_115882.1	NP_015064.1	Preichenowi	PRCDC_1310400		NP_115882.1	0				437	103	92		PRCDC_1310400	4.8e-210
AP1M	AP1		NP_115882.1	NP_015064.1	Ptricornutum	54375	0	NP_115882.1	0				440	104	93		54375	6.3e-224
AP1M	AP1		NP_115882.1	NP_015064.1	Pultium	PYU1_T013844		NP_115882.1	0				424	100	89		PYU1_T013844	8.3e-251
AP1M	AP1		NP_115882.1	NP_015064.1	Pvivax	PVX_122405		NP_115882.1	0		NP_015064.1	6e-156	458	108	96		PVX_122405	1.5e-209
AP1M	AP1		NP_115882.1	NP_015064.1	Pyoelii	PYYM_1413500		NP_115882.1	0		NP_015064.1	4e-157	459	109	97		PYYM_1413500	5.3e-209
AP1M	AP1		NP_115882.1	NP_015064.1	Sminutum	symbB.v1.2.034916.t1	0	NP_115882.1	0				692	164	146		symbB.v1.2.034916.t1	4.4e-206
AP1M	AP1		NP_115882.1	NP_015064.1	Tannulata	TA06310							434	103	91		TA06310	1.1e-178
AP1M	AP1		NP_115882.1	NP_015064.1	Tgondii	TGME49_289770		NP_115882.1	0		NP_015064.1	1e-148	430	102	91		TGME49_289770	3.7e-237
AP1M	AP1		NP_115882.1	NP_015064.1	Tparva	TP01_0712							452	107	95		TP01_0712	3.2e-179
AP1M	AP1		NP_115882.1	NP_015064.1	Tpseudonana	37264	0	NP_115882.1	0				443	105	93		37264	2.3e-223
AP1M	AP1		NP_115882.1	NP_015064.1	Tthermohila	TTHERM_01108620		NP_115882.1	9e-173				444	105	93		TTHERM_01108620	3.8e-183
AP1M	AP1		NP_115882.1	NP_015064.1	Tthermohila	TTHERM_00455300		NP_115882.1	5e-151				439	104	92		TTHERM_00455300	3.6e-170
AP1M	AP1		NP_115882.1	NP_015064.1	Vbrassicaformis	Vbra_8807.t1	0	NP_115882.1	0	6e-142	NP_015064.1	1e-142	424	100	89		Vbra_8807.t1	4.4e-179
AP1S	AP1		NP_003907.3	NP_013271.1	Bbovis	BBOV_IV010890							155	99	99		BBOV_IV010890	3.2e-63
AP1S	AP1		NP_003907.3	NP_013271.1	Chominis	Chro.80465	1e-56	NP_001274.1	4e-57				182	116	117		Chro.80465	2.7e-70
AP1S	AP1		NP_003907.3	NP_013271.1	Cparvum	cgd8_4040							201	128	129		cgd8_4040	3.5e-70
AP1S	AP1		NP_003907.3	NP_013271.1	Creinhardtii	Cre09.g394100.t1.2		NP_001034658.1	6e-59				158	101	101		Cre09.g394100.t1.2	8.3e-68
AP1S	AP1		NP_003907.3	NP_013271.1	Cvelia	Cvel_18477.t1	3e-57	NP_001034658.1	4e-59	1e-51	NP_013271.1	2e-52	164	104	105		Cvel_18477.t1	2e-61
AP1S	AP1		NP_003907.3	NP_013271.1	Esiliculosus	Esi0000_0535	2e-63	NP_003907.3	4e-63				161	103	103		Esi0000_0535	1.8e-75
AP1S	AP1		NP_003907.3	NP_013271.1	Etenella	ETH_00017200		NP_001274.1	1e-48		NP_013271.1	5e-42	169	108	108		ETH_00017200	2.2e-69
AP1S	AP1		NP_003907.3	NP_013271.1	Imultifilis	IMG5_071970	9e-54	NP_001274.1	7e-54				153	97	98		IMG5_071970	6.6e-64
AP1S	AP1		NP_003907.3	NP_013271.1	Imultifilis	IMG5_176750	6e-52	NP_001274.1	2e-51				150	96	96		IMG5_176750	4.7e-61
AP1S	AP1		NP_003907.3	NP_013271.1	Imultifilis	IMG5_176450	5e-30	NP_003907.3	2e-29				114	73	73		IMG5_176450	6.8e-37
AP1S	AP1		NP_003907.3	NP_013271.1	Ncaninum	NCLIV_036290		NP_003907.3	1e-51		NP_013271.1	3e-43	179	114	115		NCLIV_036290	2.6e-81
AP1S	AP1		NP_003907.3	NP_013271.1	Pberghei	PBANKA_093000		NP_003907.3	1e-62		NP_013271.1	4e-50	155	99	99		PBANKA_093000	1.7e-73
AP1S	AP1		NP_003907.3	NP_013271.1	Pchabaudi	PCHAS_091430		NP_003907.3	4e-62		NP_013271.1	6e-50	171	109	110		PCHAS_091430	2.2e-73
AP1S	AP1		NP_003907.3	NP_013271.1	Pfalciparum	PF3D7_1118100		NP_003907.3	6e-65		NP_013271.1	3e-50	155	99	99		PF3D7_1118100	1.5e-75
AP1S	AP1		NP_003907.3	NP_013271.1	Pknowlesi	PKH_091550		NP_003907.3	2e-66		NP_013271.1	9e-51	155	99	99		PKH_091550	7.5e-76
AP1S	AP1		NP_003907.3	NP_013271.1	Pmarinus	C5KMY5		NP_001034658.1	3e-53				162	103	104		C5KMY5	3e-63
AP1S	AP1		NP_003907.3	NP_013271.1	Pmarinus	C5L9G2		NP_001034658.1	5e-50				450	287	288	gene model needs revision	C5L9G2	2.1e-62
AP1S	AP1		NP_003907.3	NP_013271.1	Pmarinus	C5KDS0		NP_003907.3	4e-48				166	106	106		C5KDS0	2e-54
AP1S	AP1		NP_003907.3	NP_013271.1	Pmarinus	C5L9F9		NP_003907.3	2e-29				630	401	404	gene model needs revision	C5L9F9	2.6e-38
AP1S	AP1		NP_003907.3	NP_013271.1	Pmarinus	C5KY45		NP_001274.1	6e-19				65	41	42	fragment	C5KY45	3.4e-23
AP1S	AP1		NP_003907.3	NP_013271.1	Preichenowi	PRCDC_1116500		NP_003907.3	6e-65				155	99	99		PRCDC_1116500	1.4e-75
AP1S	AP1		NP_003907.3	NP_013271.1	Ptricornutum	36149	2e-39	NP_003907.3	2e-41				203	129	130		36149	8e-49
AP1S	AP1		NP_003907.3	NP_013271.1	Pultium	PYU1_T012713		NP_001274.1	6e-53				165	105	106		PYU1_T012713	7.8e-70
AP1S	AP1		NP_003907.3	NP_013271.1	Pvivax	PVX_091540		NP_003907.3	7e-66		NP_013271.1	3e-50	155	99	99		PVX_091540	6.4e-76
AP1S	AP1		NP_003907.3	NP_013271.1	Pyoelii	PYYM_0931400		NP_003907.3	9e-65		NP_013271.1	3e-51	155	99	99		PYYM_0931400	5.7e-75
AP1S	AP1		NP_003907.3	NP_013271.1	Tannulata	TA06850							152	97	97		TA06850	1.7e-61
AP1S	AP1		NP_003907.3	NP_013271.1	Tgondii	TGME49_270370		NP_003907.3	7e-53		NP_013271.1	3e-43	174	111	112		TGME49_270370	2.8e-82
AP1S	AP1		NP_003907.3	NP_013271.1	Tparva	TP01_0754							152	97	97		TP01_0754	1.5e-61
AP1S	AP1		NP_003907.3	NP_013271.1	Tpseudonana	33667	1e-39	NP_003907.3	4e-39				145	92	93		33667	1.1e-47
AP1S	AP1		NP_003907.3	NP_013271.1	Tthermohila	TTHERM_01079140		NP_001274.1	7e-54				152	97	97		TTHERM_01079140	1e-63
AP1S	AP1		NP_003907.3	NP_013271.1	Vbrassicaformis	Vbra_15600.t1	6e-65	NP_003907.3	1e-64	2e-50	NP_013271.1	5e-51	158	101	101		Vbra_15600.t1	5.5e-65
AP2A	AP2		NP_001229766.1	NP_009516.1	Bbovis	BBOV_I001880							676	72	66		BBOV_I001880	9.4e-91
AP2A	AP2		NP_001229766.1	NP_009516.1	Chominis	Chro.60242	6e-14	NP_001229766.1	1e-12				1097	117	107		Chro.60242	2.9e-37
AP2A	AP2		NP_001229766.1	NP_009516.1	Cparvum	cgd6_2070							1106	118	108		cgd6_2070	4.9e-37
AP2A	AP2		NP_001229766.1	NP_009516.1	Creinhardtii	Cre12.g488850.t1.3		NP_036437.1	1e-146				1161	124	113	two isoforms	Cre12.g488850.t1.3	3.5e-215
AP2A	AP2		NP_001229766.1	NP_009516.1	Cvelia	Cvel_7650.t1	1e-96	NP_570603.2	9e-98	5e-44	NP_015129.1	5e-23	1050	112	102		Cvel_7650.t1	7.4e-97
AP2A	AP2		NP_001229766.1	NP_009516.1	Esiliculosus	Esi0143_0066	3e-166	NP_001229766.1	3e-169				676	72	66		Esi0143_0066	4.7e-209
AP2A	AP2		NP_001229766.1	NP_009516.1	Etenella	ETH_00000175		NP_036437.1	4e-13		-		527	56	51	gene model needs revision	ETH_00000175	6.9e-13
AP2A	AP2		NP_001229766.1	NP_009516.1	Imultifilis	IMG5_057290	8e-132	NP_001229766.1	3e-130				968	103	94		IMG5_057290	3.4e-165
AP2A	AP2		NP_001229766.1	NP_009516.1	Ncaninum	NCLIV_005350		NP_036437.1	2e-66		NP_009516.1	8e-37	1237	132	121		NCLIV_005350	0
AP2A	AP2		NP_001229766.1	NP_009516.1	Pberghei	PBANKA_111660		NP_570603.2	2e-24		NP_009516.1	7e-14	240	26	23		PBANKA_111660	2.4e-44
AP2A	AP2		NP_001229766.1	NP_009516.1	Pberghei	PBANKA_111670		NP_055018.2	5e-26		NP_009516.1	2e-14	964	103	94	two hits are one gene	PBANKA_111670	2.8e-83
AP2A	AP2		NP_001229766.1	NP_009516.1	Pchabaudi	PCHAS_111620		NP_570603.2	1e-27		NP_009516.1	2e-13	1226	130	120		PCHAS_111620	1.7e-128
AP2A	AP2		NP_001229766.1	NP_009516.1	Pfalciparum	PF3D7_0617100		NP_055018.2	4e-23		NP_009516.1	1e-11	1236	131	121		PF3D7_0617100	1.9e-129
AP2A	AP2		NP_001229766.1	NP_009516.1	Pknowlesi	PKH_113190		NP_570603.2	2e-33		NP_009516.1	4e-15	1217	129	119		PKH_113190	2e-139
AP2A	AP2		NP_001229766.1	NP_009516.1	Pmarinus	C5K4Y0		NP_570603.2	5e-140				1058	113	103		C5K4Y0	4.7e-206
AP2A	AP2		NP_001229766.1	NP_009516.1	Pmarinus	C5KAA4		NP_036437.1	2e-15				621	66	61		C5KAA4	2.4e-20
AP2A	AP2		NP_001229766.1	NP_009516.1	Pmarinus	C5L6V8		NP_001229766.1	8e-16				683	73	67		C5L6V8	1.7e-19
AP2A	AP2		NP_001229766.1	NP_009516.1	Pmarinus	C5LIL2		NP_001229766.1	9e-16				683	73	67		C5LIL2	2e-19
AP2A	AP2		NP_001229766.1	NP_009516.1	Pmarinus	C5K7V8		NP_001229766.1	5e-08				395	42	39		C5K7V8	5.4e-11
AP2A	AP2		NP_001229766.1	NP_009516.1	Preichenowi	PRCDC_0615800		NP_055018.2	4e-23				1243	132	121		PRCDC_0615800	2.4e-129
AP2A	AP2		NP_001229766.1	NP_009516.1	Ptricornutum	54442	9e-170	NP_001229766.1	3e-173				1020	109	100		54442	1.3e-242
AP2A	AP2		NP_001229766.1	NP_009516.1	Pultium	PYU1_T012418		NP_055018.2	2e-11				141	15	14	gene model needs revision	PYU1_T012418	2e-27
AP2A	AP2		NP_001229766.1	NP_009516.1	Pvivax	PVX_113995		NP_570603.2	4e-26		NP_009516.1	3e-14	1281	136	125		PVX_113995	4.1e-140
AP2A	AP2		NP_001229766.1	NP_009516.1	Pyoelii	PYYM_1118700		NP_055018.2	4e-27		NP_009516.1	2e-13	1361	145	133		PYYM_1118700	7.6e-122
AP2A	AP2		NP_001229766.1	NP_009516.1	Sminutum	symbB.v1.2.028407.t1	3e-130	NP_570603.2	4e-131				1010	107	99		symbB.v1.2.028407.t1	6.2e-198
AP2A	AP2		NP_001229766.1	NP_009516.1	Tannulata	TA05365							929	99	91		TA05365	1.9e-97
AP2A	AP2		NP_001229766.1	NP_009516.1	Tgondii	TGME49_221940		NP_036437.1	1e-35		NP_009516.1	3e-17	1348	143	132		TGME49_221940	0
AP2A	AP2		NP_001229766.1	NP_009516.1	Tparva	TP03_0146							939	100	92		TP03_0146	3.4e-100
AP2A	AP2		NP_001229766.1	NP_009516.1	Tpseudonana	263994	0	NP_570603.2	0				926	99	90		263994	2.8e-242
AP2A	AP2		NP_001229766.1	NP_009516.1	Tpseudonana	263997	0	NP_570603.2	0				926	99	90		263997	6.3e-242
AP2A	AP2		NP_001229766.1	NP_009516.1	Tthermohila	TTHERM_00896070		NP_001229766.1	4e-132				953	101	93		TTHERM_00896070	4e-164
AP2A	AP2		NP_001229766.1	NP_009516.1	Vbrassicaformis	Vbra_10593.t1	7e-149	NP_570603.2	1e-149	4e-54	NP_009516.1	2e-54	1042	111	102		Vbra_10593.t1	2.4e-133
AP2M	AP2		NP_004059.2	NP_014579.1	Bbovis	BBOV_IV010110							474	109	97		BBOV_IV010110	3.7e-60
AP2M	AP2		NP_004059.2	NP_014579.1	Creinhardtii	g16820.t1		NP_004059.2	6e-122				438	101	89		g16820.t1	1.3e-135
AP2M	AP2		NP_004059.2	NP_014579.1	Cvelia	Cvel_20423.t1	2e-126	NP_004059.2	3e-130	2e-67	NP_015064.1	4e-94	451	104	92		Cvel_20423.t1	5e-117
AP2M	AP2		NP_004059.2	NP_014579.1	Esiliculosus	Esi0069_0041	6e-148	NP_004059.2	1e-147				432	99	88		Esi0069_0041	4.8e-173
AP2M	AP2		NP_004059.2	NP_014579.1	Imultifilis	IMG5_098590	1e-128	NP_004059.2	9e-128				461	106	94		IMG5_098590	4.3e-157
AP2M	AP2		NP_004059.2	NP_014579.1	Ncaninum	NCLIV_031310		NP_004059.2	9e-68		NP_015064.1	3e-50	578	133	118		NCLIV_031310	7.3e-155
AP2M	AP2		NP_004059.2	NP_014579.1	Pberghei	PBANKA_143390		NP_001020376.1	3e-48		NP_014579.1	2e-41	600	138	122		PBANKA_143390	7e-104
AP2M	AP2		NP_004059.2	NP_014579.1	Pchabaudi	PCHAS_143590		NP_004059.2	1e-49		NP_014579.1	2e-41	597	137	122		PCHAS_143590	1.3e-102
AP2M	AP2		NP_004059.2	NP_014579.1	Pfalciparum	PF3D7_1218300		NP_001020376.1	4e-50		NP_015064.1	1e-37	621	143	126		PF3D7_1218300	3.8e-105
AP2M	AP2		NP_004059.2	NP_014579.1	Pknowlesi	PKH_143540		NP_001020376.1	2e-46		NP_014579.1	6e-40	606	139	123		PKH_143540	3.8e-102
AP2M	AP2		NP_004059.2	NP_014579.1	Pmarinus	C5KP26		NP_004059.2	3e-140				441	101	90		C5KP26	8.6e-171
AP2M	AP2		NP_004059.2	NP_014579.1	Preichenowi	PRCDC_1217600		NP_004059.2	8e-52				624	143	127		PRCDC_1217600	9.8e-105
AP2M	AP2		NP_004059.2	NP_014579.1	Ptricornutum	18142	6e-147	NP_001020376.1	5e-148				426	98	87		18142	2.5e-171
AP2M	AP2		NP_004059.2	NP_014579.1	Pultium	PYU1_T004942		NP_004059.2	5e-154				435	100	89		PYU1_T004942	2.4e-199
AP2M	AP2		NP_004059.2	NP_014579.1	Pvivax	PVX_123590		NP_004059.2	1e-46		NP_014579.1	3e-39	611	140	124		PVX_123590	3e-102
AP2M	AP2		NP_004059.2	NP_014579.1	Pyoelii	PYYM_1438000		NP_004059.2	1e-49		NP_014579.1	9e-42	601	138	122		PYYM_1438000	4.3e-105
AP2M	AP2		NP_004059.2	NP_014579.1	Sminutum	symbB.v1.2.009778.t1		NP_001020376.1	2e-15				393	90	80		symbB.v1.2.009778.t1	6e-23
AP2M	AP2		NP_004059.2	NP_014579.1	Tannulata	TA02910							493	113	100		TA02910	2.9e-79
AP2M	AP2		NP_004059.2	NP_014579.1	Tgondii	TGME49_230920		NP_004059.2	3e-80		NP_015064.1	1e-64	619	142	126		TGME49_230920	2.4e-221
AP2M	AP2		NP_004059.2	NP_014579.1	Tparva	TP01_0660							493	113	100		TP01_0660	3.7e-80
AP2M	AP2		NP_004059.2	NP_014579.1	Tpseudonana	39847	9e-146	NP_001020376.1	7e-147				427	98	87		39847	7.2e-171
AP2M	AP2		NP_004059.2	NP_014579.1	Tthermohila	TTHERM_00577030		NP_004059.2	5e-128				433	100	88		TTHERM_00577030	2.8e-155
AP2M	AP2		NP_004059.2	NP_014579.1	Vbrassicaformis	Vbra_14519.t1	1e-141	NP_004059.2	2e-141	4e-82	NP_015064.1	2e-92	429	99	87		Vbra_14519.t1	4.8e-124
AP2S	AP2		NP_004060.2	NP_012592.1	Bbovis	BBOV_III005320							142	100	97		BBOV_III005320	1.7e-37
AP2S	AP2		NP_004060.2	NP_012592.1	Cparvum	cgd3_3810							139	98	95		cgd3_3810	2.5e-23
AP2S	AP2		NP_004060.2	NP_012592.1	Creinhardtii	Cre07.g324600.t1.2		NP_004060.2	6e-58				143	101	97		Cre07.g324600.t1.2	2.4e-67
AP2S	AP2		NP_004060.2	NP_012592.1	Cvelia	Cvel_30315.t2	5e-48	NP_004060.2	6e-48	2e-31	NP_013271.1	1e-38	142	100	97	two isoforms, similar length	Cvel_30315.t1	2.6e-47
AP2S	AP2		NP_004060.2	NP_012592.1	Esiliculosus	Esi0061_0029	5e-52	NP_004060.2	1e-51				144	101	98		Esi0061_0029	2.9e-63
AP2S	AP2		NP_004060.2	NP_012592.1	Etenella	ETH_00024045		NP_001121598.1	2e-06				177	125	120		ETH_00024045	8.7e-11
AP2S	AP2		NP_004060.2	NP_012592.1	Imultifilis	chr1950;973-425								0	0
AP2S	AP2		NP_004060.2	NP_012592.1	Ncaninum	NCLIV_056750		NP_004060.2	4e-39		NP_013271.1	2e-30	143	101	97		NCLIV_056750	3.3e-71
AP2S	AP2		NP_004060.2	NP_012592.1	Pberghei	PBANKA_031400		NP_001034658.1	5e-31		NP_013271.1	1e-25	141	99	96		PBANKA_031400	1.7e-41
AP2S	AP2		NP_004060.2	NP_012592.1	Pchabaudi	PCHAS_031610		NP_004060.2	4e-32		NP_013271.1	2e-24	141	99	96		PCHAS_031610	1e-41
AP2S	AP2		NP_004060.2	NP_012592.1	Pfalciparum	PF3D7_0217300		NP_001034658.1	2e-35		NP_013271.1	6e-29	141	99	96		PF3D7_0217300	7.5e-44
AP2S	AP2		NP_004060.2	NP_012592.1	Pknowlesi	PKH_040280		NP_001034658.1	2e-34		NP_013271.1	3e-28	141	99	96		PKH_040280	7.6e-44
AP2S	AP2		NP_004060.2	NP_012592.1	Pmarinus	C5LGQ6		NP_004060.2	3e-55				142	100	97		C5LGQ6	3.9e-63
AP2S	AP2		NP_004060.2	NP_012592.1	Pmarinus	C5LTP6		NP_004060.2	1e-53				142	100	97		C5LTP6	4.1e-62
AP2S	AP2		NP_004060.2	NP_012592.1	Pmarinus	C5KID5		NP_004060.2	1e-51				152	107	103		C5KID5	2.3e-60
AP2S	AP2		NP_004060.2	NP_012592.1	Preichenowi	PRCDC_0216200		NP_001034658.1	2e-34				141	99	96		PRCDC_0216200	1.9e-43
AP2S	AP2		NP_004060.2	NP_012592.1	Ptricornutum	54935	2e-56	NP_004060.2	1e-55				153	108	104		54935	7.3e-66
AP2S	AP2		NP_004060.2	NP_012592.1	Pultium	PYU1_T003648		NP_004060.2	2e-55				143	101	97		PYU1_T003648	2.7e-70
AP2S	AP2		NP_004060.2	NP_012592.1	Pvivax	PVX_002675		NP_001034658.1	4e-35		NP_013271.1	5e-29	141	99	96		PVX_002675	8.2e-44
AP2S	AP2		NP_004060.2	NP_012592.1	Pyoelii	PYYM_0314800		NP_001034658.1	6e-32		NP_013271.1	3e-25	141	99	96		PYYM_0314800	1.1e-41
AP2S	AP2		NP_004060.2	NP_012592.1	Sminutum	symbB.v1.2.027253.t1	2e-57	NP_004060.2	2e-57				159	112	108		symbB.v1.2.027253.t1	2.2e-62
AP2S	AP2		NP_004060.2	NP_012592.1	Sminutum	symbB.v1.2.014538.t1	3e-57	NP_004060.2	2e-57				157	111	107		symbB.v1.2.014538.t1	8.1e-63
AP2S	AP2		NP_004060.2	NP_012592.1	Tannulata	TA13070							142	100	97		TA13070	8.3e-46
AP2S	AP2		NP_004060.2	NP_012592.1	Tgondii	TGME49_313450		NP_004060.2	4e-38		NP_013271.1	2e-30	143	101	97		TGME49_313450	6.3e-71
AP2S	AP2		NP_004060.2	NP_012592.1	Tparva	TP02_0416							160	113	109		TP02_0416	3.8e-45
AP2S	AP2		NP_004060.2	NP_012592.1	Tpseudonana	36490	2e-58	NP_004060.2	5e-58				143	101	97		36490	5.3e-68
AP2S	AP2		NP_004060.2	NP_012592.1	Tthermohila	TTHERM_00327270		NP_004060.2	2e-61				142	100	97		TTHERM_00327270	7e-63
AP2S	AP2		NP_004060.2	NP_012592.1	Vbrassicaformis	Vbra_12404.t1	1e-60	NP_004060.2	2e-60	4e-39	NP_012592.1	9e-40	142	100	97		Vbra_12404.t1	3.7e-57
AP3D	AP3		NP_001248755.1	NP_015129.1	Cvelia	Cvel_10479.t1	6e-118	NP_003929.4	5e-119	5e-78	NP_015129.1	4e-80	1192	98	128	two isoforms, second is substantially shorter	Cvel_10479.t1	1.9e-132
AP3D	AP3		NP_001248755.1	NP_015129.1	Esiliculosus	Esi0376_0020	9e-179	NP_003929.4	2e-180				1183	97	127		Esi0376_0020	5.3e-239
AP3D	AP3		NP_001248755.1	NP_015129.1	Etenella	ETH_00033260		NP_001248755.1	6e-48		NP_015129.1	7e-34	1062	87	114		ETH_00033260	5.4e-142
AP3D	AP3		NP_001248755.1	NP_015129.1	Imultifilis	IMG5_194460		NP_003929.4	3e-28				475	39	51		IMG5_194460	3e-61
AP3D	AP3		NP_001248755.1	NP_015129.1	Ncaninum	NCLIV_053720		NP_001248755.1	9e-60		NP_015129.1	2e-48	1373	113	147		NCLIV_053720	0
AP3D	AP3		NP_001248755.1	NP_015129.1	Pberghei	PBANKA_122260		NP_001248755.1	2e-06		NP_015129.1	0.0009	1370	113	147		PBANKA_122260	9.8e-36
AP3D	AP3		NP_001248755.1	NP_015129.1	Pchabaudi	PCHAS_122320		NP_001248755.1	2e-06		NP_015129.1	0.001	1373	113	147		PCHAS_122320	6.2e-39
AP3D	AP3		NP_001248755.1	NP_015129.1	Pfalciparum	PF3D7_0808100		NP_001248755.1	0.0005		NP_015129.1	2e-05	1609	132	173		PF3D7_0808100	7.1e-38
AP3D	AP3		NP_001248755.1	NP_015129.1	Pknowlesi	PKH_011010		NP_001248755.1	2e-05		NP_015129.1	5e-05	1388	114	149		PKH_011010	2e-29
AP3D	AP3		NP_001248755.1	NP_015129.1	Pmarinus	C5L114		NP_003929.4	3e-81				427	35	46		C5L114	1.5e-117
AP3D	AP3		NP_001248755.1	NP_015129.1	Preichenowi	PRCDC_0807700		NP_001248755.1	0.0004				1588	131	170		PRCDC_0807700	1.5e-40
AP3D	AP3		NP_001248755.1	NP_015129.1	Ptricornutum	54028	7e-152	NP_003929.4	2e-151				1278	105	137		54028	9.2e-211
AP3D	AP3		NP_001248755.1	NP_015129.1	Pultium	PYU1_T007918		NP_003929.4	0				1039	86	111		PYU1_T007918	0
AP3D	AP3		NP_001248755.1	NP_015129.1	Pvivax	PVX_088130		NP_001248755.1	1e-06		NP_015129.1	4e-07	1422	117	153		PVX_088130	7.1e-38
AP3D	AP3		NP_001248755.1	NP_015129.1	Pyoelii	PYYM_1225300		NP_001248755.1	1e-06		NP_015129.1	0.001	1436	118	154		PYYM_1225300	9.3e-32
AP3D	AP3		NP_001248755.1	NP_015129.1	Sminutum	symbB.v1.2.014191.t1	5e-109	NP_003929.4	2e-110				412	34	44		symbB.v1.2.014191.t1	8.7e-158
AP3D	AP3		NP_001248755.1	NP_015129.1	Tgondii	TGME49_309370		NP_001248755.1	1e-55		NP_015129.1	1e-41	1355	112	145		TGME49_309370	0
AP3D	AP3		NP_001248755.1	NP_015129.1	Tpseudonana	263963	6e-153	NP_003929.4	6e-157				597	49	64		263963	4.3e-204
AP3D	AP3		NP_001248755.1	NP_015129.1	Tthermohila	TTHERM_00046380		NP_003929.4	9e-41				3516	289	377	gene model needs revision	TTHERM_00046380	4.7e-68
AP3D	AP3		NP_001248755.1	NP_015129.1	Vbrassicaformis	Vbra_3025.t1	1e-111	NP_003929.4	4e-112	5e-73	NP_015129.1	7e-74	801	66	86		Vbra_3025.t1	3.8e-136
AP3B	AP3		NP_003655.3	NP_011777.3	Cvelia	Cvel_10491.t1							1078	99	133	confirmed by trees
AP3B	AP3		NP_003655.3	NP_011777.3	Esiliculosus	Esi0021_0107	1e-139	NP_004635.2	1e-152				1142	104	141		Esi0021_0107	4.3e-241
AP3B	AP3		NP_003655.3	NP_011777.3	Etenella	ETH_00011740		NP_004635.2	3e-30		NP_011777.3	4e-21	725	66	90		ETH_00011740	1.3e-125
AP3B	AP3		NP_003655.3	NP_011777.3	Imultifilis	chr2672;24522-27447
AP3B	AP3		NP_003655.3	NP_011777.3	Ncaninum	NCLIV_041460		NP_004635.2	3e-38		NP_011777.3	7e-22	1211	111	150		NCLIV_041460	0
AP3B	AP3		NP_003655.3	NP_011777.3	Pberghei	PBANKA_011180		NP_004635.2	2e-28		NP_011777.3	1e-17	1000	91	124		PBANKA_011180	4.3e-117
AP3B	AP3		NP_003655.3	NP_011777.3	Pchabaudi	PCHAS_011240		NP_004635.2	5e-30		NP_011777.3	1e-15	972	89	120		PCHAS_011240	1.3e-110
AP3B	AP3		NP_003655.3	NP_011777.3	Pfalciparum	PF3D7_0613500		NP_004635.2	2e-29		NP_011777.3	5e-18	1363	125	168		PF3D7_0613500	1.8e-117
AP3B	AP3		NP_003655.3	NP_011777.3	Pknowlesi	PKH_113550		NP_004635.2	2e-41		NP_012787.1	8e-11	1111	102	137		PKH_113550	2.6e-94
AP3B	AP3		NP_003655.3	NP_011777.3	Pmarinus	C5KCR3		NP_004635.2	2e-27				639	58	79		C5KCR3	7.2e-50
AP3B	AP3		NP_003655.3	NP_011777.3	Pmarinus	C5LPP6		NP_004635.2	1e-13				107	10	13	fragment	C5LPP6	1.6e-25
AP3B	AP3		NP_003655.3	NP_011777.3	Preichenowi	PRCDC_0612200		NP_004635.2	6e-30				1242	114	154		PRCDC_0612200	1.5e-112
AP3B	AP3		NP_003655.3	NP_011777.3	Ptricornutum	54789	1e-94	NP_004635.2	2e-95				1206	110	149		54789	4.7e-145
AP3B	AP3		NP_003655.3	NP_011777.3	Pultium	PYU1_T003794		NP_004635.2	0				1135	104	140		PYU1_T003794	0
AP3B	AP3		NP_003655.3	NP_011777.3	Pvivax	PVX_113810		NP_004635.2	9e-37		NP_011777.3	8e-23	1004	92	124		PVX_113810	5.4e-92
AP3B	AP3		NP_003655.3	NP_011777.3	Pyoelii	PYYM_0112800		NP_004635.2	2e-43		NP_011777.3	1e-32	957	87	118		PYYM_0112800	3.8e-109
AP3B	AP3		NP_003655.3	NP_011777.3	Sminutum	symbB.v1.2.029230.t1		NP_004635.2	1e-19				374	34	46	gene model needs revision	symbB.v1.2.029230.t1	3.9e-44
AP3B	AP3		NP_003655.3	NP_011777.3	Tgondii	TGME49_289080		NP_004635.2	3e-39		NP_011777.3	1e-22	1202	110	149		TGME49_289080	0
AP3B	AP3		NP_003655.3	NP_011777.3	Tpseudonana	261056	7e-94	NP_004635.2	2e-106				956	87	118		261056	1.7e-163
AP3B	AP3		NP_003655.3	NP_011777.3	Tthermohila	TTHERM_00703490		NP_004635.2	2e-34				770	70	95		TTHERM_00703490	1.2e-52
AP3B	AP3		NP_003655.3	NP_011777.3	Vbrassicaformis	Vbra_18724.t1	5e-99	NP_004635.2	7e-100	2e-57	NP_011777.3	3e-57	921	84	114		Vbra_18724.t1	1.3e-118
AP3M	AP3		NP_996895.1	NP_009847.4	Cvelia	Cvel_16839.t1	1e-74	NP_036227.1	2e-75	2e-11	NP_015064.1	5e-34	480	115	99		Cvel_16839.t1	5.6e-53
AP3M	AP3		NP_996895.1	NP_009847.4	Esiliculosus	Esi0018_0062	2e-133	NP_036227.1	4e-133				433	104	90		Esi0018_0062	4.6e-143
AP3M	AP3		NP_996895.1	NP_009847.4	Etenella	scaffolds
AP3M	AP3		NP_996895.1	NP_009847.4	Imultifilis	IMG5_161480		NP_006794.1	3e-20				567	136	117		IMG5_161480	9.2e-43
AP3M	AP3		NP_996895.1	NP_009847.4	Ncaninum	NCLIV_036940		NP_036227.1	1e-45		NP_015064.1	2e-17	494	118	102		NCLIV_036940	1.4e-151
AP3M	AP3		NP_996895.1	NP_009847.4	Pberghei	PBANKA_130460		NP_036227.1	6e-11		NP_011844.1	1e-06	667	160	138		PBANKA_130460	1.5e-42
AP3M	AP3		NP_996895.1	NP_009847.4	Pchabaudi	PCHAS_130780		NP_036227.1	8e-09		-		667	160	138		PCHAS_130780	1.2e-38
AP3M	AP3		NP_996895.1	NP_009847.4	Pfalciparum	PF3D7_1440700		NP_036227.1	8e-06		NP_015064.1	0.004	733	175	152		PF3D7_1440700	2.3e-38
AP3M	AP3		NP_996895.1	NP_009847.4	Pknowlesi	PKH_126560		NP_036227.1	8e-08		NP_015064.1	1e-09	729	174	151		PKH_126560	1.6e-29
AP3M	AP3		NP_996895.1	NP_009847.4	Pmarinus	C5K821		NP_006794.1	3e-21				232	56	48	gene model needs revision	C5K821	1.3e-28
AP3M	AP3		NP_996895.1	NP_009847.4	Pmarinus	C5K822		NP_006794.1	3e-19				1464	350	303	gene model needs revision	C5K822	4.3e-28
AP3M	AP3		NP_996895.1	NP_009847.4	Pmarinus	C5K823		NP_036227.1	0.003				664	159	137	3 genes likely pieces of one	C5K823	3.1e-08
AP3M	AP3		NP_996895.1	NP_009847.4	Preichenowi	PRCDC_1440000		NP_036227.1	1e-06				742	178	154		PRCDC_1440000	7.2e-38
AP3M	AP3		NP_996895.1	NP_009847.4	Ptricornutum	18241	3e-104	NP_036227.1	1e-103				417	100	86		18241	2.5e-114
AP3M	AP3		NP_996895.1	NP_009847.4	Pultium	PYU1_T005556		NP_036227.1	1e-146				425	102	88		PYU1_T005556	4.2e-182
AP3M	AP3		NP_996895.1	NP_009847.4	Pvivax	PVX_118455		NP_004059.2	2e-09		NP_015064.1	3e-08	763	183	158		PVX_118455	1e-29
AP3M	AP3		NP_996895.1	NP_009847.4	Pyoelii	PYYM_1305400		NP_036227.1	1e-11		NP_015064.1	4e-07	667	160	138		PYYM_1305400	8.3e-43
AP3M	AP3		NP_996895.1	NP_009847.4	Sminutum	symbB.v1.2.032209.t1	5e-72	NP_036227.1	4e-72				487	117	101		symbB.v1.2.032209.t1	5.7e-105
AP3M	AP3		NP_996895.1	NP_009847.4	Tgondii	TGME49_269480		NP_036227.1	3e-53		NP_015064.1	1e-20	547	131	113		TGME49_269480	3.3e-200
AP3M	AP3		NP_996895.1	NP_009847.4	Tpseudonana	39741							428	102	89		39741	1.6e-108
AP3M	AP3		NP_996895.1	NP_009847.4	Tthermohila	TTHERM_00572100		NP_036227.1	2e-24				346	83	72		TTHERM_00572100	2.4e-40
AP3M	AP3		NP_996895.1	NP_009847.4	Vbrassicaformis	Vbra_225.t1	2e-84	NP_036227.1	1e-85	2e-09	NP_015064.1	3e-42	470	112	97		Vbra_225.t1	2.8e-54
AP3S	AP3		NP_001275.1	NP_012510.3	Cvelia	Cvel_16200.t1	3e-48	NP_005820.1	2e-50	3e-33	NP_012510.3	1e-30	142	74	73		Cvel_16200.t1	1.2e-48
AP3S	AP3		NP_001275.1	NP_012510.3	Esiliculosus	Esi0002_0312	4e-66	NP_005820.1	3e-67				188	97	97		Esi0002_0312	1.3e-76
AP3S	AP3		NP_001275.1	NP_012510.3	Etenella	ETH_00022535		NP_005820.1	9e-27		NP_012510.3	7e-19	156	81	80		ETH_00022535	6.1e-33
AP3S	AP3		NP_001275.1	NP_012510.3	Imultifilis	IMG5_140390		NP_000250.3	4e-110				1484	769	765	gene model needs revision	IMG5_140390	7.4e-36
AP3S	AP3		NP_001275.1	NP_012510.3	Ncaninum	NCLIV_052120		NP_005820.1	4e-57		NP_012510.3	2e-36	158	82	81		NCLIV_052120	3.5e-76
AP3S	AP3		NP_001275.1	NP_012510.3	Pberghei	PBANKA_146340		NP_005820.1	2e-46		NP_012510.3	4e-33	157	81	81		PBANKA_146340	1.1e-63
AP3S	AP3		NP_001275.1	NP_012510.3	Pchabaudi	PCHAS_146570		NP_005820.1	4e-48		NP_012510.3	2e-34	157	81	81		PCHAS_146570	4e-64
AP3S	AP3		NP_001275.1	NP_012510.3	Pfalciparum	PF3D7_1250500		NP_005820.1	5e-50		NP_012510.3	9e-37	157	81	81		PF3D7_1250500	1.2e-66
AP3S	AP3		NP_001275.1	NP_012510.3	Pknowlesi	PKH_146820		NP_005820.1	1e-48		NP_012510.3	3e-35	157	81	81		PKH_146820	1.8e-66
AP3S	AP3		NP_001275.1	NP_012510.3	Pmarinus	C5L2S1	5.2e-53	NP_005820.1	1e-39				156	81	80		C5L2S1	5.2e-53
AP3S	AP3		NP_001275.1	NP_012510.3	Pmarinus	C5L7D6	4.1e-46	NP_005820.1	6e-38				121	63	62		C5L7D6	4.1e-46
AP3S	AP3		NP_001275.1	NP_012510.3	Preichenowi	PRCDC_1249900		NP_005820.1	3e-50				157	81	81		PRCDC_1249900	4.1e-67
AP3S	AP3		NP_001275.1	NP_012510.3	Ptricornutum	14536	1e-62	NP_005820.1	1e-62				150	78	77		14536	7.5e-75
AP3S	AP3		NP_001275.1	NP_012510.3	Pultium	PYU1_T012083		NP_005820.1	5e-68				162	84	84		PYU1_T012083	8.1e-84
AP3S	AP3		NP_001275.1	NP_012510.3	Pvivax	PVX_101420		NP_005820.1	2e-47		NP_012510.3	7e-35	157	81	81		PVX_101420	1.2e-65
AP3S	AP3		NP_001275.1	NP_012510.3	Pyoelii	PYYM_1467400		NP_005820.1	2e-47		NP_012510.3	6e-35	157	81	81		PYYM_1467400	5.3e-65
AP3S	AP3		NP_001275.1	NP_012510.3	Sminutum	symbB.v1.2.017288.t1	6e-47	NP_005820.1	5e-49				759	393	391	two isoforms	symbB.v1.2.017288.t2	9.2e-63
AP3S	AP3		NP_001275.1	NP_012510.3	Tgondii	TGME49_215130		NP_005820.1	1e-56		NP_012510.3	3e-37	158	82	81		TGME49_215130	3.6e-77
AP3S	AP3		NP_001275.1	NP_012510.3	Tpseudonana	28984	5e-63	NP_005820.1	1e-63				176	91	91		28984	1.2e-77
AP3S	AP3		NP_001275.1	NP_012510.3	Tthermohila	TTHERM_00930790		NP_005820.1	2e-17				532	276	274		TTHERM_00930790	3.4e-25
AP3S	AP3		NP_001275.1	NP_012510.3	Vbrassicaformis	Vbra_8407.t1	2e-56	NP_005820.1	6e-59	3e-38	NP_012510.3	4e-36	156	81	80		Vbra_8407.t1	4.9e-56
AP4E	AP4		NP_031373.2		Bbovis	BBOV_III002850							160	14			BBOV_III002850	1.4e-180
AP4E	AP4		NP_031373.2		Chominis	AAEL01000337;6334-8292										gene runs off scaffold
AP4E	AP4		NP_031373.2		Cparvum	cgd4_2210							910	80			cgd4_2210	1.5e-165
AP4E	AP4		NP_031373.2		Creinhardtii	Cre06.g310000.t1.2		NP_031373.2	2e-133				1069	94			Cre06.g310000.t1.2	1.3e-218
AP4E	AP4		NP_031373.2		Cvelia	Cvel_1045.t1	2e-154	NP_031373.2	9e-155				1014	89			Cvel_1045.t1	0
AP4E	AP4		NP_031373.2		Esiliculosus	Esi0032_0094	1e-152	NP_031373.2	6e-154				1145	101			Esi0032_0094	0
AP4E	AP4		NP_031373.2		Etenella	ETH_00008630		NP_031373.2	3e-93				1024	90			ETH_00008630	1.8e-243
AP4E	AP4		NP_031373.2		Imultifilis	IMG5_068280		NP_031373.2	9e-129				770	68			IMG5_068280	6.5e-211
AP4E	AP4		NP_031373.2		Ncaninum	NCLIV_0188		NP_031373.2	1e-119				1041	92			NCLIV_0188	0
AP4E	AP4		NP_031373.2		Pberghei	PBANKA_041730		NP_031373.2	5e-105				1224	108			PBANKA_041730	6.8e-254
AP4E	AP4		NP_031373.2		Pchabaudi	PCHAS_041820		NP_031373.2	3e-104				1224	108			PCHAS_041820	9.8e-257
AP4E	AP4		NP_031373.2		Pfalciparum	PF3D7_0904100		NP_031373.2	1e-104				1388	122			PF3D7_0904100	2.2e-260
AP4E	AP4		NP_031373.2		Pknowlesi	PKH_070130		NP_031373.2	2e-104				1307	115			PKH_070130	1.5e-260
AP4E	AP4		NP_031373.2		Pmarinus	C5L760		NP_031373.2	8e-150				1058	93			C5L760	7.3e-275
AP4E	AP4		NP_031373.2		Pmarinus	C5LJH2		NP_031373.2	8e-151				1036	91			C5LJH2	1e-273
AP4E	AP4		NP_031373.2		Pmarinus	C5K7L5		NP_031373.2	6e-149				1324	116			C5K7L5	2.3e-268
AP4E	AP4		NP_031373.2		Preichenowi	PRCDC_0902200		NP_031373.2	4e-104				1397	123			PRCDC_0902200	4.8e-260
AP4E	AP4		NP_031373.2		Ptricornutum	16891	2e-117	NP_031373.2	5e-112				450	40		shorter than expected	16891	2.8e-208
AP4E	AP4		NP_031373.2		Pultium	PYU1_T000839		NP_031373.2	2e-173				1089	96			PYU1_T000839	0
AP4E	AP4		NP_031373.2		Pvivax	PVX_098650		NP_031373.2	1e-105				1319	116			PVX_098650	1.3e-257
AP4E	AP4		NP_031373.2		Pyoelii	PYYM_0420100		NP_031373.2	3e-104				1231	108			PYYM_0420100	1.6e-253
AP4E	AP4		NP_031373.2		Sminutum	symbB.v1.2.038545.t1	2e-141	NP_001239056.1	2e-134				475	42		shorter than expected	symbB.v1.2.038545.t1	2.4e-245
AP4E	AP4		NP_031373.2		Tannulata	TA08550							1045	92			TA08550	1.6e-60
AP4E	AP4		NP_031373.2		Tgondii	TGME49_244290		NP_031373.2	2e-127				1116	98			TGME49_244290	0
AP4E	AP4		NP_031373.2		Tparva	TP04_0106							728	64			TP04_0106	1.2e-40
AP4E	AP4		NP_031373.2		Tpseudonana	596	1e-104	NP_031373.2	7e-100				436	38		shorter than expected	596	3.4e-198
AP4E	AP4		NP_031373.2		Tthermohila	TTHERM_00316010		NP_031373.2	1e-124				925	81			TTHERM_00316010	4.8e-223
AP4E	AP4		NP_031373.2		Vbrassicaformis	Vbra_16923.t1	1e-177	NP_031373.2	9e-171				1035	91			Vbra_16923.t1	0
AP4B	AP4		NP_001240781.1		Bbovis	BBOV_IV009400							589	80			BBOV_IV009400	1.4e-126
AP4B	AP4		NP_001240781.1		Chominis	Chro.60567	1e-53	NP_006585.2	1e-52				601	81			Chro.60567	1e-101
AP4B	AP4		NP_001240781.1		Cparvum	cgd6_4930							884	120			cgd6_4930	4.1e-122
AP4B	AP4		NP_001240781.1		Cvelia	Cvel_24752.t1	5e-114	NP_006585.2	3e-107				923	125			Cvel_24752.t1	3.4e-243
AP4B	AP4		NP_001240781.1		Esiliculosus	Esi0512_0010	1e-126	NP_006585.2	2e-120				831	112			Esi0512_0010	1.3e-259
AP4B	AP4		NP_001240781.1		Etenella	ETH_00008980		NP_001240782.1	8e-42				316	43		gene model needs revision	ETH_00008980	1.3e-94
AP4B	AP4		NP_001240781.1		Imultifilis	IMG5_119250		NP_006585.2	7e-104				815	110			IMG5_119250	7.5e-208
AP4B	AP4		NP_001240781.1		Ncaninum	NCLIV_039630		NP_001025177.1	4e-88				890	120			NCLIV_039630	0
AP4B	AP4		NP_001240781.1		Pberghei	PBANKA_021430		NP_006585.2	3e-100				892	121			PBANKA_021430	1.6e-206
AP4B	AP4		NP_001240781.1		Pchabaudi	PCHAS_021270		NP_006585.2	5e-101				892	121			PCHAS_021270	2e-206
AP4B	AP4		NP_001240781.1		Pfalciparum	PF3D7_0730200		NP_006585.2	8e-97				858	116			PF3D7_0730200	7.4e-207
AP4B	AP4		NP_001240781.1		Pknowlesi	PKH_021490		NP_006585.2	6e-98				905	122			PKH_021490	5.8e-211
AP4B	AP4		NP_001240781.1		Pmarinus	C5K830	8.5e-181	NP_006585.2	4e-78				725	98			C5K830	8.5e-181
AP4B	AP4		NP_001240781.1		Pmarinus	C5K831	4.9e-161	NP_006585.2	3e-73				615	83			C5K831	4.9e-161
AP4B	AP4		NP_001240781.1		Preichenowi	PRCDC_0727000		NP_006585.2	3e-98				879	119			PRCDC_0727000	3.7e-208
AP4B	AP4		NP_001240781.1		Ptricornutum	54730	1e-108	NP_006585.2	4e-103				806	109			54730	1.1e-218
AP4B	AP4		NP_001240781.1		Pultium	PYU1_T002162		NP_006585.2	4e-118				850	115			PYU1_T002162	0
AP4B	AP4		NP_001240781.1		Pvivax	PVX_081805		NP_006585.2	5e-96				902	122			PVX_081805	1.4e-210
AP4B	AP4		NP_001240781.1		Pyoelii	PYYM_0217200		NP_006585.2	4e-101				892	121			PYYM_0217200	9.8e-207
AP4B	AP4		NP_001240781.1		Sminutum	symbB.v1.2.006052.t1	1e-72	NP_006585.2	1e-72				944	128			symbB.v1.2.006052.t1	9.5e-138
AP4B	AP4		NP_001240781.1		Tannulata	TA05890							759	103			TA05890	3.2e-122
AP4B	AP4		NP_001240781.1		Tgondii	TGME49_266280		NP_006585.2	3e-103				914	124			TGME49_266280	0
AP4B	AP4		NP_001240781.1		Tparva	TP01_0832							554	75			TP01_0832	1.1e-130
AP4B	AP4		NP_001240781.1		Tpseudonana	268650	3e-111	NP_006585.2	2e-105				854	116			268650	9.4e-225
AP4B	AP4		NP_001240781.1		Tthermohila	TTHERM_00225780		NP_006585.2	2e-110				833	113			TTHERM_00225780	4.1e-220
AP4B	AP4		NP_001240781.1		Vbrassicaformis	Vbra_16467.t1	9e-131	NP_006585.2	9e-124				934	126			Vbra_16467.t1	3.3e-280
AP4M	AP4		NP_004713.2		Bbovis	BBOV_II006760							435	96			BBOV_II006760	8.4e-122
AP4M	AP4		NP_004713.2		Chominis	Chro.80114	3e-37	NP_004713.2	3e-37				307	68			Chro.80114	6.9e-82
AP4M	AP4		NP_004713.2		Cparvum	cgd8_950							548	121			cgd8_950	1.5e-132
AP4M	AP4		NP_004713.2		Creinhardtii	Cre02.g146600.t1.2		NP_004713.2	1e-73				486	107			Cre02.g146600.t1.2	5.5e-142
AP4M	AP4		NP_004713.2		Cvelia	Cvel_20686.t1	1e-93	NP_004713.2	8e-94				466	103			Cvel_20686.t1	1.4e-190
AP4M	AP4		NP_004713.2		Esiliculosus	Esi0264_0009	3e-101	NP_004713.2	5e-100				443	98			Esi0264_0009	1.3e-195
AP4M	AP4		NP_004713.2		Etenella	ETH_00007035		NP_004713.2	3e-11				194	43		gene model needs revision	ETH_00007035	1.8e-36
AP4M	AP4		NP_004713.2		Imultifilis	IMG5_128570		NP_004713.2	9e-80				435	96			IMG5_128570	1.2e-157
AP4M	AP4		NP_004713.2		Ncaninum	NCLIV_002480		NP_004713.2	5e-67				527	116			NCLIV_002480	2.7e-203
AP4M	AP4		NP_004713.2		Pberghei	PBANKA_092860		NP_115882.1	4e-71				436	96			PBANKA_092860	6.4e-144
AP4M	AP4		NP_004713.2		Pchabaudi	PCHAS_091570		NP_004713.2	2e-72				436	96			PCHAS_091570	1.4e-143
AP4M	AP4		NP_004713.2		Pfalciparum	PF3D7_1119500		NP_004713.2	3e-75				436	96			PF3D7_1119500	2.8e-147
AP4M	AP4		NP_004713.2		Pknowlesi	PKH_091690		NP_004713.2	5e-68				476	105			PKH_091690	1.5e-143
AP4M	AP4		NP_004713.2		Pmarinus	C5LGP0		NP_004713.2	4e-81				540	119		gene model needs revision	C5LGP0	8.8e-167
AP4M	AP4		NP_004713.2		Pmarinus	C5LK26		NP_004713.2	9e-36				854	189		gene model needs revision	C5LK26	2.3e-70
AP4M	AP4		NP_004713.2		Pmarinus	C5L8J4		NP_115882.1	3e-15				79	17		fragment	C5L8J4	6.4e-09
AP4M	AP4		NP_004713.2		Preichenowi	PRCDC_1117900		NP_004713.2	2e-75				436	96			PRCDC_1117900	2.6e-147
AP4M	AP4		NP_004713.2		Ptricornutum	45284	1e-84	NP_004713.2	4e-83				471	104			45284	6.1e-171
AP4M	AP4		NP_004713.2		Pultium	PYU1_T002584		NP_004713.2	1e-97				446	98			PYU1_T002584	4.4e-224
AP4M	AP4		NP_004713.2		Pvivax	PVX_091610		NP_004713.2	6e-67				478	106			PVX_091610	7.3e-144
AP4M	AP4		NP_004713.2		Pyoelii	PYYM_0930000		NP_115882.1	5e-74				436	96			PYYM_0930000	6.5e-144
AP4M	AP4		NP_004713.2		Sminutum	symbB.v1.2.027267.t1	2e-99	NP_004713.2	1e-98				440	97			symbB.v1.2.027267.t1	1.4e-196
AP4M	AP4		NP_004713.2		Tannulata	TA14320							461	102			TA14320	2.2e-73
AP4M	AP4		NP_004713.2		Tgondii	TGME49_207390		NP_004713.2	1e-84				517	114			TGME49_207390	2.1e-240
AP4M	AP4		NP_004713.2		Tparva	scaffolds
AP4M	AP4		NP_004713.2		Tpseudonana	31014	4e-82	NP_004713.2	3e-90				453	100			31014	7.5e-176
AP4M	AP4		NP_004713.2		Tthermohila	TTHERM_00545860		NP_004713.2	3e-84				435	96			TTHERM_00545860	5.8e-163
AP4M	AP4		NP_004713.2		Vbrassicaformis	Vbra_15414.t1	4e-97	NP_004713.2	5e-97				457	101			Vbra_15414.t1	1.5e-200
AP4S	AP4		NP_001241657.1		Bbovis	BBOV_IV010980							145	101			BBOV_IV010980	1.1e-65
AP4S	AP4		NP_001241657.1		Chominis	AAEL01000118;1775-1030
AP4S	AP4		NP_001241657.1		Cparvum	cgd8_4900							158	110			cgd8_4900	7.8e-63
AP4S	AP4		NP_001241657.1		Creinhardtii	Cre07.g330950.t1.2		NP_001121598.1	3e-53				144	100			Cre07.g330950.t1.2	3.3e-68
AP4S	AP4		NP_001241657.1		Cvelia	Cvel_4711.t1	6e-63	NP_001121598.1	6e-63				144	100			Cvel_4711.t1	2.5e-79
AP4S	AP4		NP_001241657.1		Esiliculosus	Esi0053_0030	2e-57	NP_001121598.1	6e-57				158	110			Esi0053_0030	1.2e-73
AP4S	AP4		NP_001241657.1		Etenella	ETH_00021835		NP_001121598.1	6e-55				144	100			ETH_00021835	8.3e-77
AP4S	AP4		NP_001241657.1		Imultifilis	IMG5_076580		NP_001121598.1	2e-52				135	94			IMG5_076580	2e-64
AP4S	AP4		NP_001241657.1		Ncaninum	NCLIV_057490		NP_001121598.1	3e-57				145	101			NCLIV_057490	1.6e-83
AP4S	AP4		NP_001241657.1		Pberghei	PBANKA_052350		NP_001121598.1	1e-53				146	101			PBANKA_052350	2e-70
AP4S	AP4		NP_001241657.1		Pchabaudi	PCHAS_052370		NP_001121598.1	9e-54				146	101			PCHAS_052370	2.1e-70
AP4S	AP4		NP_001241657.1		Pfalciparum	PF3D7_0423100		NP_001121598.1	2e-57				146	101			PF3D7_0423100	9.3e-72
AP4S	AP4		NP_001241657.1		Pknowlesi	PKH_052650		NP_001121598.1	3e-55				146	101			PKH_052650	2.5e-71
AP4S	AP4		NP_001241657.1		Pmarinus	C5L4L8		NP_001121598.1	9e-60				148	103			C5L4L8	6.5e-76
AP4S	AP4		NP_001241657.1		Pmarinus	C5L7I3		NP_001121598.1	2e-60				148	103			C5L7I3	1.4e-75
AP4S	AP4		NP_001241657.1		Pmarinus	C5LG76		NP_001121598.1	8e-57				140	97			C5LG76	1.9e-68
AP4S	AP4		NP_001241657.1		Pmarinus	C5K7B7		NP_001121598.1	4e-43				126	88			C5K7B7	5.7e-53
AP4S	AP4		NP_001241657.1		Preichenowi	PRCDC_0420300		NP_001121598.1	2e-57				146	101			PRCDC_0420300	8.7e-72
AP4S	AP4		NP_001241657.1		Ptricornutum	54718	1e-53	NP_001121598.1	6e-53				158	110			54718	6.5e-69
AP4S	AP4		NP_001241657.1		Pultium	PYU1_T011372		NP_001121598.1	7e-55				140	97			PYU1_T011372	1.7e-77
AP4S	AP4		NP_001241657.1		Pvivax	PVX_090195		NP_001121598.1	1e-55				146	101			PVX_090195	1.6e-71
AP4S	AP4		NP_001241657.1		Pyoelii	PYYM_0524000		NP_001121598.1	7e-54				146	101			PYYM_0524000	2.3e-70
AP4S	AP4		NP_001241657.1		Sminutum	symbB.v1.2.014522.t1	6e-42	NP_001121598.1	3e-42				112	78			symbB.v1.2.014522.t1	7.3e-59
AP4S	AP4		NP_001241657.1		Tannulata	TA06910							145	101			TA06910	9.8e-60
AP4S	AP4		NP_001241657.1		Tgondii	TGME49_314418		NP_001121598.1	5e-56				145	101			TGME49_314418	2.5e-84
AP4S	AP4		NP_001241657.1		Tparva	TP01_0763							145	101			TP01_0763	1.4e-60
AP4S	AP4		NP_001241657.1		Tpseudonana	5631	2e-56	NP_001121598.1	7e-56				155	108			5631	1.4e-72
AP4S	AP4		NP_001241657.1		Tthermohila	TTHERM_01227730		NP_001121598.1	8e-59				144	100			TTHERM_01227730	9.1e-74
AP4S	AP4		NP_001241657.1		Vbrassicaformis	Vbra_14235.t1	1e-59	NP_036227.1	1e-85				470	326			Vbra_14235.t1	1.6e-79
AP5Z	AP5		NP_055670.1		Chominis	Chro.20311							1100	136
AP5Z	AP5		NP_055670.1		Cparvum	cgd2_2980							1100	136
AP5Z	AP5		NP_055670.1		Cvelia	Cvel_1526.t1	5e-25	NP_055670.1	6e-28				1409	175			Cvel_1526.t1	7.1e-88
AP5Z	AP5		NP_055670.1		Etenella	ETH_00028875		NP_055670.1	0.072				473	59
AP5Z	AP5		NP_055670.1		Ncaninum	NCLIV_064140		NP_055670.1	1e-15				1977	245			NCLIV_064140	0
AP5Z	AP5		NP_055670.1		Pberghei	PBANKA_092030		-					702	87			PBANKA_092030	0.0089
AP5Z	AP5		NP_055670.1		Pchabaudi	PCHAS_092420		-					704	87			PCHAS_092420	4.7e-07
AP5Z	AP5		NP_055670.1		Pknowlesi	PKH_092580		-					726	90			PKH_092580	4.5e-07
AP5Z	AP5		NP_055670.1		Pvivax	PVX_092015		-					798	99			PVX_092015	0.00018
AP5Z	AP5		NP_055670.1		Pyoelii	PYYM_0921700		-					701	87			PYYM_0921700	0.00048
AP5Z	AP5		NP_055670.1		Sminutum	symbB.v1.2.038621.t4	2e-09	NP_055670.1	1e-09				804	100		four isoforms	symbB.v1.2.038621.t4	4.1e-27
AP5Z	AP5		NP_055670.1		Tgondii	TGME49_248150		NP_055670.1	1e-15				2034	252			TGME49_248150	0
AP5Z	AP5		NP_055670.1		Vbrassicaformis	Vbra_15162.t1	2e-25	NP_055670.1	2e-24				1241	154			Vbra_15162.t1	7.1e-118
AP5B	AP5		NP_612377.4		Chominis	Chro.50448							122	14		gene model needs revision	Chro.50448	1.2e-07
AP5B	AP5		NP_612377.4		Cparvum	cgd5_4010							413	47			cgd5_4010	3.5e-21
AP5B	AP5		NP_612377.4		Cvelia	Cvel_17198.t1	0.24	NP_612377.4	0.62				1825	208			Cvel_17198.t1	1.2e-80
AP5B	AP5		NP_612377.4		Etenella	ETH_00000100		NP_612377.4	5e-05				563	64			ETH_00000100	1.7e-60
AP5B	AP5		NP_612377.4		Ncaninum	NCLIV_009720		NP_002932.1	0.18				2371	270			NCLIV_009720	0
AP5B	AP5		NP_612377.4		Pberghei	PBANKA_143540		-					2130	243			PBANKA_143540	3.7e-13
AP5B	AP5		NP_612377.4		Pchabaudi	PCHAS_143740		NP_005732.2	0.12				2083	237			PCHAS_143740	2.3e-13
AP5B	AP5		NP_612377.4		Pknowlesi	PKH_143680		-					2223	253			PKH_143680	1.3e-13
AP5B	AP5		NP_612377.4		Pvivax	PVX_123650		-					2211	252			PVX_123650	2.5e-13
AP5B	AP5		NP_612377.4		Pyoelii	PYYM_1439500		-					2137	243			PYYM_1439500	3.1e-13
AP5B	AP5		NP_612377.4		Sminutum	symbB.v1.2.014331.t2	7e-06	NP_004854.1	1e-114				1877	214		two isoforms; gene model needs revision	symbB.v1.2.014331.t2	1.8e-47
AP5B	AP5		NP_612377.4		Tgondii	TGME49_320550		NP_612377.4	0.072				2517	287			TGME49_320550	0
AP5B	AP5		NP_612377.4		Vbrassicaformis	Vbra_9572.t1	3e-07	NP_612377.4	7e-07				1211	138			Vbra_9572.t1	1.4e-77
AP5M	AP5		NP_060699.3		Chominis	Chro.40496							410	84
AP5M	AP5		NP_060699.3		Cparvum	cgd4_4370							835	170			cgd4_4370	4.2e-05
AP5M	AP5		NP_060699.3		Cvelia	Cvel_22613.t1	2e-07	NP_060699.3	5e-07				600	122			Cvel_22613.t1	2.6e-17
AP5M	AP5		NP_060699.3		Ncaninum	NCLIV_048380		NP_060699.3	0.0004				2277	465			NCLIV_048380	0
AP5M	AP5		NP_060699.3		Sminutum	symbB.v1.2.023026.t1	8e-26	NP_060699.3	2e-25				1045	213			symbB.v1.2.023026.t1	2.4e-31
AP5M	AP5		NP_060699.3		Tgondii	TGME49_224160		NP_060699.3	0.0002				2064	421			TGME49_224160	0
AP5M	AP5		NP_060699.3		Vbrassicaformis	Vbra_7119.t1	4e-30	NP_060699.3	1e-29				764	156			Vbra_7119.t1	9.7e-34
AP5S	AP5		NP_001191376.1		Cvelia	Cvel_7054.t1	5e-06	NP_060817.1	0.041				200	100			Cvel_7054.t1	1.4e-25
AP5S	AP5		NP_001191376.1		Etenella	ETH_00032270		NP_060817.1	0.001				243	122			ETH_00032270	2.1e-35
AP5S	AP5		NP_001191376.1		Ncaninum	NCLIV_012250		NP_060817.1	0.001				292	146			NCLIV_012250	6.8e-76
AP5S	AP5		NP_001191376.1		Pberghei	PBANKA_120650		NP_060817.1	0.05				207	104			PBANKA_120650	5.9e-18
AP5S	AP5		NP_001191376.1		Pchabaudi	PCHAS_120720		NP_060817.1	0.079				203	102			PCHAS_120720	3.9e-17
AP5S	AP5		NP_001191376.1		Pknowlesi	PKH_080710		NP_060817.1	0.0001				215	108			PKH_080710	4.4e-22
AP5S	AP5		NP_001191376.1		Pvivax	PVX_094610		NP_060817.1	0.0007				224	112			PVX_094610	1.7e-21
AP5S	AP5		NP_001191376.1		Pyoelii	PYYM_1209100		NP_060817.1	0.016				202	101			PYYM_1209100	1.6e-17
AP5S	AP5		NP_001191376.1		Sminutum	symbB.v1.2.010023.t1	7e-08	NP_060817.1	0.004				450	225			symbB.v1.2.010023.t1	3e-36
AP5S	AP5		NP_001191376.1		Tgondii	TGME49_220120		NP_060817.1	0.004				317	159			TGME49_220120	2.2e-104
AP5S	AP5		NP_001191376.1		Vbrassicaformis	Vbra_10992.t1	4e-06						247	124		confirmed by trees	Vbra_10992.t1	5.5e-33
COG1	COG		NP_061184.1	NP_011292.1	Creinhardtii	g15130.t1	1e-15	NP_061184.1	3e-11				1439	147	345		g15130.t1	1.4e-42
COG1	COG		NP_061184.1	NP_011292.1	Cvelia	Cvel_14234.t1	0.0001	NP_061184.1	0.015				1534	157	368	weak hit, two isoforms, second is much larger	Cvel_14234.t1	1.3e-06
COG1	COG		NP_061184.1	NP_011292.1	Esiliculosus	Esi0003_0271	3e-07	NP_061184.1	4e-06				1059	108	254		Esi0003_0271	1e-33
COG1	COG		NP_061184.1	NP_011292.1	Ptricornutum	47184	0.006	NP_061184.1	0.025				1168	119	280		47184	4.2e-12
COG1	COG		NP_061184.1	NP_011292.1	Pultium	PYU1_T005364	3e-14	NP_061184.1	1e-10				977	100	234		PYU1_T005364	4.8e-204
COG1	COG		NP_061184.1	NP_011292.1	Tpseudonana	22577							1113	114	267		22577	2e-07
COG1	COG		NP_061184.1	NP_011292.1	Vbrassicaformis	Vbra_3573.t1	8e-10	NP_061184.1	2e-07	1.4	NP_011568.3	0.66	1238	126	297		Vbra_3573.t1	2.5e-11
COG2	COG		NP_031383.1	NP_011635.2	Bbovis	BBOV_IV004590
COG2	COG		NP_031383.1	NP_011635.2	Creinhardtii	Cre09.g402750.t1.2	7e-44	NP_001138508.1	2e-71	0.046	NP_011635.2	0.036	1000	136	382		Cre09.g402750.t1.2	5.8e-52
COG2	COG		NP_031383.1	NP_011635.2	Cvelia	Cvel_19623.t1	2e-10	NP_031383.1	9e-11	0.92	NP_013249.1	2e-07	934	127	356		Cvel_19623.t1	2.7e-19
COG2	COG		NP_031383.1	NP_011635.2	Esiliculosus	Esi0004_0066	1e-30	NP_001138508.1	2e-31				933	126	356		Esi0004_0066	7.2e-49
COG2	COG		NP_031383.1	NP_011635.2	Etenella	Supercontig_223
COG2	COG		NP_031383.1	NP_011635.2	Ncaninum	NCLIV_034080
COG2	COG		NP_031383.1	NP_011635.2	Pberghei	PBANKA_091780	8e-07	NP_031383.1	7e-06				944	128	360		PBANKA_091780	7e-19
COG2	COG		NP_031383.1	NP_011635.2	Pchabaudi	PCHAS_092830
COG2	COG		NP_031383.1	NP_011635.2	Pfalciparum	PF3D7_1130500
COG2	COG		NP_031383.1	NP_011635.2	Pknowlesi	PKH_092810
COG2	COG		NP_031383.1	NP_011635.2	Pmarinus	XP_002773950.1/XP_002773951.1
COG2	COG		NP_031383.1	NP_011635.2	Preichenowi	PRCDC_1128900	1.2	NP_001138508.1	0.006				984	133	376		PRCDC_1128900	6.5e-15
COG2	COG		NP_031383.1	NP_011635.2	Ptricornutum	44776	3e-22	NP_031383.1	1e-21				852	115	325		44776	1.3e-34
COG2	COG		NP_031383.1	NP_011635.2	Pultium	PYU1_T005376	2e-61	NP_031383.1	4e-61				740	100	282		PYU1_T005376	1.5e-159
COG2	COG		NP_031383.1	NP_011635.2	Pvivax	PVX_092130
COG2	COG		NP_031383.1	NP_011635.2	Pyoelii	PYYM_0918800
COG2	COG		NP_031383.1	NP_011635.2	Sminutum	symbB.v1.2.025773.t1	4e-26	NP_542389.1	8e-37				1004	136	383		symbB.v1.2.025773.t1	1.6e-32
COG2	COG		NP_031383.1	NP_011635.2	Tannulata	TA21410
COG2	COG		NP_031383.1	NP_011635.2	Tgondii	TGME49_273580
COG2	COG		NP_031383.1	NP_011635.2	Tparva	TP01_0289
COG2	COG		NP_031383.1	NP_011635.2	Tpseudonana	11664	9e-26	NP_001138508.1	9e-28				889	120	339		11664	3.5e-34
COG2	COG		NP_031383.1	NP_011635.2	Tpseudonana	8885	9e-26	NP_001138508.1	9e-28				889	120	339	genes are identical	8885	3.5e-34
COG2	COG		NP_031383.1	NP_011635.2	Tthermohila	EAS03850.2
COG2	COG		NP_031383.1	NP_011635.2	Vbrassicaformis	Vbra_12149.t1	4e-28	NP_001138508.1	2e-29	0.16	NP_010310.1	0.003	908	123	347		Vbra_12149.t1	5.5e-43
COG3	COG		NP_113619.2	NP_011084.1	Creinhardtii	Cre03.g203750.t1.2	1e-98	NP_113619.2	5e-105	5e-10	NP_011084.1	2e-28	971	117	121		Cre03.g203750.t1.2	1.3e-139
COG3	COG		NP_113619.2	NP_011084.1	Cvelia	Cvel_18190.t1	3e-07	NP_113619.2	6e-13	0.002	NP_011084.1	3e-06	1156	140	144		Cvel_18190.t1	1.6e-39
COG3	COG		NP_113619.2	NP_011084.1	Esiliculosus	Esi0395_0004	5e-40	NP_113619.2	2e-42	7e-14	NP_011084.1	2e-17	960	116	120		Esi0395_0004	3.6e-100
COG3	COG		NP_113619.2	NP_011084.1	Etenella	ETH_00016190
COG3	COG		NP_113619.2	NP_011084.1	Ncaninum	NCLIV_044620
COG3	COG		NP_113619.2	NP_011084.1	Pberghei	PBANKA_134960							1310	158	164
COG3	COG		NP_113619.2	NP_011084.1	Pchabaudi	PCHAS_135420
COG3	COG		NP_113619.2	NP_011084.1	Pfalciparum	PF3D7_1335700
COG3	COG		NP_113619.2	NP_011084.1	Pknowlesi	PKH_121790
COG3	COG		NP_113619.2	NP_011084.1	Pmarinus	XP_002782693.1
COG3	COG		NP_113619.2	NP_011084.1	Preichenowi	PRCDC_1334700							1565	189	195
COG3	COG		NP_113619.2	NP_011084.1	Ptricornutum	43498	8e-52	NP_113619.2	4e-51	4e-19	NP_011084.1	2e-19	808	98	101		43498	4e-91
COG3	COG		NP_113619.2	NP_011084.1	Pultium	PYU1_T006489	1e-62	NP_113619.2	6e-67	7e-12	NP_011084.1	4e-13	852	103	106		PYU1_T006489	2.1e-195
COG3	COG		NP_113619.2	NP_011084.1	Pvivax	PVX_082725
COG3	COG		NP_113619.2	NP_011084.1	Pyoelii	PY03050
COG3	COG		NP_113619.2	NP_011084.1	Sminutum	symbB.v1.2.017330.t1	3e-17	NP_113619.2	9e-25				373	45	47	gene model needs revision	symbB.v1.2.017330.t1	6.2e-32
COG3	COG		NP_113619.2	NP_011084.1	Sminutum	symbB.v1.2.014314.t1	6e-13	NP_113619.2	4e-17	0.0007	NP_011084.1	1e-08	348	42	43	two genes are one; gene model needs revision	symbB.v1.2.014314.t1	1.4e-42
COG3	COG		NP_113619.2	NP_011084.1	Sminutum	symbB.v1.2.002129.t1	3e-08	NP_113619.2	1e-08				577	70	72	gene model needs revision	symbB.v1.2.002129.t1	1.7e-34
COG3	COG		NP_113619.2	NP_011084.1	Sminutum	symbB.v1.2.014313.t1	5e-05	NP_113619.2	4e-06				70	8	9	fragment	symbB.v1.2.014313.t1	2e-12
COG3	COG		NP_113619.2	NP_011084.1	Tgondii	TGME49_306410
COG3	COG		NP_113619.2	NP_011084.1	Tpseudonana	21420	4e-43	NP_113619.2	1e-42				976	118	122		21420	3e-95
COG3	COG		NP_113619.2	NP_011084.1	Tthermohila	EAR90763.1
COG3	COG		NP_113619.2	NP_011084.1	Vbrassicaformis	Vbra_5987.t1	4e-51	NP_113619.2	9e-53	2e-21	NP_011084.1	5e-23	902	109	113		Vbra_5987.t1	1.4e-75
COG4	COG		NP_056201.2	NP_015430.1	Bbovis	BBOV_II000280
COG4	COG		NP_056201.2	NP_015430.1	Chominis	Chro.70418	8e-14	NP_056201.2	9e-15				477	60	55		Chro.70418	3.9e-39
COG4	COG		NP_056201.2	NP_015430.1	Cparvum	cgd7_3750
COG4	COG		NP_056201.2	NP_015430.1	Creinhardtii	g6673.t1	2e-39	NP_056201.2	5e-87	2e-08	NP_015430.1	1e-13	840	106	98		g6673.t1	9.4e-92
COG4	COG		NP_056201.2	NP_015430.1	Cvelia	Cvel_21066.t1	6e-25	NP_056201.2	2e-26	0.29	NP_015430.1	0.078	424	54	49		Cvel_21066.t1	7e-18
COG4	COG		NP_056201.2	NP_015430.1	Esiliculosus	Esi0246_0030	6e-25	NP_056201.2	2e-29	2e-05	NP_015430.1	5e-06	958	121	111		Esi0246_0030	9.6e-66
COG4	COG		NP_056201.2	NP_015430.1	Esiliculosus	Esi0081_0054		NP_056201.2	1e-06				485	61	56		Esi0081_0054	4.4e-16
COG4	COG		NP_056201.2	NP_015430.1	Etenella	ETH_00043660
COG4	COG		NP_056201.2	NP_015430.1	Imultifiliis	chr2152;31186-30254
COG4	COG		NP_056201.2	NP_015430.1	Ncaninum	NCLIV_049220
COG4	COG		NP_056201.2	NP_015430.1	Pberghei	PBANKA_123060	3e-16	NP_056201.2	3e-15				1073	136	125		PBANKA_123060	4.8e-33
COG4	COG		NP_056201.2	NP_015430.1	Pchabaudi	PCHAS_123120
COG4	COG		NP_056201.2	NP_015430.1	Pfalciparum	PF3D7_0615800
COG4	COG		NP_056201.2	NP_015430.1	Pknowlesi	PKH_113320
COG4	COG		NP_056201.2	NP_015430.1	Pmarinus	XP_002768776.1
COG4	COG		NP_056201.2	NP_015430.1	Preichenowi	PRCDC_0614500	9e-13	NP_001182068.1	4e-11				1211	153	141		PRCDC_0614500	1.1e-29
COG4	COG		NP_056201.2	NP_015430.1	Ptricornutum	46005	3e-06	NP_056201.2	2e-08				917	116	107		46005	3.8e-56
COG4	COG		NP_056201.2	NP_015430.1	Pultium	PYU1_T006914	1e-39	NP_056201.2	4e-39	0.012	NP_015430.1	0.004	816	103	95		PYU1_T006914	1.7e-157
COG4	COG		NP_056201.2	NP_015430.1	Pultium	PYU1_T014406	1e-12	NP_056201.2	4e-12	0.084	NP_015430.1	0.027	676	86	79		PYU1_T014406	2.1e-20
COG4	COG		NP_056201.2	NP_015430.1	Pvivax	PVX_113925
COG4	COG		NP_056201.2	NP_015430.1	Pyoelii	PY07542
COG4	COG		NP_056201.2	NP_015430.1	Sminutum	symbB.v1.2.004759.t1	1e-08	NP_056201.2	6e-15				106	13	12		symbB.v1.2.004759.t1	1.1e-19
COG4	COG		NP_056201.2	NP_015430.1	Tannulata	TA20105
COG4	COG		NP_056201.2	NP_015430.1	Tgondii	TGME49_212150
COG4	COG		NP_056201.2	NP_015430.1	Tparva	TP01_0599
COG4	COG		NP_056201.2	NP_015430.1	Tpseudonana	11085	2e-08	NP_056201.2	1e-07				1003	127	116		11085	7.3e-41
COG4	COG		NP_056201.2	NP_015430.1	Tpseudonana	20643		NP_001182068.1	0.007				883	112	103		20643	2.8e-12
COG4	COG		NP_056201.2	NP_015430.1	Tthermohila
COG4	COG		NP_056201.2	NP_015430.1	Vbrassicaformis	Vbra_14421.t1	4e-87	NP_056201.2	1e-87	3e-12	NP_015430.1	7e-13	824	104	96		Vbra_14421.t1	2.1e-69
COG5	COG		NP_006339.3	NP_014347.1	Creinhardtii	Cre17.g721900.t1.2	3e-91	NP_001154992.1	6e-103				818	95	203		Cre17.g721900.t1.2	1.2e-121
COG5	COG		NP_006339.3	NP_014347.1	Cvelia	Cvel_28464.t1	0.11	NP_663622.2	5e-60	1.3	NP_012980.1	0	111	13	28	editing required	Cvel_14133.t1	0.033
COG5	COG		NP_006339.3	NP_014347.1	Esiliculosus	Esi0074_0103	1e-18	NP_859422.2	3e-21				1216	141	302		Esi0074_0103	3.2e-79
COG5	COG		NP_006339.3	NP_014347.1	Ptricornutum	42749	1e-13	NP_001154992.1	8e-13				1003	117	249		42749	3.2e-36
COG5	COG		NP_006339.3	NP_014347.1	Pultium	PYU1_T012097	3e-52	NP_001154992.1	9e-52				932	108	231		PYU1_T012097	1.5e-263
COG5	COG		NP_006339.3	NP_014347.1	Sminutum	symbB.v1.2.027771.t1	5e-22	NP_859422.2	1e-23				659	77	164		symbB.v1.2.027771.t1	1.6e-35
COG5	COG		NP_006339.3	NP_014347.1	Tpseudonana	22265	2e-16	NP_001154992.1	2e-15				1087	126	270		22265	3.6e-34
COG5	COG		NP_006339.3	NP_014347.1	Tthermohila	EAR99503.1
COG5	COG		NP_006339.3	NP_014347.1	Vbrassicaformis	Vbra_7362.t1	2e-22	NP_859422.2	3e-21	0.57	NP_013187.1	2e-09	467	54	116		Vbra_7362.t1	2.7e-23
COG6	COG		NP_065802.1	NP_014357.1	Creinhardtii	Cre13.g587750.t1.2	8e-107	NP_065802.1	8e-114	3e-15	NP_014357.1	2e-16	688	105	82		Cre13.g587750.t1.2	9.1e-117
COG6	COG		NP_065802.1	NP_014357.1	Cvelia	Cvel_25613.t1	3e-48	NP_001138551.1	2e-56	3e-06	NP_014357.1	1e-06	803	122	96		Cvel_25613.t1	9.7e-49
COG6	COG		NP_065802.1	NP_014357.1	Esiliculosus	Esi0072_0017	9e-45	NP_065802.1	1e-44	5e-05	NP_014357.1	0.0003	334	51	40		Esi0072_0017	3.2e-50
COG6	COG		NP_065802.1	NP_014357.1	Esiliculosus	Esi0072_0016	7e-26	NP_065802.1	6e-27				367	56	44	two genes are one	Esi0072_0016	2.5e-47
COG6	COG		NP_065802.1	NP_014357.1	Etenella	Supercontig_141
COG6	COG		NP_065802.1	NP_014357.1	Ncaninum	NCLIV_048390
COG6	COG		NP_065802.1	NP_014357.1	Pmarinus	XP_002767564.1
COG6	COG		NP_065802.1	NP_014357.1	Ptricornutum	44715	7e-22	NP_065802.1	3e-22	0.0004	NP_014357.1	1e-05	787	120	94		44715	1.9e-41
COG6	COG		NP_065802.1	NP_014357.1	Pultium	PYU1_T010681	1e-70	NP_065802.1	7e-71	3e-17	NP_014357.1	5e-17	680	104	81		PYU1_T010681	5.9e-158
COG6	COG		NP_065802.1	NP_014357.1	Sminutum	symbB.v1.2.006627.t1	2e-60	NP_065802.1	1e-60	1e-09	NP_014357.1	6e-09	656	100	78		symbB.v1.2.006627.t1	1.9e-86
COG6	COG		NP_065802.1	NP_014357.1	Tgondii	TGME49_224150
COG6	COG		NP_065802.1	NP_014357.1	Tpseudonana	3926	3e-18	NP_065802.1	1e-17	2e-05	NP_014357.1	1e-05	876	133	104		3926	2.5e-43
COG6	COG		NP_065802.1	NP_014357.1	Vbrassicaformis	Vbra_18978.t1	8e-54	NP_065802.1	1e-72	8e-20	NP_014357.1	6e-21	730	111	87		Vbra_18978.t1	2.5e-62
COG7	COG		NP_705831.1	NP_011510.1	Creinhardtii	Cre02.g086700.t1.2	6e-20	NP_705831.1	1e-48				803	104	288		Cre02.g086700.t1.2	4.4e-49
COG7	COG		NP_705831.1	NP_011510.1	Cvelia	Cvel_5169.t1	1e-08	NP_705831.1	4e-08	1.4	NP_012119.1	2e-11	967	126	347		Cvel_5169.t1	4.6e-12
COG7	COG		NP_705831.1	NP_011510.1	Esiliculosus	Esi0027_0118	6e-18	NP_705831.1	5e-28				942	122	338		Esi0027_0118	2e-55
COG7	COG		NP_705831.1	NP_011510.1	Pmarinus	XP_002774337.1
COG7	COG		NP_705831.1	NP_011510.1	Ptricornutum	43693	7e-19	NP_705831.1	4e-21				872	113	313		43693	7.2e-52
COG7	COG		NP_705831.1	NP_011510.1	Pultium	PYU1_T003694	4e-25	NP_705831.1	2e-29				950	123	341		PYU1_T003694	9.5e-199
COG7	COG		NP_705831.1	NP_011510.1	Sminutum	symbB.v1.2.001408.t2	1e-07	NP_705831.1	9e-08				733	95	263		symbB.v1.2.001408.t1	1.3e-16
COG7	COG		NP_705831.1	NP_011510.1	Tpseudonana	269802	5e-08	NP_705831.1	4e-08				163	21	58		269802	7e-10
COG7	COG		NP_705831.1	NP_011510.1	Vbrassicaformis	Vbra_5352.t1	2e-13	NP_705831.1	7e-14	0.055	NP_013807.1	2e-131	978	127	351		Vbra_5352.t1	1.1e-19
COG8	COG		NP_115758.3	NP_013640.1	Creinhardtii	Cre10.g439650.t1.2	3e-83	NP_115758.3	2e-85	0.0002	NP_013640.1	4e-05	568	93	94		Cre10.g439650.t1.2	4.1e-91
COG8	COG		NP_115758.3	NP_013640.1	Cvelia	Cvel_1049.t1	0.0002	NP_115758.3	1e-22	4e-17	-	-	780	127	129		Cvel_1049.t1	1.2e-17
COG8	COG		NP_115758.3	NP_013640.1	Esiliculosus	Esi0080_0075	4e-44	NP_115758.3	2e-50				802	131	132		Esi0080_0075	2.6e-60
COG8	COG		NP_115758.3	NP_013640.1	Etenella	ETH_00011150
COG8	COG		NP_115758.3	NP_013640.1	Ncaninum	NCLIV_016740
COG8	COG		NP_115758.3	NP_013640.1	Pmarinus	XP_002774657.1
COG8	COG		NP_115758.3	NP_013640.1	Ptricornutum	43008	6e-30	NP_115758.3	6e-39				630	103	104		43008	1.6e-48
COG8	COG		NP_115758.3	NP_013640.1	Pultium	PYU1_T004105	3e-52	NP_115758.3	2e-53				576	94	95		PYU1_T004105	1e-148
COG8	COG		NP_115758.3	NP_013640.1	Sminutum	symbB.v1.2.024926.t1	1e-30	NP_115758.3	3e-37				507	83	84		symbB.v1.2.024926.t1	7.1e-60
COG8	COG		NP_115758.3	NP_013640.1	Tgondii	TGME49_240540
COG8	COG		NP_115758.3	NP_013640.1	Tpseudonana	6823	1e-31	NP_115758.3	1e-37				669	109	110		6823	1.6e-44
COG8	COG		NP_115758.3	NP_013640.1	Vbrassicaformis	Vbra_8481.t1	1e-31	NP_115758.3	9e-32	0.002	NP_010225.1	1e-35	733	120	121		Vbra_8481.t1	1.4e-25
Dsl1	Dsl1	Zw10	AAI28265.1	NP_014141.1	Chominis	Chro.10309	1e-16	NP_004715.1	1e-16				861	128	114		Chro.10309	7e-22
Dsl1	Dsl1	Zw11	AAI28265.2	NP_014141.2	Cparvum	cgd1_2740
Dsl1	Dsl1	Zw10	AAI28265.1	NP_014141.1	Creinhardtii	Cre07.g326300.t1.1
Dsl1	Dsl1	Zw10	AAI28265.1	NP_014141.1	Cvelia	Cvel_862.t1	1e-08	NP_004715.1	3e-08	0.74	NP_014141.1	0.046	1235	184	164		Cvel_862.t1	1.5e-12
Dsl1	Dsl1	Zw10	AAI28265.1	NP_014141.1	Esiliculosus	Esi0020_0083	1e-26	NP_004715.1	2e-39				865	129	115		Esi0020_0083	5.6e-42
Dsl1	Dsl1	Zw10	AAI28265.1	NP_014141.1	Ptricornutum	43019	3e-13	NP_004715.1	3e-13	0.12	NP_014141.1	0.075	789	117	105		43019	1.5e-24
Dsl1	Dsl1	Zw10	AAI28265.1	NP_014141.1	Pultium	PYU1_T004329	2e-47	NP_004715.1	1e-51				788	117	105		PYU1_T004329	5e-162
Dsl1	Dsl1	Zw10	AAI28265.1	NP_014141.1	Tpseudonana	25363	2e-18	NP_004715.1	5e-18				1072	160	142		25363	2.9e-29
Dsl1	Dsl1	Zw10	AAI28265.1	NP_014141.1	Vbrassicaformis	Vbra_22791.t1	1e-17	NP_004715.1	2e-19	2	NP_012980.1	0.016	911	136	121		Vbra_22791.t1	1.1e-28
Tip20	Dsl1	RINT1	NP_068749.3	NP_116577.1	Creinhardtii	Cre09.g413650.t1.3	0.1	NP_068749.3	0.055				1438	182	205		Cre09.g413650.t1.3	2.5e-09
Tip20	Dsl1	RINT1	NP_068749.3	NP_116577.1	Esiliculosus	Esi0000_0496	0.018	NP_068749.3	3e-09				1121	142	160		Esi0000_0496	7.5e-17
Tip20	Dsl1	RINT1	NP_068749.3	NP_116577.1	Imultifiliis	chr2140;2366-3889								0	0
Tip20	Dsl1	RINT1	NP_068749.3	NP_116577.1	Pultium	PYU1_T012329	4e-25	NP_068749.3	1e-24				902	114	129		PYU1_T012329	2.1e-106
Tip20	Dsl1	RINT1	NP_068749.3	NP_116577.1	Tthermohila	EAR90684.1
Sec39	Dsl1	NAG	NP_056993.2	NP_013547.2	Creinhardtii	Cre09.g415400.t1.3	1e-09	NP_056993.2	6e-24				2596	109	366		Cre09.g415400.t1.3	0.063
Sec39	Dsl1	NAG	NP_056993.2	NP_013547.2	Cvelia	Cvel_9427.t1	1.6	-	-	0.32	-	-	2975	125	420	found with Vitrella hit
Sec39	Dsl1	NAG	NP_056993.2	NP_013547.2	Esiliculosus	Esi0118_0044	8e-05	NP_056993.2	3e-06				3277	138	462		Esi0118_0044	1.3e-09
Sec39	Dsl1	NAG	NP_056993.2	NP_013547.2	Pmarinus	XP_002784655.1
Sec39	Dsl1	NAG	NP_056993.2	NP_013547.2	Ptricornutum	45629							2145	90	303
Sec39	Dsl1	NAG	NP_056993.2	NP_013547.2	Pultium	PYU1_T011912							1724	73	243		PYU1_T011912	1.4e-160
Sec39	Dsl1	NAG	NP_056993.2	NP_013547.2	Pultium	PYU1_T011913							589	25	83	two hits are one gene	PYU1_T011913	5.2e-31
Sec39	Dsl1	NAG	NP_056993.2	NP_013547.2	Sminutum	symbB.v1.2.026641.t1	0.0002	NP_056993.2	0.0001				1733	73	244
Sec39	Dsl1	NAG	NP_056993.2	NP_013547.2	Vbrassicaformis	Vbra_12207.t1	3e-06	NP_056993.2	7e-06	6.7	NP_009643.2	0.0002	2975	125	420		Vbra_2521.t1	0.16
Exo70	Exocyst		NP_001138769.1	NP_012450.1	Creinhardtii	Cre10.g421250.t1.2	4e-10	NP_001013861.1	8e-17	6e-09	NP_012450.1	2e-09	803	109	129		Cre10.g421250.t1.2	2.1e-36
Exo70	Exocyst		NP_001138769.1	NP_012450.1	Esiliculosus	Esi0128_0025	0.0003	NP_001138769.1	0.0008	4e-06	NP_012450.1	2e-06	832	113	134		Esi0128_0025	8.4e-46
Exo70	Exocyst		NP_001138769.1	NP_012450.1	Ptricornutum	47327	0.0002	NP_001138769.1	2e-05	6e-08	NP_012450.1	4e-08	787	107	126		47327	6.4e-25
Exo70	Exocyst		NP_001138769.1	NP_012450.1	Pultium	PYU1_T001194	1e-13	NP_056034.2	2e-16	8e-07	NP_012450.1	4e-07	627	85	101		PYU1_T001194	2e-107
Exo70	Exocyst		NP_001138769.1	NP_012450.1	Tpseudonana	23989	3e-07	NP_001138769.1	6e-06	0.0002	NP_012450.1	0.0001	869	118	139		23989	2.9e-25
Exo84	Exocyst		NP_787072.2	NP_009660.1	Creinhardtii	Cre12.g539050.t1.3							1333	184	177
Exo84	Exocyst		NP_787072.2	NP_009660.1	Esiliculosus	Esi0105_0017							968	134	129		Esi0105_0017	8.1e-16
Exo84	Exocyst		NP_787072.2	NP_009660.1	Pultium	PYU1_T004285		NP_037517.1	0.006				494	68	66		PYU1_T004285	1.8e-113
Sec10	Exocyst	EXOC5	NP_006535.1	NP_013267.1	Creinhardtii	Cre12.g551750.t1.3	5e-15	NP_006535.1	3e-16	1e-07	NP_013267.1	6e-09	243	34	28		Cre12.g551750.t1.3	6e-18
Sec10	Exocyst	EXOC5	NP_006535.1	NP_013267.1	Creinhardtii	g13508.t1		NP_006535.1	0.004				206	29	24		g13508.t1	1.1e-06
Sec10	Exocyst	EXOC5	NP_006535.1	NP_013267.1	Esiliculosus	Esi0606_0004	0.0002	NP_006535.1	0.0002	3e-06	NP_013267.1	4e-07	294	42	34		Esi0606_0004	1.7e-19
Sec10	Exocyst	EXOC5	NP_006535.1	NP_013267.1	Esiliculosus	Esi0103_0014							288	41	33		Esi0103_0014	3.3e-22
Sec10	Exocyst	EXOC5	NP_006535.1	NP_013267.1	Imultifiliis	chr1757;49375-50112
Sec10	Exocyst	EXOC5	NP_006535.1	NP_013267.1	Pultium	PYU1_T010764	8e-21	NP_006535.1	3e-20	3e-12	NP_013267.1	2e-12	883	125	101		PYU1_T010764	5.6e-223
Sec10	Exocyst	EXOC5	NP_006535.1	NP_013267.1	Tpseudonana	20922							1146	162	132		20922	1.4e-15
Sec10	Exocyst	EXOC5	NP_006535.1	NP_013267.1	Tthermohila	EAS04186.1
Sec15	Exocyst	EXOC6	NP_061926.3	NP_011281.1	Creinhardtii	Cre07.g317800.t2.1	2e-09	NP_056004.1	1e-23				1135	141	125		Cre07.g317800.t2.1	8.9e-18
Sec15	Exocyst	EXOC6	NP_061926.3	NP_011281.1	Esiliculosus	Esi0089_0097	1e-34	NP_061926.3	7e-32				808	100	89		Esi0089_0097	5.5e-67
Sec15	Exocyst	EXOC6	NP_061926.3	NP_011281.1	Imultifiliis	chr2943;158987-156741
Sec15	Exocyst	EXOC6	NP_061926.3	NP_011281.1	Ptricornutum	42858	1e-05	NP_061926.3	7e-05				1106	138	122		42858	4.2e-16
Sec15	Exocyst	EXOC6	NP_061926.3	NP_011281.1	Pultium	PYU1_T013962	3e-12	NP_056004.1	1e-18				874	109	96		PYU1_T013962	1.8e-251
Sec15	Exocyst	EXOC6	NP_061926.3	NP_011281.1	Tpseudonana	25023							1332	166	146		25023	9.6e-14
Sec15	Exocyst	EXOC6	NP_061926.3	NP_011281.1	Tthermohila	EAS00945.2
Sec3	Exocyst	EXOC1	NP_060731.2	NP_010924.1	Creinhardtii	Cre09.g392000.t1.3	1e-09	NP_839955.1	5e-10				1194	134	89		Cre09.g392000.t1.3	4e-28
Sec3	Exocyst	EXOC1	NP_060731.2	NP_010924.1	Esiliculosus	Esi0054_0034	6e-11	NP_060731.2	2e-10				1224	137	92		Esi0054_0034	1.3e-52
Sec3	Exocyst	EXOC1	NP_060731.2	NP_010924.1	Ptricornutum	44465							1313	147	98		44465	5.7e-19
Sec3	Exocyst	EXOC1	NP_060731.2	NP_010924.1	Pultium	PYU1_T012927	2e-10	NP_839955.1	6e-10				1033	116	77		PYU1_T012927	4.7e-271
Sec3	Exocyst	EXOC1	NP_060731.2	NP_010924.1	Tpseudonana	22138		NP_060731.2	0.46				1452	162	109		22138	1.1e-22
Sec5	Exocyst	EXOC2	NP_060773.3	NP_010450.3	Creinhardtii	Cre16.g684600.t1.2	2e-12	NP_060773.3	3e-11	0.0009	NP_010450.3	5e-05	1608	174	166		Cre16.g684600.t1.2	2.7e-20
Sec5	Exocyst	EXOC2	NP_060773.3	NP_010450.3	Esiliculosus	Esi0000_0437							722	78	74		Esi0000_0437	2.6e-13
Sec5	Exocyst	EXOC2	NP_060773.3	NP_010450.3	Ptricornutum	36621							1219	132	126
Sec5	Exocyst	EXOC2	NP_060773.3	NP_010450.3	Pultium	PYU1_T014614	3e-17	NP_060773.3	5e-16				1333	144	137		PYU1_T014614	9.5e-139
Sec5	Exocyst	EXOC2	NP_060773.3	NP_010450.3	Tpseudonana	1471	4e-05	NP_060773.3	0.0002	0.0001	NP_010450.3	8e-05	1256	136	129		1471	2.8e-20
Sec6	Exocyst	EXOC3	NP_009208.2	NP_012196.1	Creinhardtii	g18013.t1	1e-11	NP_009208.2	2e-11	2e-08	NP_012196.1	5e-09	812	109	101		g18013.t1	9.5e-39
Sec6	Exocyst	EXOC3	NP_009208.2	NP_012196.1	Esiliculosus	Esi0658_0004	6e-08	NP_009208.2	2e-08	0.006	NP_012196.1	0.001	493	66	61		Esi0658_0004	2.5e-40
Sec6	Exocyst	EXOC3	NP_009208.2	NP_012196.1	Imultifiliis	chr2808;16424-14909
Sec6	Exocyst	EXOC3	NP_009208.2	NP_012196.1	Ptricornutum	42505		NP_012196.1	0.02				1199	161	149		42505	7.9e-24
Sec6	Exocyst	EXOC3	NP_009208.2	NP_012196.1	Pultium	PYU1_T003043	0.005	NP_848611.2	0.008	0.35	NP_012196.1	0.16	807	108	100
Sec6	Exocyst	EXOC3	NP_009208.2	NP_012196.1	Tpseudonana	25288							1514	203	188		25288	1.7e-15
Sec6	Exocyst	EXOC3	NP_009208.2	NP_012196.1	Tthermohila	EAR86431.1
Sec8	Exocyst	EXOC4	NP_068579.3	NP_015380.1	Creinhardtii	Cre01.g003050.t1.2											Cre01.g003050.t1.2	2.2e-24
Sec8	Exocyst	EXOC4	NP_068579.3	NP_015380.1	Esiliculosus	Esi0547_0004	4e-12	NP_068579.3	1e-10				998	102	94		Esi0547_0004	2.3e-27
Sec8	Exocyst	EXOC4	NP_068579.3	NP_015380.1	Ptricornutum	45792		-					1239	127	116		45792	3.6e-11
Sec8	Exocyst	EXOC4	NP_068579.3	NP_015380.1	Pultium	PYU1_T001077	4e-26	NP_068579.3	5e-13				942	97	88		PYU1_T001077	1.2e-210
Sec8	Exocyst	EXOC4	NP_068579.3	NP_015380.1	Tpseudonana	10409							1919	197	180
Ang2	GARP	Vps51;Ffr	AAF21627.2		Creinhardtii	Cre09.g404650.t1.2	2e-38	NP_037397.2	7e-37				946	121			Cre09.g404650.t1.2	1.7e-87
Ang2	GARP	Vps51;Ffr	AAF21627.2		Cvelia	Cvel_24852.t1	1e-14	NP_037397.2	6e-14	0.13	NP_014116.1	0.003	1478	189		HNI yeast	Cvel_24852.t1	1.5e-13
Ang2	GARP	Vps51;Ffr	AAF21627.2		Cvelia	Cvel_24976.t1	1e-07	NP_037397.2	2e-08				160	20		two hits are likely one protein	Cvel_24976.t1	8.8e-12
Ang2	GARP	Vps51;Ffr	AAF21627.2		Esiliculosus	Esi0069_0043	3e-42	NP_037397.2	1e-40				1033	132			Esi0069_0043	3.5e-89
Ang2	GARP	Vps51;Ffr	AAF21627.2		Etenella	ETH_00012935
Ang2	GARP	Vps51;Ffr	AAF21627.2		Imultifiliis	IMG5_007800	6e-05	NP_037397.2	0.0003				692	88			IMG5_007800	2.1e-11
Ang2	GARP	Vps51;Ffr	AAF21627.2		Ncaninum	NCLIV_044030
Ang2	GARP	Vps51;Ffr	AAF21627.2		Pberghei	PBANKA_021000	9e-13	NP_037397.2	6e-14				1295	166			PBANKA_021000	1.1e-35
Ang2	GARP	Vps51;Ffr	AAF21627.2		Pchabaudi	PCHAS_020840
Ang2	GARP	Vps51;Ffr	AAF21627.2		Pfalciparum	PF3D7_0103100
Ang2	GARP	Vps51;Ffr	AAF21627.2		Pknowlesi	PKH_021030
Ang2	GARP	Vps51;Ffr	AAF21627.2		Preichenowi	PRCDC_0101000	2e-14	NP_037397.2	1e-12				1652	211			PRCDC_0101000	1.4e-37
Ang2	GARP	Vps51;Ffr	AAF21627.2		Ptricornutum	45698	3e-19	NP_037397.2	2e-22				909	116			45698	2.1e-44
Ang2	GARP	Vps51;Ffr	AAF21627.2		Pultium	PYU1_T004168	3e-44	NP_037397.2	1e-42				847	108			PYU1_T004168	2.3e-209
Ang2	GARP	Vps51;Ffr	AAF21627.2		Pvivax	PVX_081600
Ang2	GARP	Vps51;Ffr	AAF21627.2		Pyoelii	PY06525
Ang2	GARP	Vps51;Ffr	AAF21627.2		Sminutum	symbB.v1.2.013371.t1	1e-34	NP_037397.2	3e-35				1058	135		two isoforms	symbB.v1.2.013371.t1	3e-50
Ang2	GARP	Vps51;Ffr	AAF21627.2		Sminutum	symbB.v1.2.013374.t1	9e-08	NP_037397.2	1e-07				176	23		two hits are one gene	symbB.v1.2.013374.t1	1.2e-12
Ang2	GARP	Vps51;Ffr	AAF21627.2		Sminutum	symbB.v1.2.013598.t1	8e-07	NP_037397.2	1e-07				171	22		fragment	symbB.v1.2.013598.t1	5.8e-09
Ang2	GARP	Vps51;Ffr	AAF21627.2		Tannulata	TA04890
Ang2	GARP	Vps51;Ffr	AAF21627.2		Tgondii	TGME49_305560
Ang2	GARP	Vps51;Ffr	AAF21627.2		Tparva	TP03_0497
Ang2	GARP	Vps51;Ffr	AAF21627.2		Tpseudonana	5630	8e-15	NP_037397.2	6e-15				1060	136			5630	1.7e-54
Ang2	GARP	Vps51;Ffr	AAF21627.2		Tthermohila	EAR85282.2
Ang2	GARP	Vps51;Ffr	AAF21627.2		Vbrassicaformis	Vbra_3103.t1	2e-34	NP_037397.2	3e-34	0.33	NP_012945.1	0.6	902	115			Vbra_3103.t1	1.9e-70
Vps52	GARP		NP_072047.4	NP_010772.1	Bbovis	BBOV_III001550
Vps52	GARP		NP_072047.4	NP_010772.1	Chominis	Chro.40334	1e-11	NP_072047.4	1e-10				681	94	106		Chro.40334	5.9e-20
Vps52	GARP		NP_072047.4	NP_010772.1	Cparvum	cgd4_2930
Vps52	GARP		NP_072047.4	NP_010772.1	Creinhardtii	Cre08.g367200.t1.1	1e-102	NP_072047.4	3e-105	5e-17	NP_010772.1	5e-19	807	112	126		Cre08.g367200.t1.1	2.5e-165
Vps52	GARP		NP_072047.4	NP_010772.1	Cvelia	Cvel_16183.t1	4e-73	NP_072047.4	9e-73	1e-07	NP_010772.1	5e-08	848	117	132		Cvel_16183.t1	2.4e-89
Vps52	GARP		NP_072047.4	NP_010772.1	Esiliculosus	Esi0053_0021	2e-113	NP_072047.4	7e-113	7e-10	NP_010772.1	2e-10	583	81	91		Esi0053_0021	7.3e-187
Vps52	GARP		NP_072047.4	NP_010772.1	Esiliculosus	Esi0053_0023	1e-21	NP_072047.4	3e-22				103	14	16	two hits are one	Esi0053_0023	6.1e-34
Vps52	GARP		NP_072047.4	NP_010772.1	Etenella	NODE_21572_length_6498_cov_7.620806
Vps52	GARP		NP_072047.4	NP_010772.1	Imultifiliis	IMG5_181620	2e-42	NP_072047.4	2e-42	0.017	NP_010772.1	0.015	665	92	104		IMG5_181620	2.1e-82
Vps52	GARP		NP_072047.4	NP_010772.1	Ncaninum	NCLIV_027640
Vps52	GARP		NP_072047.4	NP_010772.1	Pberghei	PBANKA_133900	2e-14	NP_072047.4	1e-13	0.0008	NP_010772.1	0.002	1019	141	159		PBANKA_133900	3.2e-64
Vps52	GARP		NP_072047.4	NP_010772.1	Pchabaudi	PCHAS_134360
Vps52	GARP		NP_072047.4	NP_010772.1	Pfalciparum	PF3D7_1323800
Vps52	GARP		NP_072047.4	NP_010772.1	Pknowlesi	PKH_122930
Vps52	GARP		NP_072047.4	NP_010772.1	Pmarinus	XP_002782294.1
Vps52	GARP		NP_072047.4	NP_010772.1	Preichenowi	PRCDC_1322800	2e-11	NP_072047.4	8e-10	0.37	NP_014213.2	0.25	1350	187	211		PRCDC_1322800	2e-60
Vps52	GARP		NP_072047.4	NP_010772.1	Ptricornutum	14850	1e-90	NP_072047.4	8e-91	0.006	NP_010772.1	0.0003	654	90	102		14850	7e-159
Vps52	GARP		NP_072047.4	NP_010772.1	Pultium	PYU1_T008662	3e-142	NP_072047.4	6e-142	1e-14	NP_010772.1	6e-15	731	101	114		PYU1_T008662	5.9e-283
Vps52	GARP		NP_072047.4	NP_010772.1	Pvivax	PVX_116680
Vps52	GARP		NP_072047.4	NP_010772.1	Pyoelii	PY06640
Vps52	GARP		NP_072047.4	NP_010772.1	Sminutum	symbB.v1.2.027716.t1	3e-27	NP_072047.4	6e-31	0.19	NP_010772.1	0.0001	174	24	27		symbB.v1.2.027716.t1	2.9e-51
Vps52	GARP		NP_072047.4	NP_010772.1	Tannulata	TA17735
Vps52	GARP		NP_072047.4	NP_010772.1	Tgondii	TGME49_258832
Vps52	GARP		NP_072047.4	NP_010772.1	Tparva	TP03_0687/TP03_0688
Vps52	GARP		NP_072047.4	NP_010772.1	Tpseudonana	31160	2e-105	NP_072047.4	7e-105	2e-09	NP_010772.1	8e-10	658	91	103		31160	6.4e-168
Vps52	GARP		NP_072047.4	NP_010772.1	Tthermohila	EAS01785.1
Vps52	GARP		NP_072047.4	NP_010772.1	Vbrassicaformis	Vbra_5126.t1	3e-105	NP_072047.4	5e-105	3e-13	NP_010772.1	1e-22	767	106	120		Vbra_5126.t1	6.5e-117
Vps53	GARP		NP_001121631.1	NP_012505.1	Bbovis	BBOV_III011640
Vps53	GARP		NP_001121631.1	NP_012505.1	Chominis	Chro.40389	2e-09	NP_001121631.1	2e-08	7e-06	NP_012505.1	1e-05	955	115	116		Chro.40389	4.3e-39
Vps53	GARP		NP_001121631.1	NP_012505.1	Cparvum	cgd4_3420
Vps53	GARP		NP_001121631.1	NP_012505.1	Creinhardtii	Cre06.g259600.t1.2	1e-51	NP_001121631.1	7e-93	9e-07	NP_012505.1	4e-07	1040	125	127		Cre06.g259600.t1.2	3.1e-162
Vps53	GARP		NP_001121631.1	NP_012505.1	Cvelia	Cvel_22357.t1	5e-70	NP_001121631.1	2e-74	5e-16	NP_012505.1	3e-16	971	117	118		Cvel_22357.t1	1.1e-87
Vps53	GARP		NP_001121631.1	NP_012505.1	Esiliculosus	Esi0021_0090	1e-130	NP_001121631.1	2e-130	8e-14	NP_012505.1	2e-14	844	101	103		Esi0021_0090	9.2e-222
Vps53	GARP		NP_001121631.1	NP_012505.1	Etenella	ETH_00022760
Vps53	GARP		NP_001121631.1	NP_012505.1	Imultifiliis	IMG5_076240	2e-46	NP_001121631.1	2e-48	9e-08	NP_012505.1	5e-08	632	76	77		IMG5_076240	2.7e-106
Vps53	GARP		NP_001121631.1	NP_012505.1	Ncaninum	NCLIV_006320
Vps53	GARP		NP_001121631.1	NP_012505.1	Pberghei	PBANKA_021110	2e-19	NP_001121631.1	2e-18				939	113	114		PBANKA_021110	8e-65
Vps53	GARP		NP_001121631.1	NP_012505.1	Pchabaudi	PCHAS_020950
Vps53	GARP		NP_001121631.1	NP_012505.1	Pfalciparum	PF3D7_0727000
Vps53	GARP		NP_001121631.1	NP_012505.1	Pknowlesi	PKH_021140
Vps53	GARP		NP_001121631.1	NP_012505.1	Pmarinus	XP_002764567.1/XP_002764568.1
Vps53	GARP		NP_001121631.1	NP_012505.1	Preichenowi	PRCDC_0723800	4e-13	NP_001121631.1	1e-12				1143	137	139		PRCDC_0723800	7.2e-76
Vps53	GARP		NP_001121631.1	NP_012505.1	Ptricornutum	32759	2e-65	NP_001121631.1	9e-65	3e-13	NP_012505.1	2e-13	879	106	107		32759	1.1e-133
Vps53	GARP		NP_001121631.1	NP_012505.1	Pultium	PYU1_T012668	2e-138	NP_001121631.1	4e-139	9e-17	NP_012505.1	5e-20	862	104	105		PYU1_T012668	0
Vps53	GARP		NP_001121631.1	NP_012505.1	Pvivax	PVX_081655
Vps53	GARP		NP_001121631.1	NP_012505.1	Pyoelii	PY02098
Vps53	GARP		NP_001121631.1	NP_012505.1	Sminutum	symbB.v1.2.019527.t1	4e-98	NP_000115.1	1e-166				2017	242	245		symbB.v1.2.019527.t1	8.2e-177
Vps53	GARP		NP_001121631.1	NP_012505.1	Tannulata	TA16785
Vps53	GARP		NP_001121631.1	NP_012505.1	Tgondii	TGME49_297230
Vps53	GARP		NP_001121631.1	NP_012505.1	Tparva	TP01_1005/TP01_1006
Vps53	GARP		NP_001121631.1	NP_012505.1	Tpseudonana	23311	7e-45	NP_001121631.1	3e-45	0.15	NP_012505.1	0.099	1089	131	132		23311	1.5e-146
Vps53	GARP		NP_001121631.1	NP_012505.1	Tthermohila	EAR82089.1
Vps53	GARP		NP_001121631.1	NP_012505.1	Vbrassicaformis	Vbra_15816.t1	3e-113	NP_001121631.1	5e-113	7e-17	NP_012505.1	2e-17	948	114	115		Vbra_15816.t1	2.9e-107
Vps54	GARP		NP_057600.2	NP_010310.1	Chominis	Chro.60455							184	19	21
Vps54	GARP		NP_057600.2	NP_010310.1	Cparvum	cgd6_3950
Vps54	GARP		NP_057600.2	NP_010310.1	Creinhardtii	Cre02.g087550.t1.3	6e-13	NP_057600.2	1e-15	9e-06	NP_010310.1	5e-06	2212	226	249		Cre02.g087550.t1.3	2.4e-63
Vps54	GARP		NP_057600.2	NP_010310.1	Cvelia	Cvel_602.t1	7e-06	NP_057600.2	2e-10	0.47	NP_012728.1	5e-06	1819	186	205		Cvel_602.t1	3e-20
Vps54	GARP		NP_057600.2	NP_010310.1	Esiliculosus	Esi0399_0016	2e-28	NP_057600.2	3e-29	5e-06	NP_010310.1	1e-06	1118	114	126		Esi0399_0016	8.2e-108
Vps54	GARP		NP_057600.2	NP_010310.1	Etenella	Supercontig_219
Vps54	GARP		NP_057600.2	NP_010310.1	Imultifiliis	IMG5_196610	7e-05	NP_057600.2	0.0002				500	51	56		IMG5_196610	2.1e-18
Vps54	GARP		NP_057600.2	NP_010310.1	Ncaninum	NCLIV_002420
Vps54	GARP		NP_057600.2	NP_010310.1	Pmarinus	XP_002784531.1/XP_002784532.1
Vps54	GARP		NP_057600.2	NP_010310.1	Ptricornutum	50446	7e-34	NP_057600.2	3e-33	0.053	NP_010310.1	0.036	1158	119	130		50446	5.1e-68
Vps54	GARP		NP_057600.2	NP_010310.1	Pultium	PYU1_T005398	8e-39	NP_001005739.1	2e-38	0.0003	NP_010310.1	5e-08	1025	105	115		PYU1_T005398	5.4e-274
Vps54	GARP		NP_057600.2	NP_010310.1	Sminutum	symbB.v1.2.014027.t1	3e-18	NP_057600.2	2e-18	0.08	NP_010310.1	0.008	833	85	94		symbB.v1.2.014027.t1	7.1e-67
Vps54	GARP		NP_057600.2	NP_010310.1	Tgondii	TGME49_295330
Vps54	GARP		NP_057600.2	NP_010310.1	Tpseudonana	22112	2e-38	NP_057600.2	9e-38				1559	160	175		22112	1.6e-78
Vps54	GARP		NP_057600.2	NP_010310.1	Tthermohila	EAR98800.1
Vps54	GARP		NP_057600.2	NP_010310.1	Vbrassicaformis	Vbra_17079.t1	2e-26	NP_057600.2	4e-27	0.009	NP_010310.1	0.003	1052	108	118		Vbra_17079.t1	1.3e-48
Vps11	VpsC	Pep5p	NP_068375.3	NP_013958.1	Bbovis	BBOV_1004240
Vps11	VpsC	Pep5p	NP_068375.3	NP_013958.1	Chominis	Chro.40458	2e-47	NP_068375.3	2e-46	7e-06	NP_013958.1	5e-05	797	85	77		Chro.40458	7.9e-82
Vps11	VpsC	Pep5p	NP_068375.3	NP_013958.1	Cparvum	cgd4_4010
Vps11	VpsC	Pep5p	NP_068375.3	NP_013958.1	Creinhardtii	g1848.t1	6e-49	NP_068375.3	7e-51	3e-11	NP_013958.1	5e-08	1332	142	129		g1848.t1	3.6e-156
Vps11	VpsC	Pep5p	NP_068375.3	NP_013958.1	Cvelia	Cvel_20478.t1	3e-32	NP_068375.3	1e-51	5e-12	NP_013958.1	5e-12	1166	124	113		Cvel_20478.t1	2.9e-49
Vps11	VpsC	Pep5p	NP_068375.3	NP_013958.1	Esiliculosus	Esi0010_0123	2e-103	NP_068375.3	4e-110	1e-20	NP_013958.1	2e-18	1128	120	110		Esi0010_0123	1.6e-165
Vps11	VpsC	Pep5p	NP_068375.3	NP_013958.1	Etenella	ETH_00031615
Vps11	VpsC	Pep5p	NP_068375.3	NP_013958.1	Imultifiliis	IMG5_184390	2e-84	NP_068375.3	2e-84	1e-16	NP_013958.1	3e-13	1021	109	99		IMG5_184390	1.3e-120
Vps11	VpsC	Pep5p	NP_068375.3	NP_013958.1	Imultifiliis	IMG5_203390	5e-75	NP_068375.3	1e-79	2e-11	NP_013958.1	2e-08	685	73	67		IMG5_203390	1.1e-111
Vps11	VpsC	Pep5p	NP_068375.3	NP_013958.1	Ncaninum	NCLIV_030870
Vps11	VpsC	Pep5p	NP_068375.3	NP_013958.1	Pberghei	PBANKA_110180	2e-18	NP_068375.3	2e-21	8e-08	NP_013958.1	7e-08	1096	116	107		PBANKA_110180	5.1e-60
Vps11	VpsC	Pep5p	NP_068375.3	NP_013958.1	Pchabaudi	PCHAS_110150
Vps11	VpsC	Pep5p	NP_068375.3	NP_013958.1	Pfalciparum	PF3D7_0502000
Vps11	VpsC	Pep5p	NP_068375.3	NP_013958.1	Pknowlesi	PKH_103150
Vps11	VpsC	Pep5p	NP_068375.3	NP_013958.1	Pmarinus	XP_002773529.1
Vps11	VpsC	Pep5p	NP_068375.3	NP_013958.1	Preichenowi	PRCDC_0501300	3e-26	NP_068375.3	6e-26	1e-06	NP_013958.1	2e-05	1256	133	122		PRCDC_0501300	3.5e-70
Vps11	VpsC	Pep5p	NP_068375.3	NP_013958.1	Ptricornutum	43038	2e-31	NP_068375.3	2e-35	2e-10	NP_013958.1	2e-08	1113	118	108		43038	2.2e-54
Vps11	VpsC	Pep5p	NP_068375.3	NP_013958.1	Pultium	PYU1_T005978	2e-172	NP_068375.3	0	3e-21	NP_013958.1	3e-22	1030	109	100		PYU1_T005978	0
Vps11	VpsC	Pep5p	NP_068375.3	NP_013958.1	Pvivax	PVX_097605
Vps11	VpsC	Pep5p	NP_068375.3	NP_013958.1	Pyoelii	PY04374
Vps11	VpsC	Pep5p	NP_068375.3	NP_013958.1	Sminutum	symbB.v1.2.035894.t1	3e-64	NP_068375.3	1e-64	4e-08	NP_013958.1	2e-08	506	54	49		symbB.v1.2.035894.t1	2e-88
Vps11	VpsC	Pep5p	NP_068375.3	NP_013958.1	Tannulata	TA14805
Vps11	VpsC	Pep5p	NP_068375.3	NP_013958.1	Tgondii	TGME49_230220
Vps11	VpsC	Pep5p	NP_068375.3	NP_013958.1	Tparva	TP02_0730
Vps11	VpsC	Pep5p	NP_068375.3	NP_013958.1	Tpseudonana	24183	3e-33	NP_068375.3	1e-36	2e-11	NP_013958.1	3e-09	1333	142	130		24183	6.1e-47
Vps11	VpsC	Pep5p	NP_068375.3	NP_013958.1	Tthermohila	EAR82290.1
Vps11	VpsC	Pep5p	NP_068375.3	NP_013958.1	Vbrassicaformis	Vbra_21716.t1	1e-67	NP_068375.3	9e-116	2e-14	NP_013958.1	1e-14	1288	137	125		Vbra_21716.t1	2.3e-92
Vps16	VpsC		NP_072097.2	NP_015280.1	Bbovis	BBOV_IV011880
Vps16	VpsC		NP_072097.2	NP_015280.1	Chominis	Chro.70606	3e-43	NP_072097.2	7e-39	1e-18	NP_015280.1	2e-18	967	115	121		Chro.70606	1e-118
Vps16	VpsC		NP_072097.2	NP_015280.1	Cparvum	cgd7_5460
Vps16	VpsC		NP_072097.2	NP_015280.1	Creinhardtii	g4360.t1	4e-80	NP_072097.2	9e-86	5e-13	NP_015280.1	9e-17	1017	121	127		g4360.t1	5.8e-129
Vps16	VpsC		NP_072097.2	NP_015280.1	Cvelia	Cvel_27178.t1	2e-54	NP_072097.2	2e-51	4e-26	NP_015280.1	3e-32	930	111	117		Cvel_27178.t1	5.5e-75
Vps16	VpsC		NP_072097.2	NP_015280.1	Esiliculosus	Esi0228_0031	4e-87	NP_072097.2	6e-80	6e-36	NP_015280.1	2e-40	595	71	75		Esi0228_0031	7.6e-137
Vps16	VpsC		NP_072097.2	NP_015280.1	Esiliculosus	Esi0228_0030		NP_536338.1	7e-11				244	29	31	two hits are one	Esi0228_0030	1.9e-30
Vps16	VpsC		NP_072097.2	NP_015280.1	Etenella	ETH_00042940
Vps16	VpsC		NP_072097.2	NP_015280.1	Imultifiliis	IMG5_101420	9e-40	NP_072097.2	1e-38	2e-19	NP_015280.1	3e-20	875	104	110		IMG5_101420	2.7e-74
Vps16	VpsC		NP_072097.2	NP_015280.1	Imultifiliis	IMG5_020980	4e-33	NP_072097.2	8e-29	1e-18	NP_015280.1	1e-18	915	109	115		IMG5_020980	1.5e-70
Vps16	VpsC		NP_072097.2	NP_015280.1	Imultifiliis	IMG5_026090	1e-30	NP_072097.2	3e-30	2e-17	NP_015280.1	1e-17	922	110	116		IMG5_026090	2.1e-60
Vps16	VpsC		NP_072097.2	NP_015280.1	Imultifiliis	IMG5_126970	2e-27	NP_072097.2	2e-25	6e-16	NP_015280.1	1e-18	605	72	76		IMG5_126970	4e-57
Vps16	VpsC		NP_072097.2	NP_015280.1	Ncaninum	NCLIV_009610
Vps16	VpsC		NP_072097.2	NP_015280.1	Pberghei	PBANKA_145430	4e-46	NP_072097.2	4e-40	3e-33	NP_015280.1	3e-33	965	115	121		PBANKA_145430	6.5e-151
Vps16	VpsC		NP_072097.2	NP_015280.1	Pchabaudi	PCHAS_145660
Vps16	VpsC		NP_072097.2	NP_015280.1	Pfalciparum	PF3D7_1239900
Vps16	VpsC		NP_072097.2	NP_015280.1	Pknowlesi	PKH_145790
Vps16	VpsC		NP_072097.2	NP_015280.1	Pmarinus	NW_003199331.1 1000-1374
Vps16	VpsC		NP_072097.2	NP_015280.1	Preichenowi	PRCDC_1239100	3e-38	NP_072097.2	5e-38	9e-28	NP_015280.1	4e-27	1030	123	129		PRCDC_1239100	3.4e-149
Vps16	VpsC		NP_072097.2	NP_015280.1	Ptricornutum	47275	2e-40	NP_072097.2	2e-39	7e-15	NP_015280.1	6e-18	1056	126	132		47275	2.7e-124
Vps16	VpsC		NP_072097.2	NP_015280.1	Pultium	PYU1_T014710	2e-121	NP_072097.2	7e-113	1e-39	NP_015280.1	7e-40	870	104	109		PYU1_T014710	0
Vps16	VpsC		NP_072097.2	NP_015280.1	Pvivax	PVX_100945
Vps16	VpsC		NP_072097.2	NP_015280.1	Pyoelii	PY02218
Vps16	VpsC		NP_072097.2	NP_015280.1	Sminutum	symbB.v1.2.001920.t2	4e-74	NP_072097.2	1e-69	9e-27	NP_015280.1	2e-27	1562	186	196		symbB.v1.2.001920.t2	5.6e-160
Vps16	VpsC		NP_072097.2	NP_015280.1	Tannulata	TA16455
Vps16	VpsC		NP_072097.2	NP_015280.1	Tgondii	TGME49_320670
Vps16	VpsC		NP_072097.2	NP_015280.1	Tparva	TP01_1121
Vps16	VpsC		NP_072097.2	NP_015280.1	Tpseudonana	22008	1e-40	NP_072097.2	8e-41	1e-30	NP_015280.1	2e-33	1059	126	133		22008	1.2e-118
Vps16	VpsC		NP_072097.2	NP_015280.1	Tthermohila	EAR92861.1
Vps16	VpsC		NP_072097.2	NP_015280.1	Tthermohila	EAR89272.1
Vps16	VpsC		NP_072097.2	NP_015280.1	Vbrassicaformis	Vbra_17243.t1	2e-99	NP_072097.2	5e-94	2e-22	NP_015280.1	6e-26	919	110	115		Vbra_17243.t1	2.4e-110
Vps18	VpsC	Pep3p	NP_065908.1	NP_013249.1	Bbovis	BBOV_III010710
Vps18	VpsC	Pep3p	NP_065908.1	NP_013249.1	Chominis	Chro.80110	4e-09	NP_065908.1	3e-08	0.003	NP_013249.1	0.059	1249	128	136		Chro.80110	1.2e-65
Vps18	VpsC	Pep3p	NP_065908.1	NP_013249.1	Cparvum	cgd8_910
Vps18	VpsC	Pep3p	NP_065908.1	NP_013249.1	Creinhardtii	Cre07.g328550.t1.3	2e-26	NP_065908.1	2e-32	1e-10	NP_013249.1	5e-16	1298	133	141		Cre07.g328550.t1.3	5.2e-123
Vps18	VpsC	Pep3p	NP_065908.1	NP_013249.1	Cvelia	Cvel_8877.t1	4e-15	NP_065908.1	1e-25	0.0001	NP_013249.1	2e-07	1369	141	149		Cvel_8877.t1	2.2e-48
Vps18	VpsC	Pep3p	NP_065908.1	NP_013249.1	Esiliculosus	Esi0201_0032	4e-42	NP_065908.1	2e-66	5e-23	NP_013249.1	2e-30	879	90	96		Esi0201_0032	8.5e-154
Vps18	VpsC	Pep3p	NP_065908.1	NP_013249.1	Esiliculosus	Esi0201_0033	3e-12	NP_065908.1	2e-13				197	20	21	two hits are one gene	Esi0201_0033	1.4e-26
Vps18	VpsC	Pep3p	NP_065908.1	NP_013249.1	Etenella	ETH_00028590
Vps18	VpsC	Pep3p	NP_065908.1	NP_013249.1	Imultifiliis	IMG5_002440	3e-76	NP_065908.1	4e-72	8e-38	NP_013249.1	5e-36	1080	111	118		IMG5_002440	3.4e-141
Vps18	VpsC	Pep3p	NP_065908.1	NP_013249.1	Imultifiliis	IMG5_163530	3e-70	NP_065908.1	1e-67	3e-40	NP_013249.1	2e-38	1046	108	114		IMG5_163530	1e-125
Vps18	VpsC	Pep3p	NP_065908.1	NP_013249.1	Ncaninum	NCLIV_041970
Vps18	VpsC	Pep3p	NP_065908.1	NP_013249.1	Pberghei	PBANKA_140820	9e-21	NP_065908.1	3e-27	3e-14	NP_013249.1	5e-21	1471	151	160		PBANKA_140820	2.4e-88
Vps18	VpsC	Pep3p	NP_065908.1	NP_013249.1	Pchabaudi	PCHAS_141010
Vps18	VpsC	Pep3p	NP_065908.1	NP_013249.1	Pfalciparum	PF3D7_1309700
Vps18	VpsC	Pep3p	NP_065908.1	NP_013249.1	Pknowlesi	PKH_140860
Vps18	VpsC	Pep3p	NP_065908.1	NP_013249.1	Pmarinus	XP_002781024.1/XP_002781025.1
Vps18	VpsC	Pep3p	NP_065908.1	NP_013249.1	Preichenowi	PRCDC_1308700	6e-21	NP_065908.1	5e-28	1e-13	NP_013249.1	4e-21	1798	185	196		PRCDC_1308700	4.1e-85
Vps18	VpsC	Pep3p	NP_065908.1	NP_013249.1	Ptricornutum	44037	7e-38	NP_065908.1	1e-38	1e-12	NP_013249.1	1e-14	1292	133	141		44037	3.3e-108
Vps18	VpsC	Pep3p	NP_065908.1	NP_013249.1	Pultium	PYU1_T004229	3e-154	NP_065908.1	2e-149	7e-53	NP_013249.1	1e-54	1047	108	114		PYU1_T004229	0
Vps18	VpsC	Pep3p	NP_065908.1	NP_013249.1	Pvivax	PVX_122315
Vps18	VpsC	Pep3p	NP_065908.1	NP_013249.1	Pyoelii	PY03107
Vps18	VpsC	Pep3p	NP_065908.1	NP_013249.1	Sminutum	symbB.v1.2.008955.t1	7e-32	NP_065908.1	1e-34	4e-17	NP_013249.1	1e-18	422	43	46		symbB.v1.2.008955.t1	1.2e-66
Vps18	VpsC	Pep3p	NP_065908.1	NP_013249.1	Sminutum	symbB.v1.2.008956.t1	1e-23	NP_065908.1	8e-25				413	42	45	two hits are one gene	symbB.v1.2.008956.t1	3.3e-63
Vps18	VpsC	Pep3p	NP_065908.1	NP_013249.1	Tannulata	TA14400
Vps18	VpsC	Pep3p	NP_065908.1	NP_013249.1	Tgondii	TGME49_289730
Vps18	VpsC	Pep3p	NP_065908.1	NP_013249.1	Tparva	TP02_0075
Vps18	VpsC	Pep3p	NP_065908.1	NP_013249.1	Tpseudonana	262501	4e-35	NP_065908.1	4e-35	1e-07	NP_013249.1	2e-08	493	51	54		262501	3.6e-61
Vps18	VpsC	Pep3p	NP_065908.1	NP_013249.1	Tthermohila	EAR98626.2
Vps18	VpsC	Pep3p	NP_065908.1	NP_013249.1	Tthermohila	EAS04688.2
Vps18	VpsC	Pep3p	NP_065908.1	NP_013249.1	Tthermohila	EAR98495.1
Vps18	VpsC	Pep3p	NP_065908.1	NP_013249.1	Tthermohila	EAS00573.1
Vps18	VpsC	Pep3p	NP_065908.1	NP_013249.1	Vbrassicaformis	Vbra_9076.t1	2e-39	NP_065908.1	4e-39	4e-19	NP_013249.1	1e-19	1260	129	137		Vbra_9076.t1	3.3e-95
Vps33	VpsC		NP_061138.3	NP_013500.3	Bbovis	BBOV_III007310
Vps33	VpsC		NP_061138.3	NP_013500.3	Chominis	Chro.60276	6e-15	NP_075067.2	1e-44	4e-18	NP_013500.3	7e-18	702	114	102		Chro.60276	4.5e-89
Vps33	VpsC		NP_061138.3	NP_013500.3	Cparvum	cgd6_2370
Vps33	VpsC		NP_061138.3	NP_013500.3	Creinhardtii	Cre12.g515550.t1.2	8e-47	NP_075067.2	5e-94				740	120	107		Cre12.g515550.t1.2	8.6e-107
Vps33	VpsC		NP_061138.3	NP_013500.3	Cvelia	Cvel_31327.t1	2e-26	NP_075067.2	2e-62	9e-24	NP_013500.3	4e-26	692	112	100		Cvel_31327.t1	3.4e-45
Vps33	VpsC		NP_061138.3	NP_013500.3	Esiliculosus	Esi0406_0003	7e-61	NP_075067.2	5e-83	1e-08	NP_013500.3	1e-09	546	88	79		Esi0406_0003	7.1e-115
Vps33	VpsC		NP_061138.3	NP_013500.3	Etenella	ETH_00024755
Vps33	VpsC		NP_061138.3	NP_013500.3	Imultifiliis	IMG5_123180	2e-61	NP_075067.2	3e-93	6e-20	NP_013500.3	5e-20	564	91	82		IMG5_123180	1.1e-97
Vps33	VpsC		NP_061138.3	NP_013500.3	Imultifiliis	IMG5_058180	1e-60	NP_075067.2	4e-81	1e-15	NP_013500.3	7e-18	587	95	85		IMG5_058180	2.5e-98
Vps33	VpsC		NP_061138.3	NP_013500.3	Imultifiliis	IMG5_173490	1e-43	NP_075067.2	2e-66	1e-18	NP_013500.3	1e-18	536	87	78		IMG5_173490	7.7e-76
Vps33	VpsC		NP_061138.3	NP_013500.3	Ncaninum	NCLIV_001840
Vps33	VpsC		NP_061138.3	NP_013500.3	Pberghei	PBANKA_083600	1e-12	NP_075067.2	2e-35	2e-13	NP_013500.3	7e-13	1164	189	168		PBANKA_083600	1.4e-107
Vps33	VpsC		NP_061138.3	NP_013500.3	Pchabaudi	PCHAS_083630
Vps33	VpsC		NP_061138.3	NP_013500.3	Pfalciparum	PF3D7_0935200
Vps33	VpsC		NP_061138.3	NP_013500.3	Pknowlesi	PKH_073320
Vps33	VpsC		NP_061138.3	NP_013500.3	Pmarinus	XP_002779278.1
Vps33	VpsC		NP_061138.3	NP_013500.3	Pmarinus	XP_002781859.1
Vps33	VpsC		NP_061138.3	NP_013500.3	Preichenowi	PRCDC_0933200	8e-16	NP_075067.2	1e-38	4e-09	NP_011420.3	2e-40	1155	187	167		PRCDC_0933200	3.5e-110
Vps33	VpsC		NP_061138.3	NP_013500.3	Ptricornutum	42975	4e-49	NP_075067.2	3e-75	1e-25	NP_013500.3	1e-25	690	112	100		42975	2.3e-118
Vps33	VpsC		NP_061138.3	NP_013500.3	Pultium	PYU1_T006350	6e-79	NP_075067.2	3e-123	1e-21	NP_013500.3	8e-23	632	102	91		PYU1_T006350	4.2e-211
Vps33	VpsC		NP_061138.3	NP_013500.3	Pultium	PYU1_T013510	5e-43	NP_075067.2	1e-59	5e-11	NP_013500.3	3e-11	664	108	96		PYU1_T013510	1.7e-96
Vps33	VpsC		NP_061138.3	NP_013500.3	Pultium	PYU1_T009054	3e-18	NP_075067.2	9e-47	6e-12	NP_011420.3	3e-113	665	108	96		PYU1_T009054	2.6e-64
Vps33	VpsC		NP_061138.3	NP_013500.3	Pvivax	PVX_086960
Vps33	VpsC		NP_061138.3	NP_013500.3	Pyoelii	PY01196
Vps33	VpsC		NP_061138.3	NP_013500.3	Sminutum	symbB.v1.2.024548.t1	1e-14	NP_075067.2	5e-39	6e-08	NP_011457.1	4e-18	529	86	77		symbB.v1.2.024548.t1	1.2e-45
Vps33	VpsC		NP_061138.3	NP_013500.3	Sminutum	symbB.v1.2.036923.t1	2e-12	NP_075067.2	4e-18				160	26	23	fragment	symbB.v1.2.036923.t1	9.7e-24
Vps33	VpsC		NP_061138.3	NP_013500.3	Tannulata	TA10760
Vps33	VpsC		NP_061138.3	NP_013500.3	Tgondii	TGME49_295000
Vps33	VpsC		NP_061138.3	NP_013500.3	Tparva	TP04_0639
Vps33	VpsC		NP_061138.3	NP_013500.3	Tpseudonana	654	1e-43	NP_075067.2	3e-70	4e-21	NP_013500.3	2e-21	457	74	66		654	1e-88
Vps33	VpsC		NP_061138.3	NP_013500.3	Tthermohila	EAR95470.1
Vps33	VpsC		NP_061138.3	NP_013500.3	Tthermohila	EAR90155.1
Vps33	VpsC		NP_061138.3	NP_013500.3	Vbrassicaformis	Vbra_13404.t1	3e-65	NP_075067.2	3e-115	6e-23	NP_013500.3	4e-25	686	111	99		Vbra_13404.t1	4.1e-58
Vps39	HOPS		AAH68559.1	NP_010206.1	Creinhardtii	g6270.t1	1e-12	NP_056104.2	9e-12	0.013	NP_010206.1	0.003	1799	206	171		g6270.t1	2.1e-53
Vps39	HOPS		AAH68559.1	NP_010206.1	Esiliculosus	Esi0091_0086	2e-23	NP_056104.2	2e-25				1235	141	118		Esi0091_0086	1.1e-69
Vps39	HOPS		AAH68559.1	NP_010206.1	Ptricornutum	46588	5e-12	NP_056104.2	3e-11				1226	140	117		46588	3.3e-23
Vps39	HOPS		AAH68559.1	NP_010206.1	Pultium	PYU1_T006045	1e-45	NP_056104.2	1e-44				1096	125	104		PYU1_T006045	4e-197
Vps39	HOPS		AAH68559.1	NP_010206.1	Sminutum	symbB.v1.2.007862.t2	0.0002	NP_056104.2	0.0001				564	64	54		symbB.v1.2.007862.t1	9.6e-18
Vps39	HOPS		AAH68559.1	NP_010206.1	Tpseudonana	24171	5e-12	NP_056104.2	4e-11				1462	167	139		24171	7.2e-25
Vps3	CORVET	TGFB1	NP_001136093.1	NP_010783.3	Bbovis	BBOV_IV005230
Vps3	CORVET	TGFB1	NP_001136093.1	NP_010783.3	Chominis	Chro.30136	3e-09	NP_004248.2	2e-08				577	67	57		Chro.30136	4e-29
Vps3	CORVET	TGFB1	NP_001136093.1	NP_010783.3	Cparvum	cgd3_1050
Vps3	CORVET	TGFB1	NP_001136093.1	NP_010783.3	Creinhardtii	Cre17.g709400.t1.3	2e-05	NP_056104.2	3e-09				1568	182	155		Cre17.g709400.t1.3	2e-24
Vps3	CORVET	TGFB1	NP_001136093.1	NP_010783.3	Cvelia	Cvel_24491.t1	5e-14	NP_056104.2	6e-19				1423	165	141		Cvel_24491.t1	1.1e-05
Vps3	CORVET	TGFB1	NP_001136093.1	NP_010783.3	Etenella	ETH_00008755
Vps3	CORVET	TGFB1	NP_001136093.1	NP_010783.3	Imultifiliis	IMG5_194960	2e-32	NP_004248.2	1e-31				791	92	78		IMG5_194960	8.5e-65
Vps3	CORVET	TGFB1	NP_001136093.1	NP_010783.3	Imultifiliis	IMG5_069680	9e-15	NP_004248.2	5e-14				921	107	91		IMG5_069680	1.7e-65
Vps3	CORVET	TGFB1	NP_001136093.1	NP_010783.3	Ncaninum	NCLIV_058220
Vps3	CORVET	TGFB1	NP_001136093.1	NP_010783.3	Pberghei	PBANKA_101960	9e-09	NP_004248.2	8e-08				1360	158	135		PBANKA_101960	3.1e-39
Vps3	CORVET	TGFB1	NP_001136093.1	NP_010783.3	Pchabaudi	PCHAS_102040
Vps3	CORVET	TGFB1	NP_001136093.1	NP_010783.3	Pfalciparum	PF3D7_1423800
Vps3	CORVET	TGFB1	NP_001136093.1	NP_010783.3	Pknowlesi	PKH_132530
Vps3	CORVET	TGFB1	NP_001136093.1	NP_010783.3	Preichenowi	PRCDC_1423100	2e-10	NP_004248.2	2e-09				1459	170	144		PRCDC_1423100	9.4e-31
Vps3	CORVET	TGFB1	NP_001136093.1	NP_010783.3	Pultium	PYU1_T005635	3e-36	NP_056104.2	2e-50				1001	116	99		PYU1_T005635	3.2e-274
Vps3	CORVET	TGFB1	NP_001136093.1	NP_010783.3	Pvivax	PVX_085285/PVX_085290
Vps3	CORVET	TGFB1	NP_001136093.1	NP_010783.3	Pyoelii	PY07085
Vps3	CORVET	TGFB1	NP_001136093.1	NP_010783.3	Tannulata	TA19465
Vps3	CORVET	TGFB1	NP_001136093.1	NP_010783.3	Tgondii	TGME49_315530
Vps3	CORVET	TGFB1	NP_001136093.1	NP_010783.3	Tparva	TP01_0217
Vps3	CORVET	TGFB1	NP_001136093.1	NP_010783.3	Tthermohila	EAR82468.1
Vps3	CORVET	TGFB1	NP_001136093.1	NP_010783.3	Vbrassicaformis	Vbra_11982.t1	7e-20	NP_056104.2	3e-23	0.27	NP_010783.3	0.065	1134	132	112		Vbra_20096.t1	0.27
Vps41	HOPS		NP_055211.2	NP_010365.3	Creinhardtii	g4451.t1	2e-47	NP_542198.2	5e-72	4e-17	NP_010365.3	4e-19	1351	158	136		g4451.t1	5e-102
Vps41	HOPS		NP_055211.2	NP_010365.3	Cvelia	Cvel_19867.t1	1e-23	NP_055211.2	9e-24		NP_010365.3	0.0009	1739	204	175	editing required	Cvel_19867.t1	5.7e-22
Vps41	HOPS		NP_055211.2	NP_010365.3	Esiliculosus	Esi0226_0021	9e-40	NP_055211.2	3e-39	5e-21	NP_010365.3	5e-24	901	106	91		Esi0226_0021	4.8e-98
Vps41	HOPS		NP_055211.2	NP_010365.3	Ncaninum	NCLIV_048290
Vps41	HOPS		NP_055211.2	NP_010365.3	Pmarinus
Vps41	HOPS		NP_055211.2	NP_010365.3	Ptricornutum	45316	5e-13	NP_542198.2	4e-12	4e-09	NP_010365.3	2e-07	1452	170	146		45316	5.5e-45
Vps41	HOPS		NP_055211.2	NP_010365.3	Pultium	PYU1_T007971	1e-124	NP_055211.2	2e-123	5e-37	NP_010365.3	4e-37	1018	119	103		PYU1_T007971	0
Vps41	HOPS		NP_055211.2	NP_010365.3	Sminutum	symbB.v1.2.040052.t1	1e-32	NP_542198.2	7e-33	2e-17	NP_010365.3	2e-18	602	70	61		symbB.v1.2.040052.t1	5.2e-44
Vps41	HOPS		NP_055211.2	NP_010365.3	Sminutum	symbB.v1.2.034789.t1	1e-28	NP_055211.2	5e-28	3e-07	NP_010365.3	5e-08	406	48	41	two hits are one gene	symbB.v1.2.034789.t1	3e-30
Vps41	HOPS		NP_055211.2	NP_010365.3	Tgondii	TGME49_224270
Vps41	HOPS		NP_055211.2	NP_010365.3	Tpseudonana	24796	5e-08	NP_542198.2	3e-07				1491	175	150		24796	1.9e-37
Vps41	HOPS		NP_055211.2	NP_010365.3	Vbrassicaformis	Vbra_3244.t1	6e-56	NP_055211.2	8e-55	7e-17	NP_010365.3	1e-16	1366	160	138		Vbra_3244.t1	1.3e-77
Vps8	CORVET		NP_001009921.1	NP_009399.2	Creinhardtii	Cre13.g606350.t1.3	3e-09	NP_001009921.1	3e-11	0.003	NP_009399.2	2e-05	5604	392	440		Cre13.g606350.t1.3	1.2e-46
Vps8	CORVET		NP_001009921.1	NP_009399.2	Cvelia	Cvel_1224.t1	0.001	NP_001009921.1	0.028	0.001	NP_009399.2	0.0003	2066	145	162	weak hit	Cvel_1224.t1	1.9e-07
Vps8	CORVET		NP_001009921.1	NP_009399.2	Esiliculosus	Esi0007_0227	2e-10	NP_056118.2	3e-25				1767	124	139		Esi0007_0227	6.6e-70
Vps8	CORVET		NP_001009921.1	NP_009399.2	Esiliculosus	Esi0007_0228	3e-07	NP_056118.2	3e-05				384	27	30	two hits are one gene	Esi0007_0228	3.5e-08
Vps8	CORVET		NP_001009921.1	NP_009399.2	Etenella	ETH_00016880
Vps8	CORVET		NP_001009921.1	NP_009399.2	Imultifiliis	IMG5_121840							1320	92	104	gene model needs revision	IMG5_121840	2.9e-21
Vps8	CORVET		NP_001009921.1	NP_009399.2	Ncaninum	NCLIV_041770
Vps8	CORVET		NP_001009921.1	NP_009399.2	Pmarinus	XP_002765697.1
Vps8	CORVET		NP_001009921.1	NP_009399.2	Ptricornutum	43103	2e-73	NP_056118.2	2e-73	9e-09	NP_009399.2	9e-09	1741	122	137		43103	6.5e-137
Vps8	CORVET		NP_001009921.1	NP_009399.2	Pultium	PYU1_T010989	7e-37	NP_056118.2	2e-38	0.002	NP_009399.2	0.0002	687	48	54		PYU1_T010989	9.3e-216
Vps8	CORVET		NP_001009921.1	NP_009399.2	Pultium	PYU1_T010991	1e-18	NP_001009921.1	1e-15				364	25	29		PYU1_T010991	1.4e-81
Vps8	CORVET		NP_001009921.1	NP_009399.2	Pultium	PYU1_T010990	2e-10	NP_001009921.1	6e-11				274	19	22	three hits are one gene	PYU1_T010990	5.7e-85
Vps8	CORVET		NP_001009921.1	NP_009399.2	Sminutum	symbB.v1.2.020892.t2	4e-38	NP_037543.1	7e-60				1437	101	113		symbB.v1.2.020892.t1	1e-54
Vps8	CORVET		NP_001009921.1	NP_009399.2	Tgondii	TGME49_289520
Vps8	CORVET		NP_001009921.1	NP_009399.2	Tpseudonana	264276	2e-54	NP_056118.2	5e-58	6e-05	NP_009399.2	8e-07	752	53	59		264276	6.2e-76
Vps8	CORVET		NP_001009921.1	NP_009399.2	Tthermohila	EAS04146.1
Vps8	CORVET		NP_001009921.1	NP_009399.2	Tthermohila	EAR91646.1
Vps8	CORVET		NP_001009921.1	NP_009399.2	Tthermohila	EAR98443.1
Vps8	CORVET		NP_001009921.1	NP_009399.2	Tthermohila	EAR84304.1
Vps8	CORVET		NP_001009921.1	NP_009399.2	Vbrassicaformis	Vbra_22970.t1	1e-28	NP_056118.2	4e-28	0.001	NP_009399.2	0.0005	1655	116	130		Vbra_22970.t1	1.3e-43
Bet3	TRAPPI/III	TRAPPC3	NP_055223.1	NP_012994.1	Bbovis	BBOV_IV004220
Bet3	TRAPPI/III	TRAPPC3	NP_055223.1	NP_012994.1	Chominis	Chro.70212	5e-55	NP_055223.1	4e-54	6e-48	NP_012994.1	8e-49	206	114	107		Chro.70212	1.7e-78
Bet3	TRAPPI/III	TRAPPC3	NP_055223.1	NP_012994.1	Cparvum	cgd7_1820
Bet3	TRAPPI/III	TRAPPC3	NP_055223.1	NP_012994.1	Creinhardtii	g2945.t1	4e-62	NP_055223.1	6e-62	2e-53	NP_012994.1	5e-54	185	103	96		g2945.t1	5.8e-77
Bet3	TRAPPI/III	TRAPPC3	NP_055223.1	NP_012994.1	Cvelia	Cvel_4600.t1	1e-55	NP_055223.1	1e-55	4e-43	NP_012994.1	7e-44	172	96	89		Cvel_4600.t1	7.1e-56
Bet3	TRAPPI/III	TRAPPC3	NP_055223.1	NP_012994.1	Cvelia	Cvel_14656.t1	2e-55	NP_055223.1	2e-55	1e-42	NP_012994.1	2e-43	191	106	99		Cvel_14656.t1	8e-57
Bet3	TRAPPI/III	TRAPPC3	NP_055223.1	NP_012994.1	Esiliculosus	Esi0060_0119	2e-65	NP_055223.1	4e-65	5e-56	NP_012994.1	2e-56	192	107	99		Esi0060_0119	1.5e-87
Bet3	TRAPPI/III	TRAPPC3	NP_055223.1	NP_012994.1	Etenella	Supercontig_49 229-342, 635-814, 1369-1473
Bet3	TRAPPI/III	TRAPPC3	NP_055223.1	NP_012994.1	Imultifiliis	IMG5_171280	3e-12	NP_001257826.1	7e-12				113	63	59		IMG5_171280	4.9e-22
Bet3	TRAPPI/III	TRAPPC3	NP_055223.1	NP_012994.1	Ncaninum	NCLIV_009310
Bet3	TRAPPI/III	TRAPPC3	NP_055223.1	NP_012994.1	Pberghei	PBANKA_072060	1e-56	NP_055223.1	6e-56	1e-51	NP_012994.1	1e-51	187	104	97		PBANKA_072060	4.5e-78
Bet3	TRAPPI/III	TRAPPC3	NP_055223.1	NP_012994.1	Pchabaudi	PCHAS_072960
Bet3	TRAPPI/III	TRAPPC3	NP_055223.1	NP_012994.1	Pfalciparum	PF3D7_0418500
Bet3	TRAPPI/III	TRAPPC3	NP_055223.1	NP_012994.1	Pknowlesi	PKH_052260
Bet3	TRAPPI/III	TRAPPC3	NP_055223.1	NP_012994.1	Pmarinus	XP_002772166.1
Bet3	TRAPPI/III	TRAPPC3	NP_055223.1	NP_012994.1	Pmarinus	XP_002771900.1
Bet3	TRAPPI/III	TRAPPC3	NP_055223.1	NP_012994.1	Preichenowi	PRCDC_0416000	3e-59	NP_055223.1	2e-58	2e-51	NP_012994.1	1e-51	187	104	97		PRCDC_0416000	8.9e-78
Bet3	TRAPPI/III	TRAPPC3	NP_055223.1	NP_012994.1	Ptricornutum	42274	3e-38	NP_055223.1	1e-37	2e-36	NP_012994.1	1e-36	195	108	101		42274	2.4e-54
Bet3	TRAPPI/III	TRAPPC3	NP_055223.1	NP_012994.1	Pultium	PYU1_T006075	6e-65	NP_055223.1	2e-64	5e-56	NP_012994.1	2e-56	190	106	98		PYU1_T006075	4.8e-94
Bet3	TRAPPI/III	TRAPPC3	NP_055223.1	NP_012994.1	Pvivax	PVX_090015
Bet3	TRAPPI/III	TRAPPC3	NP_055223.1	NP_012994.1	Pyoelii	PY02417
Bet3	TRAPPI/III	TRAPPC3	NP_055223.1	NP_012994.1	Sminutum	symbB.v1.2.018663.t1	7e-50	NP_055223.1	2e-49	2e-44	NP_012994.1	6e-45	509	283	264		symbB.v1.2.018663.t1	1.8e-76
Bet3	TRAPPI/III	TRAPPC3	NP_055223.1	NP_012994.1	Tannulata	TA21210
Bet3	TRAPPI/III	TRAPPC3	NP_055223.1	NP_012994.1	Tgondii	TGME49_299200
Bet3	TRAPPI/III	TRAPPC3	NP_055223.1	NP_012994.1	Tparva	TP01_0332
Bet3	TRAPPI/III	TRAPPC3	NP_055223.1	NP_012994.1	Tpseudonana	22307	1e-50	NP_055223.1	5e-50	5e-44	NP_012994.1	3e-44	203	113	105		22307	4.9e-69
Bet3	TRAPPI/III	TRAPPC3	NP_055223.1	NP_012994.1	Tthermohila	EAR81896.2
Bet3	TRAPPI/III	TRAPPC3	NP_055223.1	NP_012994.1	Vbrassicaformis	Vbra_23064.t1	9e-58	NP_055223.1	2e-57	8e-48	NP_012994.1	2e-48	186	103	96		Vbra_23064.t1	2.7e-60
Bet5	TRAPPI/III	TRAPPC1	NP_001160093.1	NP_013634.1	Bbovis	BBOV_IV010580
Bet5	TRAPPI/III	TRAPPC1	NP_001160093.1	NP_013634.1	Creinhardtii	Cre06.g289700.t1.2	2e-15	NP_067033.1	2e-15				126	87	79		Cre06.g289700.t1.2	6.8e-28
Bet5	TRAPPI/III	TRAPPC1	NP_001160093.1	NP_013634.1	Cvelia	Cvel_16596.t1	9e-21	NP_067033.1	1e-20	2e-11	NP_013634.1	4e-12	163	112	103		Cvel_16596.t1	2.3e-20
Bet5	TRAPPI/III	TRAPPC1	NP_001160093.1	NP_013634.1	Esiliculosus	Esi0463_0012	5e-32	NP_067033.1	1e-31	3e-18	NP_013634.1	8e-19	147	101	92		Esi0463_0012	7.2e-46
Bet5	TRAPPI/III	TRAPPC1	NP_001160093.1	NP_013634.1	Etenella	ETH_00011765
Bet5	TRAPPI/III	TRAPPC1	NP_001160093.1	NP_013634.1	Imultifiliis	chr2199;6087-5650
Bet5	TRAPPI/III	TRAPPC1	NP_001160093.1	NP_013634.1	Ncaninum	NCLIV_065150
Bet5	TRAPPI/III	TRAPPC1	NP_001160093.1	NP_013634.1	Pberghei	PBANKA_103700	1e-11	NP_067033.1	9e-11				198	137	125		PBANKA_103700	3.5e-26
Bet5	TRAPPI/III	TRAPPC1	NP_001160093.1	NP_013634.1	Pchabaudi	PCHAS_103780
Bet5	TRAPPI/III	TRAPPC1	NP_001160093.1	NP_013634.1	Pfalciparum	PF3D7_1405200
Bet5	TRAPPI/III	TRAPPC1	NP_001160093.1	NP_013634.1	Pknowlesi	PKH_134170
Bet5	TRAPPI/III	TRAPPC1	NP_001160093.1	NP_013634.1	Pmarinus	XP_002769005.1
Bet5	TRAPPI/III	TRAPPC1	NP_001160093.1	NP_013634.1	Preichenowi	PRCDC_1404500	2e-09	NP_067033.1	1e-08				192	132	121		PRCDC_1404500	6.6e-28
Bet5	TRAPPI/III	TRAPPC1	NP_001160093.1	NP_013634.1	Ptricornutum	33914	2e-16	NP_067033.1	1e-15	3e-13	NP_013634.1	2e-13	153	106	96		33914	2.4e-30
Bet5	TRAPPI/III	TRAPPC1	NP_001160093.1	NP_013634.1	Pultium	PYU1_T006940	2e-29	NP_067033.1	8e-29	3e-19	NP_013634.1	1e-19	165	114	104		PYU1_T006940	1.3e-53
Bet5	TRAPPI/III	TRAPPC1	NP_001160093.1	NP_013634.1	Pvivax	PVX_086175
Bet5	TRAPPI/III	TRAPPC1	NP_001160093.1	NP_013634.1	Pyoelii	PY07060
Bet5	TRAPPI/III	TRAPPC1	NP_001160093.1	NP_013634.1	Sminutum	symbB.v1.2.025601.t1	7e-11	NP_060916.1	6e-21				587	405	369		symbB.v1.2.025601.t1	3e-17
Bet5	TRAPPI/III	TRAPPC1	NP_001160093.1	NP_013634.1	Tannulata	TA06705
Bet5	TRAPPI/III	TRAPPC1	NP_001160093.1	NP_013634.1	Tgondii	TGME49_247648
Bet5	TRAPPI/III	TRAPPC1	NP_001160093.1	NP_013634.1	Tparva	AAGK01000001 1536058-1536634
Bet5	TRAPPI/III	TRAPPC1	NP_001160093.1	NP_013634.1	Tpseudonana	31778	1e-14	NP_067033.1	4e-14	7e-12	NP_013634.1	3e-12	136	94	86		31778	8.6e-26
Bet5	TRAPPI/III	TRAPPC1	NP_001160093.1	NP_013634.1	Tthermohila	EAR99438.1
Bet5	TRAPPI/III	TRAPPC1	NP_001160093.1	NP_013634.1	Vbrassicaformis	Vbra_7759.t1	1e-18	NP_067033.1	2e-18	1e-09	NP_013634.1	2e-10	151	104	95		Vbra_7759.t1	3.8e-18
Trs20	TRAPPI/III	TRAPPC2	NP_001011658.1	NP_009813.1	Bbovis	BBOV_III006610
Trs20	TRAPPI/III	TRAPPC2	NP_001011658.1	NP_009813.1	Chominis	AAEL01000313;6009-5526
Trs20	TRAPPI/III	TRAPPC2	NP_001011658.1	NP_009813.1	Cparvum	cgd8_5070
Trs20	TRAPPI/III	TRAPPC2	NP_001011658.1	NP_009813.1	Creinhardtii	Cre13.g571600.t1.2	1e-42	NP_055378.1	2e-42	3e-22	NP_009813.1	5e-23	136	97	78		Cre13.g571600.t1.2	1.1e-46
Trs20	TRAPPI/III	TRAPPC2	NP_001011658.1	NP_009813.1	Cvelia	Cvel_20226.t1	1e-43	NP_055378.1	1e-43	8e-25	NP_009813.1	1e-25	157	112	90		Cvel_20226.t1	6.4e-37
Trs20	TRAPPI/III	TRAPPC2	NP_001011658.1	NP_009813.1	Esiliculosus	Esi0054_0020	3e-05	NP_055378.1	2e-06				64	46	37		Esi0054_0020	1.3e-10
Trs20	TRAPPI/III	TRAPPC2	NP_001011658.1	NP_009813.1	Etenella	Supercontig_118 94132-94551
Trs20	TRAPPI/III	TRAPPC2	NP_001011658.1	NP_009813.1	Imultifiliis	chr2679;10957-10328
Trs20	TRAPPI/III	TRAPPC2	NP_001011658.1	NP_009813.1	Ncaninum	NCLIV_005950
Trs20	TRAPPI/III	TRAPPC2	NP_001011658.1	NP_009813.1	Pberghei	PBANKA_134710	2e-33	NP_055378.1	1e-32	7e-17	NP_009813.1	4e-17	153	109	87		PBANKA_134710	6.5e-48
Trs20	TRAPPI/III	TRAPPC2	NP_001011658.1	NP_009813.1	Pchabaudi	PCHAS_135170
Trs20	TRAPPI/III	TRAPPC2	NP_001011658.1	NP_009813.1	Pfalciparum	PF3D7_1332300
Trs20	TRAPPI/III	TRAPPC2	NP_001011658.1	NP_009813.1	Pknowlesi	PKH_122060
Trs20	TRAPPI/III	TRAPPC2	NP_001011658.1	NP_009813.1	Pmarinus	XP_002778936.1
Trs20	TRAPPI/III	TRAPPC2	NP_001011658.1	NP_009813.1	Preichenowi	PRCDC_1331300	3e-33	NP_055378.1	2e-32	9e-17	NP_009813.1	1e-16	163	116	93		PRCDC_1331300	4.7e-49
Trs20	TRAPPI/III	TRAPPC2	NP_001011658.1	NP_009813.1	Ptricornutum	9828	1e-30	NP_055378.1	6e-30	3e-14	NP_009813.1	1e-14	152	109	87		9828	1.7e-41
Trs20	TRAPPI/III	TRAPPC2	NP_001011658.1	NP_009813.1	Ptricornutum	9684	2e-30	NP_055378.1	8e-30	1e-14	NP_009813.1	4e-15	152	109	87		9684	2.4e-41
Trs20	TRAPPI/III	TRAPPC2	NP_001011658.1	NP_009813.1	Pultium	PYU1_T008040	8e-39	NP_055378.1	2e-38	2e-24	NP_009813.1	1e-24	129	92	74		PYU1_T008040	8.8e-56
Trs20	TRAPPI/III	TRAPPC2	NP_001011658.1	NP_009813.1	Pvivax	PVX_082545
Trs20	TRAPPI/III	TRAPPC2	NP_001011658.1	NP_009813.1	Pyoelii	PY05729
Trs20	TRAPPI/III	TRAPPC2	NP_001011658.1	NP_009813.1	Sminutum	symbB.v1.2.002085.t1	5e-38	NP_055378.1	5e-38	4e-17	NP_009813.1	8e-18	190	136	109		symbB.v1.2.002085.t1	1.7e-49
Trs20	TRAPPI/III	TRAPPC2	NP_001011658.1	NP_009813.1	Tannulata	TA12475
Trs20	TRAPPI/III	TRAPPC2	NP_001011658.1	NP_009813.1	Tgondii	TGME49_222920
Trs20	TRAPPI/III	TRAPPC2	NP_001011658.1	NP_009813.1	Tparva	TP02_0313
Trs20	TRAPPI/III	TRAPPC2	NP_001011658.1	NP_009813.1	Tpseudonana	19622	5e-35	NP_055378.1	2e-34	2e-19	NP_009813.1	5e-20	132	94	75		19622	1.6e-44
Trs20	TRAPPI/III	TRAPPC2	NP_001011658.1	NP_009813.1	Tthermohila	EAS01931.1
Trs20	TRAPPI/III	TRAPPC2	NP_001011658.1	NP_009813.1	Vbrassicaformis	Vbra_1117.t1	2e-47	NP_055378.1	2e-47	1e-22	NP_009813.1	1e-23	136	97	78		Vbra_1117.t1	6.6e-40
Trs23	TRAPPI/III	TRAPPC4	NP_057230.1	NP_010532.3	Bbovis	BBOV_III006720
Trs23	TRAPPI/III	TRAPPC4	NP_057230.1	NP_010532.3	Chominis	AAEL01000190;7939-7390
Trs23	TRAPPI/III	TRAPPC4	NP_057230.1	NP_010532.3	Cparvum	cgd2_4330
Trs23	TRAPPI/III	TRAPPC4	NP_057230.1	NP_010532.3	Creinhardtii	Cre02.g077500.t1.2	5e-39	NP_057230.1	4e-39	3e-09	NP_010532.3	3e-10	138	63	63		Cre02.g077500.t1.2	4e-37
Trs23	TRAPPI/III	TRAPPC4	NP_057230.1	NP_010532.3	Cvelia	Cvel_16804.t1	4e-26	NP_057230.1	3e-26	5e-13	NP_010532.3	6e-14	148	68	68		Cvel_16804.t1	1.9e-21
Trs23	TRAPPI/III	TRAPPC4	NP_057230.1	NP_010532.3	Esiliculosus	Esi0002_0240	1e-35	NP_057230.1	1e-36	1e-18	NP_010532.3	2e-19	154	70	70		Esi0002_0240	1.2e-37
Trs23	TRAPPI/III	TRAPPC4	NP_057230.1	NP_010532.3	Etenella	ETH_00031225
Trs23	TRAPPI/III	TRAPPC4	NP_057230.1	NP_010532.3	Ncaninum	NCLIV_000100
Trs23	TRAPPI/III	TRAPPC4	NP_057230.1	NP_010532.3	Pberghei	PBANKA_040870	2e-23	NP_057230.1	9e-23	2e-15	NP_010532.3	1e-15	144	66	66		PBANKA_040870	7.1e-32
Trs23	TRAPPI/III	TRAPPC4	NP_057230.1	NP_010532.3	Pchabaudi	PCHAS_040960
Trs23	TRAPPI/III	TRAPPC4	NP_057230.1	NP_010532.3	Pfalciparum	PF3D7_0310700
Trs23	TRAPPI/III	TRAPPC4	NP_057230.1	NP_010532.3	Pknowlesi	PKH_082950
Trs23	TRAPPI/III	TRAPPC4	NP_057230.1	NP_010532.3	Pmarinus	XP_002773220.1
Trs23	TRAPPI/III	TRAPPC4	NP_057230.1	NP_010532.3	Preichenowi	PRCDC_0310000	2e-23	NP_057230.1	6e-23	2e-17	NP_010532.3	1e-17	145	66	66		PRCDC_0310000	5.6e-33
Trs23	TRAPPI/III	TRAPPC4	NP_057230.1	NP_010532.3	Ptricornutum	10670	5e-25	NP_057230.1	1e-24	3e-21	NP_010532.3	1e-21	153	70	70		10670	3.7e-28
Trs23	TRAPPI/III	TRAPPC4	NP_057230.1	NP_010532.3	Pultium	PYU1_T007605	3e-33	NP_057230.1	6e-33	6e-15	NP_010532.3	2e-15	147	67	67		PYU1_T007605	2.1e-41
Trs23	TRAPPI/III	TRAPPC4	NP_057230.1	NP_010532.3	Pvivax	PVX_119640
Trs23	TRAPPI/III	TRAPPC4	NP_057230.1	NP_010532.3	Pyoelii	PY04582
Trs23	TRAPPI/III	TRAPPC4	NP_057230.1	NP_010532.3	Sminutum	symbB.v1.2.004540.t1	2e-25	NP_057230.1	1e-25	2e-13	NP_010532.3	2e-14	147	67	67		symbB.v1.2.004540.t1	3.1e-30
Trs23	TRAPPI/III	TRAPPC4	NP_057230.1	NP_010532.3	Tannulata	TA09085
Trs23	TRAPPI/III	TRAPPC4	NP_057230.1	NP_010532.3	Tgondii	TGME49_293050
Trs23	TRAPPI/III	TRAPPC4	NP_057230.1	NP_010532.3	Tparva	TP04_0568
Trs23	TRAPPI/III	TRAPPC4	NP_057230.1	NP_010532.3	Tpseudonana	34702	4e-28	NP_057230.1	9e-28	1e-17	NP_010532.3	5e-18	150	68	68		34702	2.5e-31
Trs23	TRAPPI/III	TRAPPC4	NP_057230.1	NP_010532.3	Vbrassicaformis	Vbra_21673.t1	1e-28	NP_057230.1	1e-28	3e-21	NP_010532.3	4e-22	147	67	67		Vbra_21673.t1	1.8e-25
Trs31	TRAPPI/III	TRAPPC5	NP_001035927.1	NP_010760.3	Bbovis	BBOV_II006470
Trs31	TRAPPI/III	TRAPPC5	NP_001035927.1	NP_010760.3	Chominis	Chro.60428	7e-06	NP_777554.1	4e-05	2e-05	NP_010760.3	1e-05	83	44	29		Chro.60428	3.5e-17
Trs31	TRAPPI/III	TRAPPC5	NP_001035927.1	NP_010760.3	Cparvum	cgd6_3740
Trs31	TRAPPI/III	TRAPPC5	NP_001035927.1	NP_010760.3	Creinhardtii	g2988.t1	8e-44	NP_777554.1	1e-43	3e-16	NP_010760.3	4e-17	200	106	71		g2988.t1	1e-59
Trs31	TRAPPI/III	TRAPPC5	NP_001035927.1	NP_010760.3	Cvelia	Cvel_11743.t1	7e-41	NP_777554.1	8e-41	9e-18	NP_010760.3	1e-18	200	106	71		Cvel_11743.t1	7.5e-41
Trs31	TRAPPI/III	TRAPPC5	NP_001035927.1	NP_010760.3	Esiliculosus	Esi0209_0016	3e-43	NP_777554.1	7e-43	8e-27	NP_010760.3	2e-27	201	107	71		Esi0209_0016	7e-69
Trs31	TRAPPI/III	TRAPPC5	NP_001035927.1	NP_010760.3	Etenella	ETH_00008275
Trs31	TRAPPI/III	TRAPPC5	NP_001035927.1	NP_010760.3	Imultifiliis	IMG5_193780	5e-21	NP_777554.1	2e-20				138	73	49		IMG5_193780	1.1e-32
Trs31	TRAPPI/III	TRAPPC5	NP_001035927.1	NP_010760.3	Ncaninum	NCLIV_0372
Trs31	TRAPPI/III	TRAPPC5	NP_001035927.1	NP_010760.3	Pberghei	PBANKA_061100	2e-33	NP_777554.1	1e-32	2e-19	NP_010760.3	1e-19	184	98	65		PBANKA_061100	2.1e-62
Trs31	TRAPPI/III	TRAPPC5	NP_001035927.1	NP_010760.3	Pchabaudi	PCHAS_061270
Trs31	TRAPPI/III	TRAPPC5	NP_001035927.1	NP_010760.3	Pfalciparum	PF3D7_1437800
Trs31	TRAPPI/III	TRAPPC5	NP_001035927.1	NP_010760.3	Pknowlesi	PKH_131150
Trs31	TRAPPI/III	TRAPPC5	NP_001035927.1	NP_010760.3	Pmarinus	XP_002765072.1
Trs31	TRAPPI/III	TRAPPC5	NP_001035927.1	NP_010760.3	Pmarinus	XP_002774499.1
Trs31	TRAPPI/III	TRAPPC5	NP_001035927.1	NP_010760.3	Preichenowi	PRCDC_1437100	7e-35	NP_777554.1	3e-34	5e-20	NP_010760.3	2e-20	184	98	65		PRCDC_1437100	2.2e-63
Trs31	TRAPPI/III	TRAPPC5	NP_001035927.1	NP_010760.3	Ptricornutum	21198	6e-38	NP_777554.1	3e-37	2e-17	NP_010760.3	9e-18	206	110	73		21198	1.2e-59
Trs31	TRAPPI/III	TRAPPC5	NP_001035927.1	NP_010760.3	Pultium	PYU1_T014249	1e-47	NP_777554.1	4e-47	5e-21	NP_010760.3	2e-21	212	113	75		PYU1_T014249	8.7e-80
Trs31	TRAPPI/III	TRAPPC5	NP_001035927.1	NP_010760.3	Pvivax	PVX_084655
Trs31	TRAPPI/III	TRAPPC5	NP_001035927.1	NP_010760.3	Pyoelii	PY05174
Trs31	TRAPPI/III	TRAPPC5	NP_001035927.1	NP_010760.3	Sminutum	symbB.v1.2.023089.t1	3e-20	NP_777554.1	1e-24	5e-13	NP_010760.3	3e-15	721	384	255		symbB.v1.2.023089.t1	1.7e-45
Trs31	TRAPPI/III	TRAPPC5	NP_001035927.1	NP_010760.3	Tannulata	TA14165/TA14160
Trs31	TRAPPI/III	TRAPPC5	NP_001035927.1	NP_010760.3	Tgondii	TGME49_269140
Trs31	TRAPPI/III	TRAPPC5	NP_001035927.1	NP_010760.3	Tparva	TP02_0612
Trs31	TRAPPI/III	TRAPPC5	NP_001035927.1	NP_010760.3	Tpseudonana	38945	2e-43	NP_777554.1	6e-44	2e-18	NP_010760.3	7e-19	200	106	71		38945	2.9e-62
Trs31	TRAPPI/III	TRAPPC5	NP_001035927.1	NP_010760.3	Tthermohila	EAR89395.1
Trs31	TRAPPI/III	TRAPPC5	NP_001035927.1	NP_010760.3	Vbrassicaformis	Vbra_15419.t1	1e-40	NP_777554.1	2e-40	3e-17	NP_010760.3	5e-18	188	100	66		Vbra_15419.t1	2.8e-39
Trs33	TRAPPI/III	TRAPPC6	NP_077013.1	NP_014758.3	Bbovis	BBOV_III006570
Trs33	TRAPPI/III	TRAPPC6	NP_077013.1	NP_014758.3	Chominis	Chro.3038							105	61	39	gene model needs revision
Trs33	TRAPPI/III	TRAPPC6	NP_077013.1	NP_014758.3	Cparvum	cgd3_2700
Trs33	TRAPPI/III	TRAPPC6	NP_077013.1	NP_014758.3	Creinhardtii	Cre16.g663650.t1.2	8e-29	NP_001073005.1	2e-40	4e-19	NP_014758.3	1e-20	180	104	67		Cre16.g663650.t1.2	1.1e-44
Trs33	TRAPPI/III	TRAPPC6	NP_077013.1	NP_014758.3	Esiliculosus	Esi0905_0002	1e-21	NP_001073005.1	6e-27	6e-22	NP_014758.3	2e-22	247	143	92		Esi0905_0002	2.3e-40
Trs33	TRAPPI/III	TRAPPC6	NP_077013.1	NP_014758.3	Etenella	ETH_00011285
Trs33	TRAPPI/III	TRAPPC6	NP_077013.1	NP_014758.3	Imultifiliis	chr2042;23486-22965
Trs33	TRAPPI/III	TRAPPC6	NP_077013.1	NP_014758.3	Ncaninum	NCLIV_003490
Trs33	TRAPPI/III	TRAPPC6	NP_077013.1	NP_014758.3	Pberghei	PBANKA_111790	1e-05	NP_001073005.1	1e-13	0.0007	NP_014758.3	2e-12	235	136	88		PBANKA_111790	4.8e-25
Trs33	TRAPPI/III	TRAPPC6	NP_077013.1	NP_014758.3	Pchabaudi	PCHAS_111740
Trs33	TRAPPI/III	TRAPPC6	NP_077013.1	NP_014758.3	Pfalciparum	PF3D7_0618700
Trs33	TRAPPI/III	TRAPPC6	NP_077013.1	NP_014758.3	Pknowlesi	PKH_113070
Trs33	TRAPPI/III	TRAPPC6	NP_077013.1	NP_014758.3	Pmarinus	XP_002781222.1
Trs33	TRAPPI/III	TRAPPC6	NP_077013.1	NP_014758.3	Preichenowi	PRCDC_0617100	3e-08	NP_001073005.1	7e-15	1e-05	NP_014758.3	2e-09	276	160	103		PRCDC_0617100	3e-26
Trs33	TRAPPI/III	TRAPPC6	NP_077013.1	NP_014758.3	Ptricornutum	48567	5e-25	NP_001073005.1	1e-24	7e-20	NP_014758.3	3e-20	196	113	73		48567	7.5e-40
Trs33	TRAPPI/III	TRAPPC6	NP_077013.1	NP_014758.3	Pultium	PYU1_T001886	2e-33	NP_001073005.1	1e-38	3e-21	NP_014758.3	8e-22	189	109	71		PYU1_T001886	1.8e-66
Trs33	TRAPPI/III	TRAPPC6	NP_077013.1	NP_014758.3	Pvivax	PVX_114060
Trs33	TRAPPI/III	TRAPPC6	NP_077013.1	NP_014758.3	Pyoelii	PY03378
Trs33	TRAPPI/III	TRAPPC6	NP_077013.1	NP_014758.3	Tannulata	TA12490
Trs33	TRAPPI/III	TRAPPC6	NP_077013.1	NP_014758.3	Tgondii	TGME49_209080
Trs33	TRAPPI/III	TRAPPC6	NP_077013.1	NP_014758.3	Tparva	AAGK01000002 689216-633233
Trs33	TRAPPI/III	TRAPPC6	NP_077013.1	NP_014758.3	Tpseudonana	3516	7e-17	NP_001073005.1	6e-22	2e-14	NP_014758.3	1e-14	302	175	113		3516	4.7e-39
Trs33	TRAPPI/III	TRAPPC6	NP_077013.1	NP_014758.3	Tthermohila	EAS03791.1
Trs33	TRAPPI/III	TRAPPC6	NP_077013.1	NP_014758.3	Vbrassicaformis	Vbra_16055.t1	1e-26	NP_001073005.1	1e-31	2e-13	NP_014758.3	2e-14	219	127	82		Vbra_16055.t1	2.6e-36
Tca17	TRAPPII	TRAPPC2L	NP_057293.1	NP_010866.1	Bbovis	AAXT01000003 948060-947755
Tca17	TRAPPII	TRAPPC2L	NP_057293.1	NP_010866.1	Chominis	Chro.20401	1e-16	NP_057293.1	2e-15				150	107	99		Chro.20401	2.9e-21
Tca17	TRAPPII	TRAPPC2L	NP_057293.1	NP_010866.1	Cparvum	cgd2_3760
Tca17	TRAPPII	TRAPPC2L	NP_057293.1	NP_010866.1	Creinhardtii	Cre03.g165650.t1.3	2e-32	NP_057293.1	3e-32				152	109	100		Cre03.g165650.t1.3	3.5e-33
Tca17	TRAPPII	TRAPPC2L	NP_057293.1	NP_010866.1	Cvelia	Cvel_1617.t1	4e-16	NP_057293.1	5e-16	3.9	NP_014161.1	0.86	165	118	109		Cvel_1617.t1	7.9e-22
Tca17	TRAPPII	TRAPPC2L	NP_057293.1	NP_010866.1	Esiliculosus	Esi0014_0058	1e-21	NP_057293.1	3e-22				150	107	99		Esi0014_0058	1.8e-31
Tca17	TRAPPII	TRAPPC2L	NP_057293.1	NP_010866.1	Etenella	ETH_00004365
Tca17	TRAPPII	TRAPPC2L	NP_057293.1	NP_010866.1	Imultifiliis	chr2978;1782-2267
Tca17	TRAPPII	TRAPPC2L	NP_057293.1	NP_010866.1	Ncaninum	NCLIV_057620
Tca17	TRAPPII	TRAPPC2L	NP_057293.1	NP_010866.1	Pberghei	PBANKA_071410	1e-10	NP_057293.1	6e-10				143	102	94		PBANKA_071410	7.8e-12
Tca17	TRAPPII	TRAPPC2L	NP_057293.1	NP_010866.1	Pchabaudi	PCHAS_072320
Tca17	TRAPPII	TRAPPC2L	NP_057293.1	NP_010866.1	Pfalciparum	PF3D7_0816700
Tca17	TRAPPII	TRAPPC2L	NP_057293.1	NP_010866.1	Pknowlesi	PKH_051580
Tca17	TRAPPII	TRAPPC2L	NP_057293.1	NP_010866.1	Preichenowi	PRCDC_0816000	9e-07	NP_057293.1	5e-08				143	102	94		PRCDC_0816000	1.1e-13
Tca17	TRAPPII	TRAPPC2L	NP_057293.1	NP_010866.1	Ptricornutum	42972	2e-12	NP_057293.1	3e-12				183	131	120		42972	2.1e-20
Tca17	TRAPPII	TRAPPC2L	NP_057293.1	NP_010866.1	Ptricornutum	37525	7e-06	NP_057293.1	4e-05				194	139	128		37525	1.8e-11
Tca17	TRAPPII	TRAPPC2L	NP_057293.1	NP_010866.1	Pultium	PYU1_T007551	6e-37	NP_057293.1	2e-36				140	100	92		PYU1_T007551	3.5e-55
Tca17	TRAPPII	TRAPPC2L	NP_057293.1	NP_010866.1	Pvivax	PVX_089575
Tca17	TRAPPII	TRAPPC2L	NP_057293.1	NP_010866.1	Pyoelii	PYYM_0714200
Tca17	TRAPPII	TRAPPC2L	NP_057293.1	NP_010866.1	Sminutum	symbB.v1.2.012884.t1	2e-15	NP_057293.1	5e-15				482	344	317		symbB.v1.2.012884.t1	8.3e-15
Tca17	TRAPPII	TRAPPC2L	NP_057293.1	NP_010866.1	Tannulata	TA07080
Tca17	TRAPPII	TRAPPC2L	NP_057293.1	NP_010866.1	Tgondii	TGME49_314720
Tca17	TRAPPII	TRAPPC2L	NP_057293.1	NP_010866.1	Tparva	AAGK01000004 312120-311755
Tca17	TRAPPII	TRAPPC2L	NP_057293.1	NP_010866.1	Tthermohila	EAR89876.1
Trs85	TRAPPI/III	TRAPPC8	NP_055754.2	NP_010393.3	Bbovis	BBOV_IV008410
Trs85	TRAPPI/III	TRAPPC8	NP_055754.2	NP_010393.3	Creinhardtii	Cre01.g024400.t1.3	3e-48	NP_055754.2	1e-45				1695	118	243		Cre01.g024400.t1.3	1.2e-78
Trs85	TRAPPI/III	TRAPPC8	NP_055754.2	NP_010393.3	Cvelia	Cvel_14128.t1	1e-08	NP_055754.2	4e-13				2618	182	375		Cvel_14128.t1	1.6e-07
Trs85	TRAPPI/III	TRAPPC8	NP_055754.2	NP_010393.3	Esiliculosus	Esi0205_0057	3e-13	NP_055754.2	6e-17	0.71	NP_010393.3	0.012	413	29	59		Esi0205_0057	2.4e-52
Trs85	TRAPPI/III	TRAPPC8	NP_055754.2	NP_010393.3	Etenella	ETH_00008505
Trs85	TRAPPI/III	TRAPPC8	NP_055754.2	NP_010393.3	Imultifiliis	chr2766;11432-16334
Trs85	TRAPPI/III	TRAPPC8	NP_055754.2	NP_010393.3	Ncaninum	NCLIV_051760
Trs85	TRAPPI/III	TRAPPC8	NP_055754.2	NP_010393.3	Pberghei	PBANKA_110470	1e-06	NP_055754.2	1e-08				2225	155	319		PBANKA_110470	4.4e-62
Trs85	TRAPPI/III	TRAPPC8	NP_055754.2	NP_010393.3	Pchabaudi	PCHAS_110440
Trs85	TRAPPI/III	TRAPPC8	NP_055754.2	NP_010393.3	Pfalciparum	PF3D7_0505100
Trs85	TRAPPI/III	TRAPPC8	NP_055754.2	NP_010393.3	Pknowlesi	PKH_102790
Trs85	TRAPPI/III	TRAPPC8	NP_055754.2	NP_010393.3	Pmarinus	XP_002780962.1
Trs85	TRAPPI/III	TRAPPC8	NP_055754.2	NP_010393.3	Preichenowi	PRCDC_0504300	3e-09	NP_055754.2	4e-08				2738	191	392		PRCDC_0504300	2.4e-72
Trs85	TRAPPI/III	TRAPPC8	NP_055754.2	NP_010393.3	Ptricornutum	49332	6e-31	NP_055754.2	3e-27				1780	124	255		49332	1.1e-80
Trs85	TRAPPI/III	TRAPPC8	NP_055754.2	NP_010393.3	Pultium	PYU1_T008656	2e-50	NP_055754.2	1e-48				1460	102	209		PYU1_T008656	5.5e-302
Trs85	TRAPPI/III	TRAPPC8	NP_055754.2	NP_010393.3	Pvivax	PVX_097815
Trs85	TRAPPI/III	TRAPPC8	NP_055754.2	NP_010393.3	Pyoelii	PY02194
Trs85	TRAPPI/III	TRAPPC8	NP_055754.2	NP_010393.3	Tannulata	TA06465
Trs85	TRAPPI/III	TRAPPC8	NP_055754.2	NP_010393.3	Tgondii	TGME49_214610
Trs85	TRAPPI/III	TRAPPC8	NP_055754.2	NP_010393.3	Tparva	TP01_0933
Trs85	TRAPPI/III	TRAPPC8	NP_055754.2	NP_010393.3	Tpseudonana	3917							2824	197	405	gene model needs revision
Trs85	TRAPPI/III	TRAPPC8	NP_055754.2	NP_010393.3	Tthermohila	EAS07836.1
Trs85	TRAPPI/III	TRAPPC8	NP_055754.2	NP_010393.3	Vbrassicaformis	Vbra_14357.t1	7e-29	NP_055754.2	3e-42	0.066	NP_010393.3	0.11	1732	121	248		Vbra_14357.t1	1.9e-28
Trs120	TRAPPII	TRAPPC9	NP_113654.4	NP_010695.1	Creinhardtii	Cre07.g316100.t1.3	1e-06	NP_113654.4	5e-07	0.04	NP_010695.1	0.14	2070	166	159		Cre07.g316100.t1.3	2.5e-15
Trs120	TRAPPII	TRAPPC9	NP_113654.4	NP_010695.1	Esiliculosus	Esi0167_0043	1e-09	NP_113654.4	9e-10	0.04	NP_010695.1	0.011	468	38	36		Esi0167_0043	4.3e-26
Trs120	TRAPPII	TRAPPC9	NP_113654.4	NP_010695.1	Imultifiliis	chr2432;128348-125077
Trs120	TRAPPII	TRAPPC9	NP_113654.4	NP_010695.1	Ptricornutum	45340	0.004	NP_001153844.1	0.015	0.086	NP_010695.1	0.78	1609	129	124		45340	1.8e-12
Trs120	TRAPPII	TRAPPC9	NP_113654.4	NP_010695.1	Pultium	PYU1_T013178	0.003	NP_001153844.1	0.009	0.0001	NP_010695.1	0.0002	1594	128	123		PYU1_T013178	1.1e-203
Trs120	TRAPPII	TRAPPC9	NP_113654.4	NP_010695.1	Tpseudonana	10172		NP_001257513.1	3e-37				2576	207	198		10172	5.9e-12
Trs120	TRAPPII	TRAPPC9	NP_113654.4	NP_010695.1	Tthermohila	EAR89060.1
Trs130	TRAPPII	TRAPPC10	NP_003265.3	NP_013945.1	Creinhardtii	g83.t1							3139	249	285		g83.t1	1.4e-07
Trs130	TRAPPII	TRAPPC10	NP_003265.3	NP_013945.1	Cvelia	Cvel_22343.t1	0.0006	NP_003265.3	6e-08				2252	179	204		Cvel_22343.t1	3.9e-15
Trs130	TRAPPII	TRAPPC10	NP_003265.3	NP_013945.1	Esiliculosus	Esi0000_0109	7e-11	NP_003265.3	3e-12				1856	147	168		Esi0000_0109	4.7e-32
Trs130	TRAPPII	TRAPPC10	NP_003265.3	NP_013945.1	Etenella	ETH_00021770
Trs130	TRAPPII	TRAPPC10	NP_003265.3	NP_013945.1	Ncaninum	NCLIV_045660
Trs130	TRAPPII	TRAPPC10	NP_003265.3	NP_013945.1	Ptricornutum	43136	6e-07	NP_003265.3	6e-07				1357	108	123		43136	1.1e-27
Trs130	TRAPPII	TRAPPC10	NP_003265.3	NP_013945.1	Pultium	PYU1_T014100	8e-24	NP_003265.3	2e-24	0.0009	NP_013945.1	0.0005	1336	106	121		PYU1_T014100	3.8e-178
Trs130	TRAPPII	TRAPPC10	NP_003265.3	NP_013945.1	Tgondii	TGME49_227610
Trs130	TRAPPII	TRAPPC10	NP_003265.3	NP_013945.1	Tpseudonana	25373	3e-05	NP_003265.3	7e-05	0.016	NP_013945.1	0.011	1455	116	132		25373	1.6e-26
Clathrin Heavy Chain	Clathrin	-	NP_004850.1	NP_011309.1	Bbovis	BBOV_IV001820	0	NP_004850.1	0	0	NP_011309.1	0	1676	100	101		BBOV_IV001820	0
Clathrin Heavy Chain	Clathrin	-	NP_004850.1	NP_011309.1	Chominis	Chro.80150	8e-173	NP_004850.1	0	4e-142	NP_011309.1	1e-146	2006	120	121		Chro.80150	0
Clathrin Heavy Chain	Clathrin	-	NP_004850.1	NP_011309.1	Cparvum	cgd8_1270	6e-173	NP_004850.1	0	2e-141	NP_011309.1	6e-146	2007	120	121		cgd8_1270	0
Clathrin Heavy Chain	Clathrin	-	NP_004850.1	NP_011309.1	Creinhardtii	Cre02.g101400.t1.2	0	NP_004850.1	0	0	NP_011309.1	0	1711	102	104		Cre02.g101400.t1.2	0
Clathrin Heavy Chain	Clathrin	-	NP_004850.1	NP_011309.1	Cvelia	Cvel_20449.t1	0	NP_004850.1	0	0	NP_011309.1	0	1743	104	105		Cvel_20449.t1	0
Clathrin Heavy Chain	Clathrin	-	NP_004850.1	NP_011309.1	Cvelia	Cvel_5184.t1	0.0001	NP_001826.3	5e-06	0.005	NP_011309.1	0.0001	196	12	12	fragment	Cvel_5184.t1	3e-15
Clathrin Heavy Chain	Clathrin	-	NP_004850.1	NP_011309.1	Esiliculosus	Esi0302_0022	0	NP_004850.1	0	0	NP_011309.1	0	1700	101	103		Esi0302_0022	0
Clathrin Heavy Chain	Clathrin	-	NP_004850.1	NP_011309.1	Esiliculosus	Esi0089_0121	9e-12	NP_004850.1	5e-12	9e-06	NP_011309.1	6e-06	646	39	39	fragment	Esi0089_0121	4.1e-12
Clathrin Heavy Chain	Clathrin	-	NP_004850.1	NP_011309.1	Esiliculosus	Esi0013_0045	1e-07	NP_001826.3	2e-07	0.86	NP_011309.1	0.41	1719	103	104		Esi0013_0045	6.2e-13
Clathrin Heavy Chain	Clathrin	-	NP_004850.1	NP_011309.1	Etenella	ETH_00021065	0	NP_004850.1	0	0	NP_011309.1	0	1768	106	107		ETH_00021065	0
Clathrin Heavy Chain	Clathrin	-	NP_004850.1	NP_011309.1	Imultifiliis	IMG5_187840	0	NP_004850.1	0	0	NP_011309.1	0	1719	103	104		IMG5_187840	0
Clathrin Heavy Chain	Clathrin	-	NP_004850.1	NP_011309.1	Imultifiliis	IMG5_060390	0	NP_004850.1	0	0	NP_011309.1	0	1369	82	83		IMG5_060390	0
Clathrin Heavy Chain	Clathrin	-	NP_004850.1	NP_011309.1	Imultifiliis	IMG5_047880	2e-82	NP_004850.1	4e-87	4e-82	NP_011309.1	4e-87	423	25	26	fragment	IMG5_047880	2.3e-154
Clathrin Heavy Chain	Clathrin	-	NP_004850.1	NP_011309.1	Imultifiliis	IMG5_047890	3e-18	NP_001826.3	3e-19	3e-19	NP_011309.1	2e-20	177	11	11	fragment	IMG5_047890	3.6e-49
Clathrin Heavy Chain	Clathrin	-	NP_004850.1	NP_011309.1	Ncaninum	NCLIV_042820	0	NP_004850.1	0	0	NP_011309.1	0	1732	103	105		NCLIV_042820	0
Clathrin Heavy Chain	Clathrin	-	NP_004850.1	NP_011309.1	Pberghei	PBANKA_143470	4e-126	NP_004850.1	7e-122	2e-110	NP_011309.1	1e-110	1986	119	120		PBANKA_143470	0
Clathrin Heavy Chain	Clathrin	-	NP_004850.1	NP_011309.1	Pchabaudi	PCHAS_143670	1e-125	NP_004850.1	2e-121	2e-110	NP_011309.1	1e-110	1984	118	120		PCHAS_143670	0
Clathrin Heavy Chain	Clathrin	-	NP_004850.1	NP_011309.1	Pfalciparum	PF3D7_1219100	0	NP_004850.1	0	0	NP_011309.1	0	1997	119	121		PF3D7_1219100	0
Clathrin Heavy Chain	Clathrin	-	NP_004850.1	NP_011309.1	Pknowlesi	PKH_143620	0	NP_004850.1	0	0	NP_011309.1	0	1918	115	116		PKH_143620	0
Clathrin Heavy Chain	Clathrin	-	NP_004850.1	NP_011309.1	Pmarinus	C5K9Y5	0	NP_004850.1	0	0	NP_011309.1	0	1722	103	104		C5K9Y5	0
Clathrin Heavy Chain	Clathrin	-	NP_004850.1	NP_011309.1	Pmarinus	C5LU36	0	NP_004850.1	0	0	NP_011309.1	0	1644	98	99		C5LU36	0
Clathrin Heavy Chain	Clathrin	-	NP_004850.1	NP_011309.1	Pmarinus	C5L2L6	3e-60	NP_004850.1	2e-66	4e-38	NP_011309.1	6e-45	191	11	12	fragment	C5L2L6	3.9e-88
Clathrin Heavy Chain	Clathrin	-	NP_004850.1	NP_011309.1	Preichenowi	PRCDC_1218400	0	NP_004850.1	0	0	NP_011309.1	0	1997	119	121		PRCDC_1218400	0
Clathrin Heavy Chain	Clathrin	-	NP_004850.1	NP_011309.1	Ptricornutum	54801	0	NP_004850.1	0	0	NP_011309.1	0	1703	102	103		54801	0
Clathrin Heavy Chain	Clathrin	-	NP_004850.1	NP_011309.1	Pultium	PYU1_T005764	0	NP_004850.1	0	0	NP_011309.1	0	1721	103	104		PYU1_T005764	0
Clathrin Heavy Chain	Clathrin	-	NP_004850.1	NP_011309.1	Pvivax	PVX_123620	0	NP_004850.1	0	0	NP_011309.1	0	1935	116	117		PVX_123620	0
Clathrin Heavy Chain	Clathrin	-	NP_004850.1	NP_011309.1	Pyoelii	PYYM_1438800	6e-126	NP_004850.1	1e-121	3e-110	NP_011309.1	3e-110	1987	119	120		PYYM_1438800	0
Clathrin Heavy Chain	Clathrin	-	NP_004850.1	NP_011309.1	Sminutum	symbB.v1.2.002136.t1	0	NP_004850.1	0	0	NP_011309.1	0	1165	70	70		symbB.v1.2.002136.t1	0
Clathrin Heavy Chain	Clathrin	-	NP_004850.1	NP_011309.1	Sminutum	symbB.v1.2.002138.t1	4e-54	NP_004850.1	1e-54	2e-42	NP_011309.1	1e-43	626	37	38	two hits are one protein	symbB.v1.2.002138.t1	8.9e-78
Clathrin Heavy Chain	Clathrin	-	NP_004850.1	NP_011309.1	Sminutum	symbB.v1.2.002140.t1	6e-26	NP_004850.1	2e-27	5e-15	NP_011309.1	6e-18	649	39	39	two isoforms	symbB.v1.2.002140.t1	2.1e-39
Clathrin Heavy Chain	Clathrin	-	NP_004850.1	NP_011309.1	Tannulata	TA04775	5e-71	NP_004850.1	4e-70	2e-52	NP_011309.1	1e-51	2068	123	125		TA04775	0
Clathrin Heavy Chain	Clathrin	-	NP_004850.1	NP_011309.1	Tgondii	TGME49_290950	0	NP_004850.1	0	0	NP_011309.1	0	1731	103	105		TGME49_290950	0
Clathrin Heavy Chain	Clathrin	-	NP_004850.1	NP_011309.1	Tparva	TP03_0480	0	NP_004850.1	0	0	NP_011309.1	0	1696	101	103		TP03_0480	0
Clathrin Heavy Chain	Clathrin	-	NP_004850.1	NP_011309.1	Tpseudonana	269540	0	NP_004850.1	0	0	NP_011309.1	0	1719	103	104		269540	0
Clathrin Heavy Chain	Clathrin	-	NP_004850.1	NP_011309.1	Tthermophila	TTHERM_00275740	0	NP_004850.1	0	0	NP_011309.1	0	1778	106	108		TTHERM_00275740	0
Clathrin Heavy Chain	Clathrin	-	NP_004850.1	NP_011309.1	Vbrassicaformis	Vbra_12476.t1	0	NP_004850.1	0	0	NP_011309.1	0	1759	105	106		Vbra_12476.t1	0
Clathrin Heavy Chain	Clathrin	-	NP_004850.1	NP_011309.1	Vbrassicaformis	Vbra_15260.t1	1e-49	NP_004850.1	2e-50	2e-30	NP_011309.1	2e-24	251	15	15	fragment	Vbra_15260.t1	1e-67
Clathrin Light Chain	Clathrin	-	NP_001824.1	NP_011683.3	Creinhardtii	Cre03.g155650.t1.2	9e-12	NP_001824.1	2e-11	0.0001	NP_011683.3	1e-05	228	105	98		Cre03.g155650.t1.2	1.2e-18
Clathrin Light Chain	Clathrin	-	NP_001824.1	NP_011683.3	Cvelia	Cvel_16605.t1	2e-08	NP_001824.1	4e-08	-	-	-	231	106	99		Cvel_16605.t1	2.5e-65
Clathrin Light Chain	Clathrin	-	NP_001824.1	NP_011683.3	Esiliculosus	Esi0098_0066	7e-05	NP_001825.1	1e-05	-	-	-	228	105	98		Esi0098_0066	6e-68
Clathrin Light Chain	Clathrin	-	NP_001824.1	NP_011683.3	Etenella	ETH_00028865	-	NP_001824.1	0.018	-	-	-	300	138	129	identified by HMMer	ETH_00028865	8e-22
Clathrin Light Chain	Clathrin	-	NP_001824.1	NP_011683.3	Imultifiliis	IMG5_142810	1.4	-	-	-	-	-	65	30	28	identified by HMMer	IMG5_142810	2.3e-06
Clathrin Light Chain	Clathrin	-	NP_001824.1	NP_011683.3	Ncaninum	NCLIV_013150	0.15	NP_001824.1	1.3	-	NP_011683.3	0.36	330	0	0	identified by HMMer	NCLIV_013150	1.2e-59
Clathrin Light Chain	Clathrin	-	NP_001824.1	NP_011683.3	Pberghei	PBANKA_100930	-	NP_001825.1	0.038	-	-	-	234	107	100	identified by HMMer	PBANKA_100930	3.1e-12
Clathrin Light Chain	Clathrin	-	NP_001824.1	NP_011683.3	Pchabaudi	PCHAS_101020	-	NP_001825.1	0.032	-	NP_011683.3	0.35	235	108	101	identified by HMMer	PCHAS_101020	1.8e-13
Clathrin Light Chain	Clathrin	-	NP_001824.1	NP_011683.3	Pfalciparum	PF3D7_1435500	-	-	-	-	NP_011683.3	0.018	254	117	109	identified by HMMer	PF3D7_1435500	1.4e-11
Clathrin Light Chain	Clathrin	-	NP_001824.1	NP_011683.3	Pknowlesi	PKH_131380	-	NP_001825.1	0.17	-	-	-	238	109	102	identified by HMMer	PKH_131380	2.9e-16
Clathrin Light Chain	Clathrin	-	NP_001824.1	NP_011683.3	Pmarinus	C5LP15	-	-	-	-	-	-	238	109	102	identified by HMMer	C5LP15	2.6e-10
Clathrin Light Chain	Clathrin	-	NP_001824.1	NP_011683.3	Pmarinus	C5KPU7	-	-	-	-	-	-	215	99	92	identified by HMMer	C5KPU7	3.5e-08
Clathrin Light Chain	Clathrin	-	NP_001824.1	NP_011683.3	Preichenowi	PRCDC_1434800	-	-	-	-	NP_011683.3	0.02	253	116	109	identified by HMMer	PRCDC_1434800	8.2e-10
Clathrin Light Chain	Clathrin	-	NP_001824.1	NP_011683.3	Ptricornutum	46599	2e-07	NP_001171689.1	6e-07	-	-	-	211	97	91		46599	3.5e-58
Clathrin Light Chain	Clathrin	-	NP_001824.1	NP_011683.3	Pultium	PYU1_T011819	0.005	NP_001825.1	0.023	-	-	-	293	134	126		PYU1_T011819	6.1e-23
Clathrin Light Chain	Clathrin	-	NP_001824.1	NP_011683.3	Pvivax	PVX_084760	0.24	NP_001824.1	0.023	-	-	-	243	0	0		PVX_084760	3.1e-17
Clathrin Light Chain	Clathrin	-	NP_001824.1	NP_011683.3	Pyoelii	PYYM_1010900	0.039	NP_001825.1	0.005	-	NP_011683.3	0.14	235	0	0		PYYM_1010900	3.7e-11
Clathrin Light Chain	Clathrin	-	NP_001824.1	NP_011683.3	Sminutum	symbB.v1.2.014209.t1	4e-08	NP_001825.1	2e-11	2.9	NP_683715.1	0.086	182	83	78		symbB.v1.2.014209.t1	8.9e-45
Clathrin Light Chain	Clathrin	-	NP_001824.1	NP_011683.3	Tgondii	TGME49_213030	0.058	NP_001824.1	0.088	0.18	NP_011683.3	0.001	323	148	139		TGME49_213030	8.5e-99
Clathrin Light Chain	Clathrin	-	NP_001824.1	NP_011683.3	Tpseudonana	10527	0.002	NP_001171691.1	0.0006	-	-	-	226	104	97		10527	9.1e-23
Clathrin Light Chain	Clathrin	-	NP_001824.1	NP_011683.3	Tthermophila	TTHERM_00293370	1.7	-	-	-	-	-	229	105	98	identified by HMMer	TTHERM_00293370	4.1e-16
Clathrin Light Chain	Clathrin	-	NP_001824.1	NP_011683.3	Vbrassicaformis	Vbra_11897.t1	2e-05	NP_001825.1	6e-09	0.0002	NP_011683.3	4e-06	224	103	96		Vbra_11897.t1	4.7e-67
Vps10	Retromer	Sortilin	NP_065828.2	NP_009536.1	Bbovis	BBOV_I002730	3e-51	NP_003096.1	4e-56	4e-45	NP_012313.1	1e-57	874	75	55		BBOV_I002730	0
Vps10	Retromer	Sortilin	NP_065828.2	NP_009536.1	Chominis	Chro.70023	3e-52	NP_003096.1	7e-57	2e-40	NP_012095.1	3e-56	1006	87	64		Chro.70023	0
Vps10	Retromer	Sortilin	NP_065828.2	NP_009536.1	Cparvum	cgd7_110	1e-52	NP_003096.1	7e-57	2e-40	NP_012313.1	7e-57	1006	87	64		cgd7_110	0
Vps10	Retromer	Sortilin	NP_065828.2	NP_009536.1	Creinhardtii	Cre16.g662250.t1.3	2e-20	NP_001192157.1	1e-25	1e-12	NP_009536.1	6e-22	877	76	56		Cre16.g662250.t1.3	9.6e-192
Vps10	Retromer	Sortilin	NP_065828.2	NP_009536.1	Cvelia	Cvel_18226.t1	1e-55	NP_003096.1	3e-55	2e-43	NP_012095.1	2e-59	978	84	62		Cvel_18226.t1	0
Vps10	Retromer	Sortilin	NP_065828.2	NP_009536.1	Cvelia	Cvel_2736.t1	4e-52	NP_003096.1	2e-59	4e-34	NP_014463.1	2e-55	1064	92	67		Cvel_2736.t1	0
Vps10	Retromer	Sortilin	NP_065828.2	NP_009536.1	Etenella	ETH_00034385	5e-50	NP_003096.1	3e-61	8e-45	NP_012313.1	3e-58	956	82	61		ETH_00034385	0
Vps10	Retromer	Sortilin	NP_065828.2	NP_009536.1	Imultifiliis	IMG5_101130	1e-58	NP_003096.1	6e-52	2e-38	NP_014463.1	5e-60	798	69	51		IMG5_101130	7.7e-217
Vps10	Retromer	Sortilin	NP_065828.2	NP_009536.1	Imultifiliis	IMG5_088080	2e-53	NP_003096.1	4e-59	9e-42	NP_012095.1	2e-58	861	74	55		IMG5_088080	4.5e-188
Vps10	Retromer	Sortilin	NP_065828.2	NP_009536.1	Imultifiliis	IMG5_146640	8e-48	NP_003096.1	2e-59	6e-42	NP_009536.1	4e-51	704	61	45		IMG5_146640	2.6e-161
Vps10	Retromer	Sortilin	NP_065828.2	NP_009536.1	Imultifiliis	IMG5_133680	1e-46	NP_003096.1	3e-58	8e-47	NP_012313.1	7e-48	759	65	48		IMG5_133680	2.6e-147
Vps10	Retromer	Sortilin	NP_065828.2	NP_009536.1	Imultifiliis	IMG5_131920	2e-06	NP_003096.1	2e-10	0.0009	NP_012095.1	2e-07	651	56	41		IMG5_131920	6.2e-85
Vps10	Retromer	Sortilin	NP_065828.2	NP_009536.1	Ncaninum	NCLIV_042410	3e-54	NP_003096.1	5e-68	9e-50	NP_012095.1	5e-62	951	82	60		NCLIV_042410	0
Vps10	Retromer	Sortilin	NP_065828.2	NP_009536.1	Pberghei	PBANKA_131550	4e-53	NP_003096.1	1e-58	1e-36	NP_012095.1	1e-55	887	77	56		PBANKA_131550	0
Vps10	Retromer	Sortilin	NP_065828.2	NP_009536.1	Pchabaudi	PCHAS_131880	6e-55	NP_003096.1	9e-60	4e-37	NP_012313.1	2e-56	887	77	56		PCHAS_131880	0
Vps10	Retromer	Sortilin	NP_065828.2	NP_009536.1	Pfalciparum	PF3D7_1451800	5e-50	NP_003096.1	8e-60	4e-35	NP_012095.1	5e-54	895	77	57		PF3D7_1451800	0
Vps10	Retromer	Sortilin	NP_065828.2	NP_009536.1	Pknowlesi	PKH_125450	5e-55	NP_003096.1	8e-60	8e-39	NP_012095.1	2e-57	899	78	57		PKH_125450	0
Vps10	Retromer	Sortilin	NP_065828.2	NP_009536.1	Pmarinus	C5KP64	5e-58	NP_003096.1	2e-59	1e-36	NP_012313.1	1e-58	892	77	56		C5KP64	0
Vps10	Retromer	Sortilin	NP_065828.2	NP_009536.1	Pmarinus	C5LTY6	3e-52	NP_003096.1	2e-61	3e-33	NP_012313.1	1e-56	808	70	51		C5LTY6	3e-248
Vps10	Retromer	Sortilin	NP_065828.2	NP_009536.1	Pmarinus	C5KWA2	1e-34	NP_003096.1	9e-44	3e-21	NP_012095.1	6e-38	684	59	43		C5KWA2	2.1e-218
Vps10	Retromer	Sortilin	NP_065828.2	NP_009536.1	Pmarinus	C5LQN6	3e-27	NP_003096.1	1e-32	6e-15	NP_012095.1	6e-30	688	59	44		C5LQN6	4.1e-207
Vps10	Retromer	Sortilin	NP_065828.2	NP_009536.1	Preichenowi	PRCDC_1451100	1e-50	NP_003096.1	9e-60	4e-35	NP_012095.1	5e-54	895	77	57		PRCDC_1451100	0
Vps10	Retromer	Sortilin	NP_065828.2	NP_009536.1	Pvivax	PVX_117890	1e-54	NP_003096.1	9e-61	1e-38	NP_012313.1	9e-57	898	77	57		PVX_117890	0
Vps10	Retromer	Sortilin	NP_065828.2	NP_009536.1	Pyoelii	PYYM_1316300	2e-54	NP_003096.1	1e-59	8e-37	NP_012313.1	8e-57	886	76	56		PYYM_1316300	0
Vps10	Retromer	Sortilin	NP_065828.2	NP_009536.1	Sminutum	symbB.v1.2.037428.t1	1e-54	NP_003096.1	4e-59	3e-44	NP_014463.1	2e-54	768	66	49		symbB.v1.2.037428.t1	1.3e-300
Vps10	Retromer	Sortilin	NP_065828.2	NP_009536.1	Sminutum	symbB.v1.2.010591.t1	1e-42	NP_003096.1	2e-44	2e-25	NP_009536.1	8e-44	805	69	51		symbB.v1.2.010591.t1	9.5e-198
Vps10	Retromer	Sortilin	NP_065828.2	NP_009536.1	Sminutum	symbB.v1.2.025175.t1	2e-21	NP_002950.3	7e-24	1e-07	NP_009536.1	3e-22	1525	132	97	together with next hit is one protein	symbB.v1.2.025175.t1	2e-132
Vps10	Retromer	Sortilin	NP_065828.2	NP_009536.1	Sminutum	symbB.v1.2.025176.t1	2e-17	NP_003096.1	9e-30	4e-17	NP_014463.1	2e-20	223	19	14		symbB.v1.2.025176.t1	4e-85
Vps10	Retromer	Sortilin	NP_065828.2	NP_009536.1	Tannulata	TA19555	3e-58	NP_003096.1	1e-64	9e-43	NP_012095.1	3e-63	862	74	55		TA19555	0
Vps10	Retromer	Sortilin	NP_065828.2	NP_009536.1	Tgondii	TGME49_290160	5e-53	NP_003096.1	7e-68	4e-51	NP_012313.1	1e-61	1033	89	65		TGME49_290160	0
Vps10	Retromer	Sortilin	NP_065828.2	NP_009536.1	Tparva	TP01_0016	2e-51	NP_003096.1	2e-61	6e-38	NP_014463.1	1e-56	888	77	56		TP01_0016	0
Vps10	Retromer	Sortilin	NP_065828.2	NP_009536.1	Tthermophila	TTHERM_00313130	4e-57	NP_003096.1	3e-53	2e-45	NP_009536.1	3e-58	872	75	55		TTHERM_00313130	1.2e-227
Vps10	Retromer	Sortilin	NP_065828.2	NP_009536.1	Tthermophila	TTHERM_00467390	3e-56	NP_003096.1	9e-70	6e-49	NP_012095.1	5e-62	936	81	59		TTHERM_00467390	3.4e-206
Vps10	Retromer	Sortilin	NP_065828.2	NP_009536.1	Tthermophila	TTHERM_00410210	5e-51	NP_003096.1	1e-59	4e-42	NP_009536.1	4e-52	893	77	57		TTHERM_00410210	3.2e-170
Vps10	Retromer	Sortilin	NP_065828.2	NP_009536.1	Tthermophila	TTHERM_00420610	3e-37	NP_001192157.1	2e-51	1e-33	NP_012313.1	2e-41	893	77	57		TTHERM_00420610	2.8e-181
Vps10	Retromer	Sortilin	NP_065828.2	NP_009536.1	Vbrassicaformis	Vbra_10209.t1	2e-49	NP_003096.1	9e-57	1e-41	NP_012095.1	3e-52	945	82	60		Vbra_10209.t1	0
Vps10	Retromer	Sortilin	NP_065828.2	NP_009536.1	Vbrassicaformis	Vbra_3332.t1	3e-29	NP_003096.1	1e-39	7e-22	NP_014463.1	6e-32	441	38	28	together with 3331 is a complete protein	Vbra_3332.t1	1.5e-150
Vps10	Retromer	Sortilin	NP_065828.2	NP_009536.1	Vbrassicaformis	Vbra_2091.t1	5e-20	NP_055793.1	2e-20	5e-15	NP_012313.1	5e-22	519	45	33		Vbra_2091.t1	3.2e-195
Vps10	Retromer	Sortilin	NP_065828.2	NP_009536.1	Vbrassicaformis	Vbra_21477.t1	2e-15	NP_055793.1	2e-15	7e-14	NP_009536.1	1e-16	471	41	30		Vbra_21477.t1	6e-42
Vps10	Retromer	Sortilin	NP_065828.2	NP_009536.1	Vbrassicaformis	Vbra_23394.t1	0.003	NP_001013049.1	8e-08	0.031	NP_012313.1	2e-08	107	9	7	fragment	Vbra_23394.t1	3.5e-35
Vps10	Retromer	Sortilin	NP_065828.2	NP_009536.1	Vbrassicaformis	Vbra_3331.t1	0.008	NP_001192157.1	3e-15	9e-07	NP_012095.1	2e-07	411	35	26		Vbra_3331.t1	4.3e-113
Vps26	Retromer	Pep8	NP_004887.2	NP_012482.1	Bbovis	BBOV_III008800	4e-71	NP_004887.2	5e-76	2e-37	NP_012482.1	4e-36	299	91	79		BBOV_III008800	4.1e-111
Vps26	Retromer	Pep8	NP_004887.2	NP_012482.1	Chominis	Chro.20171	3e-61	NP_004887.2	1e-60	2e-39	NP_012482.1	2e-39	135	41	36	shorter than expected	Chro.20171	8.9e-77
Vps26	Retromer	Pep8	NP_004887.2	NP_012482.1	Cparvum	cgd2_1570	2e-103	NP_004887.2	1e-102	6e-55	NP_012482.1	1e-54	306	94	81		cgd2_1570	5.4e-144
Vps26	Retromer	Pep8	NP_004887.2	NP_012482.1	Creinhardtii	Cre09.g414200.t1.2	3e-99	NP_443107.1	2e-101	1e-57	NP_012482.1	6e-59	320	98	84		Cre09.g414200.t1.2	4.9e-125
Vps26	Retromer	Pep8	NP_004887.2	NP_012482.1	Cvelia	Cvel_27512.t1	2e-121	NP_004887.2	2e-121	2e-65	NP_012482.1	7e-66	298	91	79		Cvel_27512.t1	7.7e-155
Vps26	Retromer	Pep8	NP_004887.2	NP_012482.1	Esiliculosus	Esi0007_0107	1e-104	NP_443107.1	1e-116	3e-51	NP_012482.1	3e-63	299	91	79		Esi0007_0107	1e-136
Vps26	Retromer	Pep8	NP_004887.2	NP_012482.1	Etenella	ETH_00002010	1e-103	NP_004887.2	5e-103	3e-51	NP_012482.1	2e-51	297	91	78		ETH_00002010	2.1e-144
Vps26	Retromer	Pep8	NP_004887.2	NP_012482.1	Imultifiliis	IMG5_154790	2e-61	NP_443107.1	4e-68	1e-41	NP_012482.1	1e-46	301	92	79		IMG5_154790	1.8e-151
Vps26	Retromer	Pep8	NP_004887.2	NP_012482.1	Ncaninum	NCLIV_024440	9e-116	NP_443107.1	2e-117	1e-57	NP_012482.1	7e-58	295	90	78		NCLIV_024440	4.6e-155
Vps26	Retromer	Pep8	NP_004887.2	NP_012482.1	Pberghei	PBANKA_146320	1e-116	NP_004887.2	6e-116	1e-61	NP_012482.1	2e-61	297	91	78		PBANKA_146320	1.9e-151
Vps26	Retromer	Pep8	NP_004887.2	NP_012482.1	Pchabaudi	PCHAS_146550	6e-118	NP_004887.2	3e-117	2e-60	NP_012482.1	3e-60	297	91	78		PCHAS_146550	1.7e-151
Vps26	Retromer	Pep8	NP_004887.2	NP_012482.1	Pfalciparum	PF3D7_1250300	6e-117	NP_004887.2	3e-116	1e-59	NP_012482.1	2e-59	297	91	78		PF3D7_1250300	2.1e-151
Vps26	Retromer	Pep8	NP_004887.2	NP_012482.1	Pknowlesi	PKH_146800	1e-115	NP_004887.2	5e-115	4e-62	NP_012482.1	6e-62	297	91	78		PKH_146800	1.3e-149
Vps26	Retromer	Pep8	NP_004887.2	NP_012482.1	Pmarinus	C5LZR4	1e-114	NP_004887.2	4e-114	6e-61	NP_012482.1	5e-61	309	94	82		C5LZR4	5.8e-152
Vps26	Retromer	Pep8	NP_004887.2	NP_012482.1	Pmarinus	C5L9Y6	2e-101	NP_004887.2	5e-101	2e-48	NP_012482.1	8e-49	294	90	78		C5L9Y6	5.4e-133
Vps26	Retromer	Pep8	NP_004887.2	NP_012482.1	Preichenowi	PRCDC_1249700	6e-117	NP_004887.2	3e-116	1e-59	NP_012482.1	2e-59	297	91	78		PRCDC_1249700	2e-151
Vps26	Retromer	Pep8	NP_004887.2	NP_012482.1	Ptricornutum	12113	1e-84	NP_443107.1	2e-84	7e-43	NP_012482.1	7e-43	285	87	75		12113	2.5e-125
Vps26	Retromer	Pep8	NP_004887.2	NP_012482.1	Pultium	PYU1_T007319	1e-114	NP_443107.1	3e-116	4e-54	NP_012482.1	1e-54	299	91	79		PYU1_T007319	3.3e-135
Vps26	Retromer	Pep8	NP_004887.2	NP_012482.1	Pvivax	PVX_101410	5e-115	NP_004887.2	2e-114	1e-58	NP_012482.1	1e-58	297	91	78		PVX_101410	1.7e-149
Vps26	Retromer	Pep8	NP_004887.2	NP_012482.1	Pyoelii	PYYM_1467200	2e-116	NP_004887.2	8e-116	2e-61	NP_012482.1	3e-61	297	91	78		PYYM_1467200	7.3e-151
Vps26	Retromer	Pep8	NP_004887.2	NP_012482.1	Sminutum	symbB.v1.2.007876.t1	9e-73	NP_004887.2	3e-73	4e-46	NP_012482.1	4e-47	155	47	41		symbB.v1.2.007876.t1	3.1e-88
Vps26	Retromer	Pep8	NP_004887.2	NP_012482.1	Tannulata	TA10005	2e-85	NP_004887.2	1e-87	1e-45	NP_012482.1	3e-46	294	90	78		TA10005	2.7e-136
Vps26	Retromer	Pep8	NP_004887.2	NP_012482.1	Tgondii	TGME49_263500	1e-113	NP_443107.1	1e-113	6e-57	NP_012482.1	7e-57	368	113	97		TGME49_263500	3.1e-164
Vps26	Retromer	Pep8	NP_004887.2	NP_012482.1	Tparva	TP04_0783	1e-84	NP_004887.2	4e-87	1e-45	NP_012482.1	3e-46	297	91	78		TP04_0783	1.9e-137
Vps26	Retromer	Pep8	NP_004887.2	NP_012482.1	Tpseudonana	38123	9e-89	NP_004887.2	3e-88	2e-58	NP_012482.1	2e-56	281	86	74		38123	1.1e-117
Vps26	Retromer	Pep8	NP_004887.2	NP_012482.1	Tthermophila	TTHERM_01124000	3e-64	NP_443107.1	8e-71	2e-45	NP_012482.1	5e-50	2013	616	531	editing required	TTHERM_01124000	0
Vps26	Retromer	Pep8	NP_004887.2	NP_012482.1	Vbrassicaformis	Vbra_6821.t1	5e-124	NP_004887.2	8e-124	2e-62	NP_012482.1	4e-63	299	91	79		Vbra_6821.t1	7.9e-158
Vps29	Retromer	-	NP_057310.1	NP_011876.1	Bbovis	BBOV_III008970	2e-48	NP_476528.1	2e-47	4e-22	NP_011876.1	5e-22	215	118	76		BBOV_III008970	9.1e-79
Vps29	Retromer	-	NP_057310.1	NP_011876.1	Chominis	Chro.70237	2e-58	NP_057310.1	2e-57	1e-22	NP_011876.1	2e-22	197	108	70		Chro.70237	7.7e-83
Vps29	Retromer	-	NP_057310.1	NP_011876.1	Cparvum	cgd7_2060	2e-58	NP_057310.1	2e-57	2e-22	NP_011876.1	2e-22	197	108	70		cgd7_2060	7.6e-83
Vps29	Retromer	-	NP_057310.1	NP_011876.1	Creinhardtii	Cre12.g499900.t1.2	6e-68	NP_057310.1	9e-68	2e-22	NP_011876.1	2e-23	188	103	67		Cre12.g499900.t1.2	4.1e-67
Vps29	Retromer	-	NP_057310.1	NP_011876.1	Cvelia	Cvel_13430.t1	3e-60	NP_057310.1	4e-60	1e-23	NP_011876.1	1e-24	204	112	72		Cvel_13430.t1	2.6e-86
Vps29	Retromer	-	NP_057310.1	NP_011876.1	Esiliculosus	Esi0039_0044	5e-80	NP_057310.1	1e-79	2e-23	NP_011876.1	4e-24	192	105	68		Esi0039_0044	4.6e-86
Vps29	Retromer	-	NP_057310.1	NP_011876.1	Etenella	ETH_00008885	1e-61	NP_057310.1	6e-61	1e-24	NP_011876.1	5e-25	194	107	69		ETH_00008885	3.8e-84
Vps29	Retromer	-	NP_057310.1	NP_011876.1	Imultifiliis	IMG5_095070	2e-63	NP_476528.1	3e-64	3e-24	NP_011876.1	5e-25	193	106	68		IMG5_095070	1.4e-86
Vps29	Retromer	-	NP_057310.1	NP_011876.1	Imultifiliis	IMG5_115880	3e-39	NP_476528.1	1e-38	1e-10	NP_011876.1	5e-11	173	95	61		IMG5_115880	6.7e-61
Vps29	Retromer	-	NP_057310.1	NP_011876.1	Ncaninum	NCLIV_022280	1e-60	NP_057310.1	4e-60	4e-25	NP_011876.1	1e-25	203	112	72		NCLIV_022280	1.5e-88
Vps29	Retromer	-	NP_057310.1	NP_011876.1	Pberghei	PBANKA_103550	3e-60	NP_476528.1	1e-59	4e-18	NP_011876.1	2e-18	191	105	68		PBANKA_103550	1.9e-85
Vps29	Retromer	-	NP_057310.1	NP_011876.1	Pchabaudi	PCHAS_103630	4e-61	NP_476528.1	2e-60	2e-17	NP_011876.1	1e-17	191	105	68		PCHAS_103630	2.8e-85
Vps29	Retromer	-	NP_057310.1	NP_011876.1	Pfalciparum	PF3D7_1406700	3e-58	NP_476528.1	1e-57	9e-17	NP_011876.1	4e-17	194	107	69		PF3D7_1406700	7.7e-86
Vps29	Retromer	-	NP_057310.1	NP_011876.1	Pknowlesi	PKH_134020	2e-59	NP_476528.1	1e-58	9e-18	NP_011876.1	5e-18	190	104	67		PKH_134020	4.1e-85
Vps29	Retromer	-	NP_057310.1	NP_011876.1	Pmarinus	C5KLC1	3e-47	NP_057310.1	9e-47	8e-20	NP_011876.1	2e-20	214	118	76		C5KLC1	2.7e-77
Vps29	Retromer	-	NP_057310.1	NP_011876.1	Preichenowi	PRCDC_1406000	2e-58	NP_476528.1	9e-58	7e-17	NP_011876.1	3e-17	190	104	67		PRCDC_1406000	9.2e-86
Vps29	Retromer	-	NP_057310.1	NP_011876.1	Ptricornutum	17936	2e-63	NP_057310.1	1e-63	1e-22	NP_011876.1	2e-23	207	114	73		17936	7e-82
Vps29	Retromer	-	NP_057310.1	NP_011876.1	Pultium	PYU1_T001193	9e-75	NP_057310.1	3e-74	9e-29	NP_011876.1	3e-29	189	104	67		PYU1_T001193	2.9e-82
Vps29	Retromer	-	NP_057310.1	NP_011876.1	Pvivax	PVX_086095	2e-52	NP_476528.1	7e-52	1e-13	NP_011876.1	6e-14	169	93	60		PVX_086095	5.6e-75
Vps29	Retromer	-	NP_057310.1	NP_011876.1	Pyoelii	PYYM_1037600	4e-60	NP_476528.1	2e-59	6e-18	NP_011876.1	3e-18	191	105	68		PYYM_1037600	2.6e-85
Vps29	Retromer	-	NP_057310.1	NP_011876.1	Sminutum	symbB.v1.2.018761.t1	2e-42	NP_057310.1	1e-42	1e-10	NP_011876.1	6e-12	153	84	54		symbB.v1.2.018761.t1	3.5e-60
Vps29	Retromer	-	NP_057310.1	NP_011876.1	Tannulata	TA09915	2e-41	NP_476528.1	1e-46	1e-17	NP_011876.1	2e-20	213	117	76		TA09915	8.8e-82
Vps29	Retromer	-	NP_057310.1	NP_011876.1	Tgondii	TGME49_252490	9e-61	NP_057310.1	3e-60	4e-25	NP_011876.1	1e-25	203	112	72		TGME49_252490	1.6e-88
Vps29	Retromer	-	NP_057310.1	NP_011876.1	Tparva	TP04_0799	3e-47	NP_476528.1	2e-46	6e-21	NP_011876.1	6e-21	213	117	76		TP04_0799	9.7e-83
Vps29	Retromer	-	NP_057310.1	NP_011876.1	Tpseudonana	11576	3e-57	NP_057310.1	1e-56	6e-19	NP_011876.1	2e-19	203	112	72		11576	1.1e-68
Vps29	Retromer	-	NP_057310.1	NP_011876.1	Tthermophila	TTHERM_00047630	2e-65	NP_476528.1	2e-65	5e-23	NP_011876.1	6e-24	194	107	69		TTHERM_00047630	2.2e-85
Vps29	Retromer	-	NP_057310.1	NP_011876.1	Vbrassicaformis	Vbra_4752.t1	2e-62	NP_057310.1	3e-62	2e-22	NP_011876.1	3e-23	194	107	69		Vbra_4752.t1	4.1e-86
Vps35	Retromer	-	NP_060676.2	NP_012381.1	Bbovis	BBOV_IV009740	2e-93	NP_060676.2	5e-87	5e-58	NP_012381.1	5e-51	762	96	81		BBOV_IV009740	1.3e-199
Vps35	Retromer	-	NP_060676.2	NP_012381.1	Chominis	Chro.40270	1e-165	NP_060676.2	4e-155	7e-109	NP_012381.1	2e-98	809	102	86		Chro.40270	0
Vps35	Retromer	-	NP_060676.2	NP_012381.1	Cparvum	cgd4_2390	1e-164	NP_060676.2	5e-154	1e-77	NP_012381.1	2e-68	809	102	86		cgd4_2390	0
Vps35	Retromer	-	NP_060676.2	NP_012381.1	Creinhardtii	Cre01.g029650.t1.3	5e-135	NP_060676.2	2e-132	5e-82	NP_012381.1	5e-73	933	117	99		Cre01.g029650.t1.3	6.9e-213
Vps35	Retromer	-	NP_060676.2	NP_012381.1	Cvelia	Cvel_12566.t1	1e-162	NP_060676.2	9e-165	3e-105	NP_012381.1	1e-101	849	107	90		Cvel_12566.t1	0
Vps35	Retromer	-	NP_060676.2	NP_012381.1	Esiliculosus	Esi0059_0118	4e-130	NP_060676.2	3e-123	3e-74	NP_012381.1	2e-66	924	116	98		Esi0059_0118	0
Vps35	Retromer	-	NP_060676.2	NP_012381.1	Etenella	ETH_00013940	1e-177	NP_060676.2	5e-171	8e-114	NP_012381.1	3e-103	867	109	92		ETH_00013940	0
Vps35	Retromer	-	NP_060676.2	NP_012381.1	Imultifiliis	IMG5_131050	8e-135	NP_060676.2	8e-127	6e-61	NP_012381.1	4e-52	752	94	80		IMG5_131050	0
Vps35	Retromer	-	NP_060676.2	NP_012381.1	Imultifiliis	IMG5_200390	7e-126	NP_060676.2	4e-127	7e-57	NP_012381.1	6e-50	900	113	95		IMG5_200390	3.8e-302
Vps35	Retromer	-	NP_060676.2	NP_012381.1	Ncaninum	NCLIV_017680	0	NP_060676.2	0	7e-88	NP_012381.1	2e-75	840	106	89		NCLIV_017680	0
Vps35	Retromer	-	NP_060676.2	NP_012381.1	Pberghei	PBANKA_093710	1e-77	NP_060676.2	1e-74	7e-56	NP_012381.1	1e-49	958	120	101		PBANKA_093710	2.3e-282
Vps35	Retromer	-	NP_060676.2	NP_012381.1	Pchabaudi	PCHAS_090720	4e-80	NP_060676.2	3e-76	1e-56	NP_012381.1	5e-50	936	118	99		PCHAS_090720	2.3e-289
Vps35	Retromer	-	NP_060676.2	NP_012381.1	Pfalciparum	PF3D7_1110500	1e-81	NP_060676.2	2e-78	1e-57	NP_012381.1	9e-52	1050	132	111		PF3D7_1110500	0
Vps35	Retromer	-	NP_060676.2	NP_012381.1	Pknowlesi	PKH_090780	8e-83	NP_060676.2	4e-77	1e-58	NP_012381.1	3e-51	1037	130	110		PKH_090780	0
Vps35	Retromer	-	NP_060676.2	NP_012381.1	Pmarinus	C5K7T2	1e-102	NP_060676.2	8e-100	2e-82	NP_012381.1	8e-78	368	46	39	together with C5K7T4 is one protein	C5K7T2	2.1e-190
Vps35	Retromer	-	NP_060676.2	NP_012381.1	Pmarinus	C5KAC4	3e-68	NP_060676.2	2e-65	2e-56	NP_012381.1	7e-57	614	77	65		C5KAC4	1.4e-200
Vps35	Retromer	-	NP_060676.2	NP_012381.1	Pmarinus	C5K7T4	7e-27	NP_060676.2	1e-26	8e-14	NP_012381.1	2e-14	489	61	52		C5K7T4	5e-73
Vps35	Retromer	-	NP_060676.2	NP_012381.1	Pmarinus	C5LWD6	2e-24	NP_060676.2	2e-24	1e-17	NP_012381.1	5e-14	173	22	18	fragment	C5LWD6	1.3e-50
Vps35	Retromer	-	NP_060676.2	NP_012381.1	Preichenowi	PRCDC_1109000	2e-81	NP_060676.2	2e-78	6e-57	NP_012381.1	6e-51	1079	136	114		PRCDC_1109000	0
Vps35	Retromer	-	NP_060676.2	NP_012381.1	Ptricornutum	43830	1e-76	NP_060676.2	2e-74	3e-42	NP_012381.1	9e-39	1713	215	181	editing required	43830	0
Vps35	Retromer	-	NP_060676.2	NP_012381.1	Pultium	PYU1_T014078	1e-139	NP_060676.2	2e-129	7e-62	NP_012381.1	6e-55	799	100	85		PYU1_T014078	8.2e-218
Vps35	Retromer	-	NP_060676.2	NP_012381.1	Pvivax	PVX_091175	5e-80	NP_060676.2	1e-74	5e-59	NP_012381.1	3e-52	1050	132	111		PVX_091175	0
Vps35	Retromer	-	NP_060676.2	NP_012381.1	Pyoelii	PYYM_0938500	3e-79	NP_060676.2	1e-76	1e-56	NP_012381.1	2e-50	938	118	99		PYYM_0938500	5.9e-281
Vps35	Retromer	-	NP_060676.2	NP_012381.1	Sminutum	symbB.v1.2.017638.t1	2e-174	NP_060676.2	4e-172	3e-97	NP_012381.1	2e-94	1062	133	113		symbB.v1.2.017638.t1	0
Vps35	Retromer	-	NP_060676.2	NP_012381.1	Sminutum	symbB.v1.2.005777.t1	2e-40	NP_060676.2	2e-38	2e-33	NP_012381.1	5e-33	1098	138	116		symbB.v1.2.005777.t1	2.5e-131
Vps35	Retromer	-	NP_060676.2	NP_012381.1	Tannulata	TA05695	2e-96	NP_060676.2	8e-91	7e-61	NP_012381.1	3e-53	830	104	88		TA05695	2.5e-253
Vps35	Retromer	-	NP_060676.2	NP_012381.1	Tgondii	TGME49_242660	0	NP_060676.2	0	9e-88	NP_012381.1	1e-75	852	107	90		TGME49_242660	0
Vps35	Retromer	-	NP_060676.2	NP_012381.1	Tparva	TP01_0794	2e-99	NP_060676.2	7e-92	7e-63	NP_012381.1	4e-55	817	103	87		TP01_0794	1.2e-263
Vps35	Retromer	-	NP_060676.2	NP_012381.1	Tpseudonana	36337	4e-142	NP_060676.2	1e-139	1e-46	NP_012381.1	3e-42	730	92	77		36337	3.3e-251
Vps35	Retromer	-	NP_060676.2	NP_012381.1	Tthermophila	TTHERM_00295120	5e-144	NP_060676.2	2e-135	2e-59	NP_012381.1	3e-51	1334	168	141		TTHERM_00295120	0
Vps35	Retromer	-	NP_060676.2	NP_012381.1	Vbrassicaformis	Vbra_21166.t1	0	NP_060676.2	0	2e-74	NP_012381.1	2e-69	850	107	90		Vbra_21166.t1	0
