# Supplementary material for: Chromerid genomes reveal the evolutionary path from photosynthetic algae to obligate intracellular parasites
Source: eLife. 2015 Jul 15;4:e06974. doi: 10.7554/eLife.06974 (PMC4501334; doi:10.7554/eLife.06974)
Supplement: Figure 2—figure supplement 5—source data 1. — DOI: http://dx.doi.org/10.7554/eLife.06974.014 [file elife06974s005.xlsx]

## Sheet: F2-SF5-SD1
Category	Species	Subcategory1	Subcategory2	Pfam Domain	GeneName	GeneID	Description	Notes/PUBMED
IFT	crei	DYF13				g11546.t1		Based on orthomcl clustering
IFT	cvel	DYF13				Cvel_23144.t1		Based on orthomcl clustering
IFT	esil	DYF13				CBN76635.1		Based on orthomcl clustering
IFT	imul	DYF13				IMG5_127350		Based on orthomcl clustering
IFT	ncan	DYF13				NCLIV_029300		Based on orthomcl clustering
IFT	pmar	DYF13				XP_002781153.1		Based on orthomcl clustering
IFT	pult	DYF13				PYU1_T006269		Based on orthomcl clustering
IFT	tgon	DYF13				TGME49_255500		Based on orthomcl clustering
IFT	tthe	DYF13				EAR90391		Based on orthomcl clustering
IFT	vbra	DYF13				Vbra_2145.t1		Based on orthomcl clustering
IFT	crei	IFT139				Cre06.g268800.t1.2		Based on orthomcl clustering
IFT	cvel	IFT139				Cvel_12441.t1		Based on orthomcl clustering
IFT	esil	IFT139				CBN78335.1		Based on orthomcl clustering
IFT	imul	IFT139				IMG5_100390		Based on orthomcl clustering
IFT	ncan	IFT139				NCLIV_017520		Based on orthomcl clustering
IFT	pmar	IFT139				XP_002788141.1		Based on orthomcl clustering
IFT	pult	IFT139				PYU1_T010874		Based on orthomcl clustering
IFT	smin	IFT139				symbB.v1.2.015616.t1		Based on orthomcl clustering
IFT	tgon	IFT139				TGME49_242350		Based on orthomcl clustering
IFT	tgon	IFT139				TGME49_242360		Based on orthomcl clustering
IFT	tthe	IFT139				EAS00374		Based on orthomcl clustering
IFT	vbra	IFT139				Vbra_11753.t1		Based on orthomcl clustering
IFT	crei	IFT172				Cre17.g703900.t1.2		Based on orthomcl clustering
IFT	cvel	IFT172				Cvel_19055.t1		Based on orthomcl clustering
IFT	esil	IFT172				CBN75458.1		Based on orthomcl clustering
IFT	imul	IFT172				IMG5_148350		Based on orthomcl clustering
IFT	ncan	IFT172				NCLIV_040690		Based on orthomcl clustering
IFT	pmar	IFT172				XP_002772642.1		Based on orthomcl clustering
IFT	pult	IFT172				PYU1_T008678		Based on orthomcl clustering
IFT	smin	IFT172				symbB.v1.2.018570.t1		Based on orthomcl clustering
IFT	smin	IFT172				symbB.v1.2.018570.t2		Based on orthomcl clustering
IFT	tgon	IFT172				TGME49_288050		Based on orthomcl clustering
IFT	tthe	IFT172				EAR92529		Based on orthomcl clustering
IFT	vbra	IFT172				Vbra_14572.t1		Based on orthomcl clustering
IFT	crei	IFT20		IFT20		Cre02.g089950.t1.2
IFT	pult	IFT20		IFT20		PYU1_T015328
IFT	esil	IFT20		IFT20		CBJ30699.1
IFT	tpse	IFT20		IFT20		Thaps262570
IFT	tthe	IFT20		IFT20		EAR97273
IFT	imul	IFT20		IFT20		IMG5_170050
IFT	pmar	IFT20		IFT20		XP_002782373.1
IFT	smin	IFT20		IFT20		symbB.v1.2.002156.t1
IFT	cvel	IFT20		IFT20		Cvel_10601.t1
IFT	vbra	IFT20		IFT20		Vbra_12377.t1
IFT	crei	IFT22				Cre01.g039200.t1.2		Based on orthomcl clustering
IFT	cvel	IFT22				Cvel_17806.t1		Based on orthomcl clustering
IFT	cvel	IFT22				Cvel_34074.t1		Based on orthomcl clustering
IFT	cvel	IFT22				Cvel_34439.t1		Based on orthomcl clustering
IFT	esil	IFT22				CBJ29500.1		Based on orthomcl clustering
IFT	esil	IFT22				CBJ29852.1		Based on orthomcl clustering
IFT	imul	IFT22				IMG5_080450		Based on orthomcl clustering
IFT	pmar	IFT22				XP_002767450.1		Based on orthomcl clustering
IFT	pmar	IFT22				XP_002771072.1		Based on orthomcl clustering
IFT	pmar	IFT22				XP_002783109.1		Based on orthomcl clustering
IFT	pmar	IFT22				XP_002784612.1		Based on orthomcl clustering
IFT	pmar	IFT22				XP_002788938.1		Based on orthomcl clustering
IFT	ptri	IFT22				Phatr44574		Based on orthomcl clustering
IFT	pult	IFT22				PYU1_T001679		Based on orthomcl clustering
IFT	pult	IFT22				PYU1_T002642		Based on orthomcl clustering
IFT	smin	IFT22				symbB.v1.2.031704.t1		Based on orthomcl clustering
IFT	tpse	IFT22				Thaps268486		Based on orthomcl clustering
IFT	tthe	IFT22				EAR82530		Based on orthomcl clustering
IFT	vbra	IFT22				Vbra_15195.t1		Based on orthomcl clustering
IFT	vbra	IFT22				Vbra_7964.t1		Based on orthomcl clustering
IFT	crei	IFT25				Cre10.g450350.t1.2		Based on orthomcl clustering
IFT	cvel	IFT25				Cvel_702.t1		Based on orthomcl clustering
IFT	pult	IFT25				PYU1_T007538		Based on orthomcl clustering
IFT	smin	IFT25				symbB.v1.2.003833.t1		Based on orthomcl clustering
IFT	vbra	IFT25				Vbra_1656.t1		Based on orthomcl clustering
IFT	crei	IFT27				Cre01.g047950.t1.1		Based on orthomcl clustering
IFT	cvel	IFT27				Cvel_6925.t1		Based on orthomcl clustering
IFT	esil	IFT27				CBJ29153.1		Based on orthomcl clustering
IFT	imul	IFT27				IMG5_177200		Based on orthomcl clustering
IFT	pult	IFT27				PYU1_T007960		Based on orthomcl clustering
IFT	smin	IFT27				symbB.v1.2.034870.t1		Based on orthomcl clustering
IFT	tpse	IFT27				Thaps7208		Based on orthomcl clustering
IFT	tthe	IFT27				EAS04240		Based on orthomcl clustering
IFT	vbra	IFT27				Vbra_11511.t1		Based on orthomcl clustering
IFT	crei	IFT43		IFT43		Cre06.g251200.t1.2
IFT	esil	IFT43		IFT43		CBN74139.1
IFT	tthe	IFT43		IFT43		EAR86830
IFT	smin	IFT43		IFT43		symbB.v1.2.034276.t1
IFT	cvel	IFT43		IFT43		Cvel_25136.t1
IFT	vbra	IFT43		IFT43		Vbra_15322.t1
IFT	ncan	IFT43		IFT43		NCLIV_041670
IFT	crei	IFT46		IFT46_B_C		g5332.t1
IFT	pult	IFT46		IFT46_B_C		PYU1_T009155
IFT	pult	IFT46		IFT46_B_C		PYU1_T011496
IFT	esil	IFT46		IFT46_B_C		CBJ28183.1
IFT	tpse	IFT46		IFT46_B_C		Thaps18846
IFT	tthe	IFT46		IFT46_B_C		EAR96866
IFT	imul	IFT46		IFT46_B_C		IMG5_181870
IFT	pmar	IFT46		IFT46_B_C		XP_002764609.1
IFT	pmar	IFT46		IFT46_B_C		XP_002765292.1
IFT	pmar	IFT46		IFT46_B_C		XP_002765293.1
IFT	smin	IFT46		IFT46_B_C		symbB.v1.2.016386.t1
IFT	smin	IFT46		IFT46_B_C		symbB.v1.2.016386.t2
IFT	cvel	IFT46		IFT46_B_C		Cvel_14874.t1
IFT	vbra	IFT46		IFT46_B_C		Vbra_12007.t1
IFT	tgon	IFT46		IFT46_B_C		TGME49_249365
IFT	crei	IFT52		ABC_transp_aux		Cre04.g219250.t1.2
IFT	pult	IFT52		ABC_transp_aux		PYU1_T007956
IFT	esil	IFT52		ABC_transp_aux		CBJ28719.1
IFT	tpse	IFT52		ABC_transp_aux		Thaps264799
IFT	tthe	IFT52		ABC_transp_aux		EAR84622
IFT	imul	IFT52		ABC_transp_aux		IMG5_173140
IFT	smin	IFT52		ABC_transp_aux		symbB.v1.2.004194.t1
IFT	cvel	IFT52		ABC_transp_aux		Cvel_4247.t1
IFT	vbra	IFT52		ABC_transp_aux		Vbra_843.t1
IFT	tgon	IFT52		ABC_transp_aux		TGME49_256788
IFT	crei	IFT57		IFT57		Cre10.g467000.t1.2
IFT	crei	IFT57		IFT57		Cre12.g514650.t1.2
IFT	pult	IFT57		IFT57		PYU1_T004243
IFT	pult	IFT57		IFT57		PYU1_T009504
IFT	esil	IFT57		IFT57		CBN74635.1
IFT	tpse	IFT57		IFT57		Thaps9079
IFT	tthe	IFT57		IFT57		EAR82129
IFT	tthe	IFT57		IFT57		EAS00656
IFT	imul	IFT57		IFT57		IMG5_100730
IFT	imul	IFT57		IFT57		IMG5_120570
IFT	pmar	IFT57		IFT57		XP_002768095.1
IFT	smin	IFT57		IFT57		symbB.v1.2.033837.t1
IFT	smin	IFT57		IFT57		symbB.v1.2.033837.t2
IFT	smin	IFT57		IFT57		symbB.v1.2.033838.t1
IFT	cvel	IFT57		IFT57		Cvel_11395.t1
IFT	vbra	IFT57		IFT57		Vbra_21764.t1
IFT	vbra	IFT57		IFT57		Vbra_21809.t1
IFT	tgon	IFT57		IFT57		TGME49_253500
IFT	crei	IFT70				Cre07.g342200.t1.2		Based on orthomcl clustering
IFT	cvel	IFT70				Cvel_882.t1		Based on orthomcl clustering
IFT	esil	IFT70				CBJ30057.1		Based on orthomcl clustering
IFT	imul	IFT70				IMG5_082640		Based on orthomcl clustering
IFT	pmar	IFT70				XP_002785376.1		Based on orthomcl clustering
IFT	pult	IFT70				PYU1_T001274		Based on orthomcl clustering
IFT	smin	IFT70				symbB.v1.2.003977.t1		Based on orthomcl clustering
IFT	smin	IFT70				symbB.v1.2.003977.t2		Based on orthomcl clustering
IFT	smin	IFT70				symbB.v1.2.003977.t3		Based on orthomcl clustering
IFT	tgon	IFT70				TGME49_283500		Based on orthomcl clustering
IFT	tpse	IFT70				Thaps23285		Based on orthomcl clustering
IFT	tthe	IFT70				EAR85890		Based on orthomcl clustering
IFT	vbra	IFT70				Vbra_7354.t1		Based on orthomcl clustering
IFT	crei	IFT74				Cre01.g027950.t1.2		based on orthomcl clustering
IFT	cvel	IFT74				Cvel_28513.t1		based on orthomcl clustering
IFT	esil	IFT74				CBJ30406.1		based on orthomcl clustering
IFT	imul	IFT74				IMG5_127600		based on orthomcl clustering
IFT	ncan	IFT74				NCLIV_066260		based on orthomcl clustering
IFT	pmar	IFT74				XP_002777485.1		based on orthomcl clustering
IFT	pult	IFT74				PYU1_T003881		based on orthomcl clustering
IFT	smin	IFT74				symbB.v1.2.031379.t1		based on orthomcl clustering
IFT	tgon	IFT74				TGME49_250720		based on orthomcl clustering
IFT	tpse	IFT74				Thaps5351		based on orthomcl clustering
IFT	tthe	IFT74				EAS01313		based on orthomcl clustering
IFT	vbra	IFT74				Vbra_14069.t1		based on orthomcl clustering
IFT	crei	IFT80				Cre03.g204150.t1.2		based on orthomcl clustering
IFT	cvel	IFT80				Cvel_21917.t1		based on orthomcl clustering
IFT	cvel	IFT80				Cvel_24953.t1		based on orthomcl clustering
IFT	esil	IFT80				CBN75053.1		based on orthomcl clustering
IFT	esil	IFT80				CBN79966.1		based on orthomcl clustering
IFT	imul	IFT80				IMG5_038270		based on orthomcl clustering
IFT	ncan	IFT80				NCLIV_000850		based on orthomcl clustering
IFT	pmar	IFT80				XP_002783241.1		based on orthomcl clustering
IFT	ptri	IFT80				Phatr42443		based on orthomcl clustering
IFT	pult	IFT80				PYU1_T009024		based on orthomcl clustering
IFT	smin	IFT80				symbB.v1.2.002141.t1		based on orthomcl clustering
IFT	tgon	IFT80				TGME49_293890		based on orthomcl clustering
IFT	tpse	IFT80				Thaps2222		based on orthomcl clustering
IFT	tthe	IFT80				EAR82753		based on orthomcl clustering
IFT	vbra	IFT80				Vbra_5443.t1		based on orthomcl clustering
IFT	crei	IFT81				Cre17.g723600.t1.2		based on orthomcl clustering
IFT	cvel	IFT81				Cvel_23023.t1		based on orthomcl clustering
IFT	esil	IFT81				CBJ33391.1		based on orthomcl clustering
IFT	imul	IFT81				IMG5_067910		based on orthomcl clustering
IFT	ncan	IFT81				NCLIV_044040		based on orthomcl clustering
IFT	pmar	IFT81				XP_002765626.1		based on orthomcl clustering
IFT	pmar	IFT81				XP_002781350.1		based on orthomcl clustering
IFT	pult	IFT81				PYU1_T014138		based on orthomcl clustering
IFT	smin	IFT81				symbB.v1.2.037216.t1		based on orthomcl clustering
IFT	tgon	IFT81				TGME49_305570		based on orthomcl clustering
IFT	tpse	IFT81				Thaps6286		based on orthomcl clustering
IFT	tthe	IFT81				EAR85980		based on orthomcl clustering
IFT	vbra	IFT81				Vbra_11391.t1		based on orthomcl clustering
IFT	crei	IFT88				Cre07.g335750.t1.1		based on orthomcl clustering
IFT	cvel	IFT88				Cvel_1839.t1		based on orthomcl clustering
IFT	esil	IFT88				CBJ30651.1		based on orthomcl clustering
IFT	esil	IFT88				CBN78621.1		based on orthomcl clustering
IFT	eten	IFT88				ETH_00030835.1		based on orthomcl clustering
IFT	imul	IFT88				IMG5_054890		based on orthomcl clustering
IFT	imul	IFT88				IMG5_119350		based on orthomcl clustering
IFT	imul	IFT88				IMG5_176090		based on orthomcl clustering
IFT	ncan	IFT88				NCLIV_002500		based on orthomcl clustering
IFT	pmar	IFT88				XP_002771158.1		based on orthomcl clustering
IFT	pmar	IFT88				XP_002779669.1		based on orthomcl clustering
IFT	pult	IFT88				PYU1_T010936		based on orthomcl clustering
IFT	smin	IFT88				symbB.v1.2.003883.t1		based on orthomcl clustering
IFT	smin	IFT88				symbB.v1.2.008983.t1		based on orthomcl clustering
IFT	smin	IFT88				symbB.v1.2.010712.t1		based on orthomcl clustering
IFT	smin	IFT88				symbB.v1.2.013895.t1		based on orthomcl clustering
IFT	smin	IFT88				symbB.v1.2.020654.t1		based on orthomcl clustering
IFT	smin	IFT88				symbB.v1.2.029148.t1		based on orthomcl clustering
IFT	smin	IFT88				symbB.v1.2.036720.t1		based on orthomcl clustering
IFT	smin	IFT88				symbB.v1.2.038797.t1		based on orthomcl clustering
IFT	tgon	IFT88				TGME49_207410		based on orthomcl clustering
IFT	tpse	IFT88				Thaps24508		based on orthomcl clustering
IFT	tpse	IFT88				Thaps31358		based on orthomcl clustering
IFT	tthe	IFT88				EAR82438		based on orthomcl clustering
IFT	tthe	IFT88				EAR96106		based on orthomcl clustering
IFT	vbra	IFT88				Vbra_4415.t1		based on orthomcl clustering
IFT	crei	IFT140				Cre08.g362650.t1.3		based on orthomcl clustering
IFT	cvel	IFT140				Cvel_20250.t1		based on orthomcl clustering
IFT	esil	IFT140				CBN74315.1		based on orthomcl clustering
IFT	imul	IFT140				IMG5_124240		based on orthomcl clustering
IFT	ncan	IFT140				NCLIV_052170		based on orthomcl clustering
IFT	pmar	IFT140				XP_002785914.1		based on orthomcl clustering
IFT	pult	IFT140				PYU1_T000713		based on orthomcl clustering
IFT	smin	IFT140				symbB.v1.2.018138.t1		based on orthomcl clustering
IFT	smin	IFT140				symbB.v1.2.025876.t1		based on orthomcl clustering
IFT	smin	IFT140				symbB.v1.2.041114.t1		based on orthomcl clustering
IFT	tgon	IFT140				TGME49_215195		based on orthomcl clustering
IFT	tthe	IFT140				EAS00408		based on orthomcl clustering
IFT	vbra	IFT140				Vbra_8998.t1		based on orthomcl clustering
IFT	crei	IFT144				Cre13.g572700.t1.2		based on orthomcl clustering
IFT	crei	IFT144				g14243.t1		based on orthomcl clustering
IFT	crei	IFT144				g6335.t1		based on orthomcl clustering
IFT	cvel	IFT144				Cvel_130.t1		based on orthomcl clustering
IFT	cvel	IFT144				Cvel_21503.t1		based on orthomcl clustering
IFT	cvel	IFT144				Cvel_24660.t1		based on orthomcl clustering
IFT	esil	IFT144				CBJ28818.1		based on orthomcl clustering
IFT	esil	IFT144				CBN74169.1		based on orthomcl clustering
IFT	esil	IFT144				CBN79212.1		based on orthomcl clustering
IFT	eten	IFT144				ETH_00008850.1		based on orthomcl clustering
IFT	eten	IFT144				ETH_00035180.1		based on orthomcl clustering
IFT	imul	IFT144				IMG5_099730		based on orthomcl clustering
IFT	imul	IFT144				IMG5_179440		based on orthomcl clustering
IFT	ncan	IFT144				NCLIV_011610		based on orthomcl clustering
IFT	ncan	IFT144				NCLIV_017340		based on orthomcl clustering
IFT	ncan	IFT144				NCLIV_059480		based on orthomcl clustering
IFT	pmar	IFT144				XP_002774025.1		based on orthomcl clustering
IFT	pmar	IFT144				XP_002776916.1		based on orthomcl clustering
IFT	pmar	IFT144				XP_002784405.1		based on orthomcl clustering
IFT	pult	IFT144				PYU1_T000141		based on orthomcl clustering
IFT	pult	IFT144				PYU1_T000580		based on orthomcl clustering
IFT	pult	IFT144				PYU1_T010074		based on orthomcl clustering
IFT	smin	IFT144				symbB.v1.2.008173.t1		based on orthomcl clustering
IFT	smin	IFT144				symbB.v1.2.008173.t2		based on orthomcl clustering
IFT	smin	IFT144				symbB.v1.2.008173.t3		based on orthomcl clustering
IFT	smin	IFT144				symbB.v1.2.008173.t4		based on orthomcl clustering
IFT	smin	IFT144				symbB.v1.2.010528.t1		based on orthomcl clustering
IFT	smin	IFT144				symbB.v1.2.025026.t1		based on orthomcl clustering
IFT	smin	IFT144				symbB.v1.2.025026.t2		based on orthomcl clustering
IFT	smin	IFT144				symbB.v1.2.029725.t1		based on orthomcl clustering
IFT	smin	IFT144				symbB.v1.2.037724.t1		based on orthomcl clustering
IFT	tgon	IFT144				TGME49_211370		based on orthomcl clustering
IFT	tgon	IFT144				TGME49_216830		based on orthomcl clustering
IFT	tgon	IFT144				TGME49_242020		based on orthomcl clustering
IFT	tpse	IFT144				Thaps4825		based on orthomcl clustering
IFT	tthe	IFT144				EAR82687		based on orthomcl clustering
IFT	tthe	IFT144				EAR84691		based on orthomcl clustering
IFT	tthe	IFT144				EAR85600		based on orthomcl clustering
IFT	tthe	IFT144				EAS00773		based on orthomcl clustering
IFT	tthe	IFT144				EAS06289		based on orthomcl clustering
IFT	vbra	IFT144				Vbra_17244.t1		based on orthomcl clustering
IFT	vbra	IFT144				Vbra_20883.t1		based on orthomcl clustering
IFT	vbra	IFT144				Vbra_7109.t1		based on orthomcl clustering
IFT	crei	IFT122				g1272.t1		based on orthomcl clustering
IFT	cvel	IFT122				Cvel_10358.t1		based on orthomcl clustering
IFT	esil	IFT122				CBJ32382.1		based on orthomcl clustering
IFT	eten	IFT122				ETH_00020235.1		based on orthomcl clustering
IFT	imul	IFT122				IMG5_153390		based on orthomcl clustering
IFT	ncan	IFT122				NCLIV_061930		based on orthomcl clustering
IFT	pmar	IFT122				XP_002775020.1		based on orthomcl clustering
IFT	pmar	IFT122				XP_002776289.1		based on orthomcl clustering
IFT	pult	IFT122				PYU1_T010784		based on orthomcl clustering
IFT	smin	IFT122				symbB.v1.2.008014.t1		based on orthomcl clustering
IFT	smin	IFT122				symbB.v1.2.024933.t1		based on orthomcl clustering
IFT	tgon	IFT122				TGME49_218290		based on orthomcl clustering
IFT	tthe	IFT122				EAS03374		based on orthomcl clustering
IFT	vbra	IFT122				Vbra_22085.t1		based on orthomcl clustering
BasalBody	crei	RSP9				Cre07.g330200.t1.2		based on orthomcl clustering
BasalBody	cvel	RSP9				Cvel_16034.t1		based on orthomcl clustering
BasalBody	cvel	RSP9				Cvel_6887.t1		based on orthomcl clustering
BasalBody	esil	RSP9				CBJ26771.1		based on orthomcl clustering
BasalBody	eten	RSP9				ETH_00014050.1		based on orthomcl clustering
BasalBody	eten	RSP9				ETH_00014055.1		based on orthomcl clustering
BasalBody	imul	RSP9				IMG5_145870		based on orthomcl clustering
BasalBody	imul	RSP9				IMG5_183950		based on orthomcl clustering
BasalBody	ncan	RSP9				NCLIV_028740		based on orthomcl clustering
BasalBody	pber	RSP9				PBANKA_143150		based on orthomcl clustering
BasalBody	pcha	RSP9				PCHAS_143350		based on orthomcl clustering
BasalBody	pfal	RSP9				PF3D7_1215800		based on orthomcl clustering
BasalBody	pkno	RSP9				PKH_143290		based on orthomcl clustering
BasalBody	pmar	RSP9				XP_002764801.1		based on orthomcl clustering
BasalBody	prei	RSP9				PRCDC_1215100		based on orthomcl clustering
BasalBody	pult	RSP9				PYU1_T002619		based on orthomcl clustering
BasalBody	pviv	RSP9				PVX_123470		based on orthomcl clustering
BasalBody	pyoe	RSP9				PY17X_1433800		based on orthomcl clustering
BasalBody	smin	RSP9				symbB.v1.2.010094.t1		based on orthomcl clustering
BasalBody	smin	RSP9				symbB.v1.2.020943.t1		based on orthomcl clustering
BasalBody	tgon	RSP9				TGME49_255200		based on orthomcl clustering
BasalBody	tthe	RSP9				EAR91081		based on orthomcl clustering
BasalBody	vbra	RSP9				Vbra_4027.t1		based on orthomcl clustering
BasalBody	crei	Tctex-1		Tctex-1		Cre01.g004250.t1.2
BasalBody	crei	Tctex-1		Tctex-1		Cre10.g428850.t1.2
BasalBody	crei	Tctex-1		Tctex-1		Cre12.g527750.t1.2
BasalBody	crei	Tctex-1		Tctex-1		g9776.t1
BasalBody	pult	Tctex-1		Tctex-1		PYU1_T004672
BasalBody	pult	Tctex-1		Tctex-1		PYU1_T005242
BasalBody	pult	Tctex-1		Tctex-1		PYU1_T006227
BasalBody	pult	Tctex-1		Tctex-1		PYU1_T008092
BasalBody	pult	Tctex-1		Tctex-1		PYU1_T011432
BasalBody	pult	Tctex-1		Tctex-1		PYU1_T011786
BasalBody	esil	Tctex-1		Tctex-1		CBJ27495.1
BasalBody	esil	Tctex-1		Tctex-1		CBJ48976.1
BasalBody	esil	Tctex-1		Tctex-1		CBN74270.1
BasalBody	esil	Tctex-1		Tctex-1		CBN76596.1
BasalBody	esil	Tctex-1		Tctex-1		CBN78115.1
BasalBody	esil	Tctex-1		Tctex-1		CBN78952.1
BasalBody	tpse	Tctex-1		Tctex-1		Thaps264728
BasalBody	tthe	Tctex-1		Tctex-1		EAR85130
BasalBody	tthe	Tctex-1		Tctex-1		EAR89953
BasalBody	tthe	Tctex-1		Tctex-1		EAR91217
BasalBody	tthe	Tctex-1		Tctex-1		EAS03041
BasalBody	tthe	Tctex-1		Tctex-1		EDK31868
BasalBody	imul	Tctex-1		Tctex-1		IMG5_056360
BasalBody	imul	Tctex-1		Tctex-1		IMG5_097130
BasalBody	imul	Tctex-1		Tctex-1		IMG5_169510
BasalBody	pmar	Tctex-1		Tctex-1		XP_002767056.1
BasalBody	pmar	Tctex-1		Tctex-1		XP_002771932.1
BasalBody	pmar	Tctex-1		Tctex-1		XP_002780378.1
BasalBody	pmar	Tctex-1		Tctex-1		XP_002780556.1
BasalBody	smin	Tctex-1		Tctex-1		symbB.v1.2.005183.t1
BasalBody	smin	Tctex-1		Tctex-1		symbB.v1.2.014330.t1
BasalBody	smin	Tctex-1		Tctex-1		symbB.v1.2.017732.t1
BasalBody	smin	Tctex-1		Tctex-1		symbB.v1.2.017732.t2
BasalBody	smin	Tctex-1		Tctex-1		symbB.v1.2.017732.t3
BasalBody	smin	Tctex-1		Tctex-1		symbB.v1.2.021798.t1
BasalBody	smin	Tctex-1		Tctex-1		symbB.v1.2.023701.t1
BasalBody	smin	Tctex-1		Tctex-1		symbB.v1.2.037386.t1
BasalBody	cvel	Tctex-1		Tctex-1		Cvel_20856.t1
BasalBody	cvel	Tctex-1		Tctex-1		Cvel_23536.t1
BasalBody	cvel	Tctex-1		Tctex-1		Cvel_25551.t1
BasalBody	cvel	Tctex-1		Tctex-1		Cvel_5520.t1
BasalBody	cvel	Tctex-1		Tctex-1		Cvel_8499.t1
BasalBody	vbra	Tctex-1		Tctex-1		Vbra_10006.t1
BasalBody	vbra	Tctex-1		Tctex-1		Vbra_12383.t1
BasalBody	vbra	Tctex-1		Tctex-1		Vbra_20556.t1
BasalBody	vbra	Tctex-1		Tctex-1		Vbra_20625.t1
BasalBody	vbra	Tctex-1		Tctex-1		Vbra_2440.t1
BasalBody	chom	Tctex-1		Tctex-1		Chro.40206
BasalBody	cpar	Tctex-1		Tctex-1		cgd4_1830
BasalBody	eten	Tctex-1		Tctex-1		ETH_00008420.1
BasalBody	eten	Tctex-1		Tctex-1		ETH_00023585.1
BasalBody	ncan	Tctex-1		Tctex-1		NCLIV_023000
BasalBody	ncan	Tctex-1		Tctex-1		NCLIV_062440
BasalBody	ncan	Tctex-1		Tctex-1		NCLIV_065205
BasalBody	tgon	Tctex-1		Tctex-1		TGME49_201750
BasalBody	tgon	Tctex-1		Tctex-1		TGME49_217660
BasalBody	tgon	Tctex-1		Tctex-1		TGME49_247560
BasalBody	tgon	Tctex-1		Tctex-1		TGME49_278790
BasalBody	pber	Tctex-1		Tctex-1		PBANKA_082830
BasalBody	pber	Tctex-1		Tctex-1		PBANKA_090200
BasalBody	pber	Tctex-1		Tctex-1		PBANKA_093360
BasalBody	pber	Tctex-1		Tctex-1		PBANKA_123830
BasalBody	pyoe	Tctex-1		Tctex-1		PY17X_0831600
BasalBody	pyoe	Tctex-1		Tctex-1		PY17X_0903400
BasalBody	pyoe	Tctex-1		Tctex-1		PY17X_0935600
BasalBody	pyoe	Tctex-1		Tctex-1		PY17X_1241500
BasalBody	pcha	Tctex-1		Tctex-1		PCHAS_070320
BasalBody	pcha	Tctex-1		Tctex-1		PCHAS_082860
BasalBody	pcha	Tctex-1		Tctex-1		PCHAS_091070
BasalBody	pcha	Tctex-1		Tctex-1		PCHAS_123870
BasalBody	pviv	Tctex-1		Tctex-1		PVX_080075
BasalBody	pviv	Tctex-1		Tctex-1		PVX_091345
BasalBody	pviv	Tctex-1		Tctex-1		PVX_099815
BasalBody	pkno	Tctex-1		Tctex-1		PKH_072530
BasalBody	pkno	Tctex-1		Tctex-1		PKH_091120
BasalBody	pkno	Tctex-1		Tctex-1		PKH_100870
BasalBody	prei	Tctex-1		Tctex-1		PRCDC_0522600
BasalBody	prei	Tctex-1		Tctex-1		PRCDC_0925500
BasalBody	prei	Tctex-1		Tctex-1		PRCDC_1112500
BasalBody	prei	Tctex-1		Tctex-1		PRCDC_1145400
BasalBody	pfal	Tctex-1		Tctex-1		PF3D7_0523500
BasalBody	pfal	Tctex-1		Tctex-1		PF3D7_0927500
BasalBody	pfal	Tctex-1		Tctex-1		PF3D7_1114000
BasalBody	pfal	Tctex-1		Tctex-1		PF3D7_1147100
BasalBody	crei	TLP1				Cre12.g520650.t1.2		based on orthomcl clustering
BasalBody	cvel	TLP1				Cvel_4395.t1		based on orthomcl clustering
BasalBody	esil	TLP1				CBJ28901.1		based on orthomcl clustering
BasalBody	imul	TLP1				IMG5_144760		based on orthomcl clustering
BasalBody	ncan	TLP1				NCLIV_022700		based on orthomcl clustering
BasalBody	pber	TLP1				PBANKA_103610		based on orthomcl clustering
BasalBody	pcha	TLP1				PCHAS_103690		based on orthomcl clustering
BasalBody	pfal	TLP1				PF3D7_1406100		based on orthomcl clustering
BasalBody	pkno	TLP1				PKH_134080		based on orthomcl clustering
BasalBody	pmar	TLP1				XP_002780161.1		based on orthomcl clustering
BasalBody	pmar	TLP1				XP_002783061.1		based on orthomcl clustering
BasalBody	prei	TLP1				PRCDC_1405400		based on orthomcl clustering
BasalBody	ptri	TLP1				Phatr54048		based on orthomcl clustering
BasalBody	pult	TLP1				PYU1_T007652		based on orthomcl clustering
BasalBody	pviv	TLP1				PVX_086125		based on orthomcl clustering
BasalBody	pyoe	TLP1				PY17X_1038500		based on orthomcl clustering
BasalBody	smin	TLP1				symbB.v1.2.001475.t1		based on orthomcl clustering
BasalBody	smin	TLP1				symbB.v1.2.004304.t1		based on orthomcl clustering
BasalBody	smin	TLP1				symbB.v1.2.025770.t1		based on orthomcl clustering
BasalBody	tgon	TLP1				TGME49_202190		based on orthomcl clustering
BasalBody	tpse	TLP1				Thaps263643		based on orthomcl clustering
BasalBody	tthe	TLP1				EAR82772		based on orthomcl clustering
BasalBody	tthe	TLP1				EAR90133		based on orthomcl clustering
BasalBody	tthe	TLP1				EAR96843		based on orthomcl clustering
BasalBody	vbra	TLP1				Vbra_10984.t1		based on orthomcl clustering
BasalBody	vbra	TLP1				Vbra_14149.t1		based on orthomcl clustering
BasalBody	vbra	TLP1				Vbra_7559.t1		based on orthomcl clustering
BasalBody	chom	SAS6				Chro.80062		based on orthomcl clustering
BasalBody	cpar	SAS6				cgd8_490		based on orthomcl clustering
BasalBody	crei	SAS6				Cre12.g516950.t1.2		based on orthomcl clustering
BasalBody	cvel	SAS6				Cvel_2413.t1		based on orthomcl clustering
BasalBody	esil	SAS6				CBJ31062.1		based on orthomcl clustering
BasalBody	imul	SAS6				IMG5_187890		based on orthomcl clustering
BasalBody	ncan	SAS6				NCLIV_044630		based on orthomcl clustering
BasalBody	pber	SAS6				PBANKA_010620		based on orthomcl clustering
BasalBody	pcha	SAS6				PCHAS_010680		based on orthomcl clustering
BasalBody	pfal	SAS6				PF3D7_0607600		based on orthomcl clustering
BasalBody	pkno	SAS6				PKH_114170		based on orthomcl clustering
BasalBody	pmar	SAS6				XP_002771902.1		based on orthomcl clustering
BasalBody	pmar	SAS6				XP_002772161.1		based on orthomcl clustering
BasalBody	prei	SAS6				PRCDC_0606200		based on orthomcl clustering
BasalBody	pult	SAS6				PYU1_T004846		based on orthomcl clustering
BasalBody	pviv	SAS6				PVX_113545		based on orthomcl clustering
BasalBody	pyoe	SAS6				PY17X_0107700		based on orthomcl clustering
BasalBody	tgon	SAS6				TGME49_306430		based on orthomcl clustering
BasalBody	tpse	SAS6				Thaps23096		based on orthomcl clustering
BasalBody	tthe	SAS6				EAR99079		based on orthomcl clustering
BasalBody	tthe	SAS6				EAR99497		based on orthomcl clustering
BasalBody	vbra	SAS6				Vbra_12964.t1		based on orthomcl clustering
BasalBody	bbov	SAS6L				BBOV_II005300		based on orthomcl clustering
BasalBody	chom	SAS6L				Chro.40293		based on orthomcl clustering
BasalBody	cpar	SAS6L				cgd4_2610		based on orthomcl clustering
BasalBody	crei	SAS6L				Cre01.g048250.t1.2		based on orthomcl clustering
BasalBody	cvel	SAS6L				Cvel_532.t1		based on orthomcl clustering
BasalBody	esil	SAS6L				CBJ29513.1		based on orthomcl clustering
BasalBody	eten	SAS6L				ETH_00001760.1		based on orthomcl clustering
BasalBody	imul	SAS6L				IMG5_160400		based on orthomcl clustering
BasalBody	ncan	SAS6L				NCLIV_011960		based on orthomcl clustering
BasalBody	pber	SAS6L				PBANKA_141490		based on orthomcl clustering
BasalBody	pcha	SAS6L				PCHAS_141670		based on orthomcl clustering
BasalBody	pfal	SAS6L				PF3D7_1316400		based on orthomcl clustering
BasalBody	pkno	SAS6L				PKH_141560		based on orthomcl clustering
BasalBody	pmar	SAS6L				XP_002788417.1		based on orthomcl clustering
BasalBody	prei	SAS6L				PRCDC_1315400		based on orthomcl clustering
BasalBody	pult	SAS6L				PYU1_T004598		based on orthomcl clustering
BasalBody	pviv	SAS6L				PVX_122640		based on orthomcl clustering
BasalBody	pyoe	SAS6L				PY17X_1416600		based on orthomcl clustering
BasalBody	smin	SAS6L				symbB.v1.2.005486.t1		based on orthomcl clustering
BasalBody	tgon	SAS6L				TGME49_301420		based on orthomcl clustering
BasalBody	tthe	SAS6L				EAR96279		based on orthomcl clustering
BasalBody	tthe	SAS6L				EAR96419		based on orthomcl clustering
BasalBody	vbra	SAS6L				Vbra_20272.t1		based on orthomcl clustering
BasalBody	crei	SFA		SF-assemblin		Cre07.g332950.t1.2
BasalBody	pult	SFA		SF-assemblin		PYU1_T009530
BasalBody	esil	SFA		SF-assemblin		CBJ31109.1
BasalBody	esil	SFA		SF-assemblin		CBJ32434.1
BasalBody	ptri	SFA		SF-assemblin		Phatr50558
BasalBody	tpse	SFA		SF-assemblin		Thaps23177
BasalBody	tthe	SFA		SF-assemblin		EAS06694
BasalBody	tthe	SFA		SF-assemblin		EDK31990
BasalBody	imul	SFA		SF-assemblin		IMG5_026070
BasalBody	imul	SFA		SF-assemblin		IMG5_077940
BasalBody	imul	SFA		SF-assemblin		IMG5_160360
BasalBody	imul	SFA		SF-assemblin		IMG5_172770
BasalBody	imul	SFA		SF-assemblin		IMG5_180510
BasalBody	imul	SFA		SF-assemblin		IMG5_192870
BasalBody	pmar	SFA		SF-assemblin		XP_002764526.1
BasalBody	pmar	SFA		SF-assemblin		XP_002764527.1
BasalBody	pmar	SFA		SF-assemblin		XP_002788114.1
BasalBody	pmar	SFA		SF-assemblin		XP_002788194.1
BasalBody	smin	SFA		SF-assemblin		symbB.v1.2.003501.t1
BasalBody	smin	SFA		SF-assemblin		symbB.v1.2.009765.t1
BasalBody	smin	SFA		SF-assemblin		symbB.v1.2.012773.t1
BasalBody	smin	SFA		SF-assemblin		symbB.v1.2.020701.t1
BasalBody	cvel	SFA		SF-assemblin		Cvel_12806.t1
BasalBody	cvel	SFA		SF-assemblin		Cvel_16261.t1
BasalBody	cvel	SFA		SF-assemblin		Cvel_4756.t1
BasalBody	cvel	SFA		SF-assemblin		Cvel_6796.t1
BasalBody	vbra	SFA		SF-assemblin		Vbra_15012.t1
BasalBody	vbra	SFA		SF-assemblin		Vbra_17011.t1
BasalBody	vbra	SFA		SF-assemblin		Vbra_3068.t1
BasalBody	vbra	SFA		SF-assemblin		Vbra_7792.t1
BasalBody	chom	SFA		SF-assemblin		Chro.60417
BasalBody	cpar	SFA		SF-assemblin		cgd6_3620
BasalBody	eten	SFA		SF-assemblin		ETH_00005590.1
BasalBody	eten	SFA		SF-assemblin		ETH_00006855.1
BasalBody	eten	SFA		SF-assemblin		ETH_00031760.1
BasalBody	ncan	SFA		SF-assemblin		NCLIV_020000
BasalBody	ncan	SFA		SF-assemblin		NCLIV_060590
BasalBody	ncan	SFA		SF-assemblin		NCLIV_061500
BasalBody	tgon	SFA		SF-assemblin		TGME49_205670
BasalBody	tgon	SFA		SF-assemblin		TGME49_218880
BasalBody	tgon	SFA		SF-assemblin		TGME49_307840
BasalBody	bbov	SFA		SF-assemblin		BBOV_II003820
BasalBody	bbov	SFA		SF-assemblin		BBOV_IV010500
BasalBody	tpar	SFA		SF-assemblin		TP01_0676
BasalBody	tpar	SFA		SF-assemblin		TP04_0193
BasalBody	tann	SFA		SF-assemblin		TA02820
BasalBody	tann	SFA		SF-assemblin		TA07170
BasalBody	pber	SFA		SF-assemblin		PBANKA_101200
BasalBody	pber	SFA		SF-assemblin		PBANKA_122700
BasalBody	pyoe	SFA		SF-assemblin		PY17X_1013500
BasalBody	pyoe	SFA		SF-assemblin		PY17X_1230500
BasalBody	pcha	SFA		SF-assemblin		PCHAS_101280
BasalBody	pcha	SFA		SF-assemblin		PCHAS_122760
BasalBody	pviv	SFA		SF-assemblin		PVX_084900
BasalBody	pviv	SFA		SF-assemblin		PVX_093585
BasalBody	pkno	SFA		SF-assemblin		PKH_011510
BasalBody	pkno	SFA		SF-assemblin		PKH_131640
BasalBody	prei	SFA		SF-assemblin		PRCDC_0802800
BasalBody	prei	SFA		SF-assemblin		PRCDC_1432200
BasalBody	pfal	SFA		SF-assemblin		PF3D7_0803200
BasalBody	pfal	SFA		SF-assemblin		PF3D7_1432900
