# Supplementary material for: Chromerid genomes reveal the evolutionary path from photosynthetic algae to obligate intracellular parasites
Source: eLife. 2015 Jul 15;4:e06974. doi: 10.7554/eLife.06974 (PMC4501334; doi:10.7554/eLife.06974)
Supplement: Figure 3—source data 1. — Details regarding how these genes are defined and compiled are provided in the ‘Materials and methods’ section. DOI: http://dx.doi.org/10.7554/eLife.06974.016 [file elife06974s006.xlsx]

## Sheet: F3 - SD1
Category	Species	Subcategory1	Subcategory2	Pfam Domain	GeneName	GeneID	Description	NOTES/PUBMED
Extracellular	pfal	Exportome			Pfmc-2TM	PF3D7_0101300		PlasmoDB
Extracellular	pfal	Exportome			Pfmc-2TM	PF3D7_1100800		PlasmoDB
Extracellular	pfal	Exportome			Pfmc-2TM	PF3D7_0114100		PlasmoDB
Extracellular	pfal	Exportome			Pfmc-2TM	PF3D7_0222100		PlasmoDB
Extracellular	pfal	Exportome			Pfmc-2TM	PF3D7_0324100		PlasmoDB
Extracellular	pfal	Exportome			Pfmc-2TM	PF3D7_0601200		PlasmoDB
Extracellular	pfal	Exportome			Pfmc-2TM	PF3D7_0631400		PlasmoDB
Extracellular	pfal	Exportome			Pfmc-2TM	PF3D7_0700800		PlasmoDB
Extracellular	pfal	Exportome			Pfmc-2TM	PF3D7_0701600		PlasmoDB
Extracellular	pfal	Exportome			Pfmc-2TM	PF3D7_0713100		PlasmoDB
Extracellular	pfal	Exportome			Pfmc-2TM	PF3D7_1039700		PlasmoDB
Extracellular	pfal	Exportome			Pfmc-2TM	PF3D7_1101700		PlasmoDB
Extracellular	pfal	Exportome			rifin (RIF)	PF3D7_0100200		PlasmoDB
Extracellular	pfal	Exportome			rifin (RIF)	PF3D7_0100400		PlasmoDB
Extracellular	pfal	Exportome			rifin (RIF)	PF3D7_0100600		PlasmoDB
Extracellular	pfal	Exportome			rifin (RIF)	PF3D7_0100800		PlasmoDB
Extracellular	pfal	Exportome			rifin (RIF)	PF3D7_0100900		PlasmoDB
Extracellular	pfal	Exportome			rifin (RIF)	PF3D7_0101000		PlasmoDB
Extracellular	pfal	Exportome			rifin (RIF)	PF3D7_0101600		PlasmoDB
Extracellular	pfal	Exportome			stevor	PF3D7_0101800		PlasmoDB
Extracellular	pfal	Exportome			rifin (RIF)	PF3D7_0101900		PlasmoDB
Extracellular	pfal	Exportome			rifin (RIF)	PF3D7_0114700		PlasmoDB
Extracellular	pfal	Exportome			rifin (RIF)	PF3D7_0115200		PlasmoDB
Extracellular	pfal	Exportome			rifin (RIF)	PF3D7_0115300		PlasmoDB
Extracellular	pfal	Exportome			stevor	PF3D7_0115400		PlasmoDB
Extracellular	pfal	Exportome			rifin (RIF)	PF3D7_0115600		PlasmoDB
Extracellular	pfal	Exportome			rifin (RIF)	PF3D7_0200200		PlasmoDB
Extracellular	pfal	Exportome			stevor	PF3D7_0200400		PlasmoDB
Extracellular	pfal	Exportome			rifin (RIF)	PF3D7_0200500		PlasmoDB
Extracellular	pfal	Exportome			rifin (RIF)	PF3D7_0200600		PlasmoDB
Extracellular	pfal	Exportome			rifin (RIF)	PF3D7_0200700		PlasmoDB
Extracellular	pfal	Exportome			rifin (RIF)	PF3D7_0201000		PlasmoDB
Extracellular	pfal	Exportome			rifin (RIF)	PF3D7_0201200		PlasmoDB
Extracellular	pfal	Exportome			stevor	PF3D7_0201300		PlasmoDB
Extracellular	pfal	Exportome			stevor	PF3D7_0221400		PlasmoDB
Extracellular	pfal	Exportome			rifin (RIF)	PF3D7_0222500		PlasmoDB
Extracellular	pfal	Exportome			rifin (RIF)	PF3D7_0222600		PlasmoDB
Extracellular	pfal	Exportome			rifin (RIF)	PF3D7_0222700		PlasmoDB
Extracellular	pfal	Exportome			stevor	PF3D7_0222800		PlasmoDB
Extracellular	pfal	Exportome			rifin (RIF)	PF3D7_0223100		PlasmoDB
Extracellular	pfal	Exportome			rifin (RIF)	PF3D7_0223200		PlasmoDB
Extracellular	pfal	Exportome			rifin (RIF)	PF3D7_0223400		PlasmoDB
Extracellular	pfal	Exportome			rifin (RIF)	PF3D7_0300200		PlasmoDB
Extracellular	pfal	Exportome			stevor	PF3D7_0300400		PlasmoDB
Extracellular	pfal	Exportome			rifin (RIF)	PF3D7_0300500		PlasmoDB
Extracellular	pfal	Exportome			rifin (RIF)	PF3D7_0300700		PlasmoDB
Extracellular	pfal	Exportome			rifin (RIF)	PF3D7_0300800		PlasmoDB
Extracellular	pfal	Exportome			stevor-like	PF3D7_0300900		PlasmoDB
Extracellular	pfal	Exportome			rifin (RIF)	PF3D7_0324400		PlasmoDB
Extracellular	pfal	Exportome			rifin (RIF)	PF3D7_0324500		PlasmoDB
Extracellular	pfal	Exportome			stevor	PF3D7_0324600		PlasmoDB
Extracellular	pfal	Exportome			rifin (RIF)	PF3D7_0324800		PlasmoDB
Extracellular	pfal	Exportome			rifin (RIF)	PF3D7_0400300		PlasmoDB
Extracellular	pfal	Exportome			rifin (RIF)	PF3D7_0400500		PlasmoDB
Extracellular	pfal	Exportome			rifin (RIF)	PF3D7_0400700		PlasmoDB
Extracellular	pfal	Exportome			stevor	PF3D7_0400800		PlasmoDB
Extracellular	pfal	Exportome			rifin (RIF)	PF3D7_0400900		PlasmoDB
Extracellular	pfal	Exportome			rifin (RIF)	PF3D7_0401000		PlasmoDB
Extracellular	pfal	Exportome			rifin (RIF)	PF3D7_0401200		PlasmoDB
Extracellular	pfal	Exportome			rifin (RIF)	PF3D7_0401300		PlasmoDB
Extracellular	pfal	Exportome			rifin (RIF)	PF3D7_0401400		PlasmoDB
Extracellular	pfal	Exportome			rifin (RIF)	PF3D7_0401600		PlasmoDB
Extracellular	pfal	Exportome			stevor	PF3D7_0402600		PlasmoDB
Extracellular	pfal	Exportome			rifin (RIF)	PF3D7_0413200		PlasmoDB
Extracellular	pfal	Exportome			rifin (RIF)	PF3D7_0413300		PlasmoDB
Extracellular	pfal	Exportome			rifin (RIF)	PF3D7_0421200		PlasmoDB
Extracellular	pfal	Exportome			stevor	PF3D7_0425500		PlasmoDB
Extracellular	pfal	Exportome			rifin (RIF)	PF3D7_0425700		PlasmoDB
Extracellular	pfal	Exportome			rifin (RIF)	PF3D7_0425900		PlasmoDB
Extracellular	pfal	Exportome			rifin (RIF)	PF3D7_0500400		PlasmoDB
Extracellular	pfal	Exportome			rifin (RIF)	PF3D7_0500500		PlasmoDB
Extracellular	pfal	Exportome			rifin (RIF)	PF3D7_0532900		PlasmoDB
Extracellular	pfal	Exportome			rifin (RIF)	PF3D7_0600300		PlasmoDB
Extracellular	pfal	Exportome			rifin (RIF)	PF3D7_0600500		PlasmoDB
Extracellular	pfal	Exportome			rifin (RIF)	PF3D7_0600700		PlasmoDB
Extracellular	pfal	Exportome			stevor	PF3D7_0617600		PlasmoDB
Extracellular	pfal	Exportome			rifin (RIF)	PF3D7_0617700		PlasmoDB
Extracellular	pfal	Exportome			rifin (RIF)	PF3D7_0631800		PlasmoDB
Extracellular	pfal	Exportome			stevor	PF3D7_0631900		PlasmoDB
Extracellular	pfal	Exportome			rifin (RIF)	PF3D7_0632000		PlasmoDB
Extracellular	pfal	Exportome			rifin (RIF)	PF3D7_0632100		PlasmoDB
Extracellular	pfal	Exportome			rifin (RIF)	PF3D7_0632200		PlasmoDB
Extracellular	pfal	Exportome			rifin (RIF)	PF3D7_0632300		PlasmoDB
Extracellular	pfal	Exportome			rifin (RIF)	PF3D7_0632400		PlasmoDB
Extracellular	pfal	Exportome			rifin (RIF)	PF3D7_0632700		PlasmoDB
Extracellular	pfal	Exportome			rifin (RIF)	PF3D7_0700200		PlasmoDB
Extracellular	pfal	Exportome			rifin (RIF)	PF3D7_0700300		PlasmoDB
Extracellular	pfal	Exportome			stevor	PF3D7_0700400		PlasmoDB
Extracellular	pfal	Exportome			rifin (RIF)	PF3D7_0700500		PlasmoDB
Extracellular	pfal	Exportome			rifin (RIF)	PF3D7_0701100		PlasmoDB
Extracellular	pfal	Exportome			rifin (RIF)	PF3D7_0701800		PlasmoDB
Extracellular	pfal	Exportome			rifin (RIF)	PF3D7_0713000		PlasmoDB
Extracellular	pfal	Exportome			stevor	PF3D7_0732000		PlasmoDB
Extracellular	pfal	Exportome			rifin (RIF)	PF3D7_0732200		PlasmoDB
Extracellular	pfal	Exportome			rifin (RIF)	PF3D7_0732300		PlasmoDB
Extracellular	pfal	Exportome			rifin (RIF)	PF3D7_0732400		PlasmoDB
Extracellular	pfal	Exportome			rifin (RIF)	PF3D7_0732500		PlasmoDB
Extracellular	pfal	Exportome			rifin (RIF)	PF3D7_0732700		PlasmoDB
Extracellular	pfal	Exportome			rifin (RIF)	PF3D7_0732900		PlasmoDB
Extracellular	pfal	Exportome			rifin (RIF)	PF3D7_0800400		PlasmoDB
Extracellular	pfal	Exportome			rifin (RIF)	PF3D7_0800500		PlasmoDB
Extracellular	pfal	Exportome			rifin (RIF)	PF3D7_0808800		PlasmoDB
Extracellular	pfal	Exportome			rifin (RIF)	PF3D7_0808900		PlasmoDB
Extracellular	pfal	Exportome			stevor	PF3D7_0832000		PlasmoDB
Extracellular	pfal	Exportome			stevor	PF3D7_0832400		PlasmoDB
Extracellular	pfal	Exportome			rifin (RIF)	PF3D7_0832500		PlasmoDB
Extracellular	pfal	Exportome			rifin (RIF)	PF3D7_0832800		PlasmoDB
Extracellular	pfal	Exportome			stevor	PF3D7_0832900		PlasmoDB
Extracellular	pfal	Exportome			rifin (RIF)	PF3D7_0833000		PlasmoDB
Extracellular	pfal	Exportome			rifin (RIF)	PF3D7_0833100		PlasmoDB
Extracellular	pfal	Exportome			rifin (RIF)	PF3D7_0833200		PlasmoDB
Extracellular	pfal	Exportome			rifin (RIF)	PF3D7_0833400		PlasmoDB
Extracellular	pfal	Exportome			rifin (RIF)	PF3D7_0900200		PlasmoDB
Extracellular	pfal	Exportome			rifin (RIF)	PF3D7_0900300		PlasmoDB
Extracellular	pfal	Exportome			rifin (RIF)	PF3D7_0900400		PlasmoDB
Extracellular	pfal	Exportome			rifin (RIF)	PF3D7_0900500		PlasmoDB
Extracellular	pfal	Exportome			rifin (RIF)	PF3D7_0900600		PlasmoDB
Extracellular	pfal	Exportome			rifin (RIF)	PF3D7_0900700		PlasmoDB
Extracellular	pfal	Exportome			stevor	PF3D7_0900900		PlasmoDB
Extracellular	pfal	Exportome			rifin (RIF)	PF3D7_0901000		PlasmoDB
Extracellular	pfal	Exportome			rifin (RIF)	PF3D7_0901100		PlasmoDB
Extracellular	pfal	Exportome			rifin (RIF)	PF3D7_0901300		PlasmoDB
Extracellular	pfal	Exportome			rifin (RIF)	PF3D7_0901400		PlasmoDB
Extracellular	pfal	Exportome			rifin (RIF)	PF3D7_0901500		PlasmoDB
Extracellular	pfal	Exportome			stevor	PF3D7_0901600		PlasmoDB
Extracellular	pfal	Exportome			rifin (RIF)	PF3D7_0937300		PlasmoDB
Extracellular	pfal	Exportome			rifin (RIF)	PF3D7_0937400		PlasmoDB
Extracellular	pfal	Exportome			rifin (RIF)	PF3D7_0937500		PlasmoDB
Extracellular	pfal	Exportome			rifin (RIF)	PF3D7_0937700		PlasmoDB
Extracellular	pfal	Exportome			rifin (RIF)	PF3D7_1000200		PlasmoDB
Extracellular	pfal	Exportome			rifin (RIF)	PF3D7_1000300		PlasmoDB
Extracellular	pfal	Exportome			rifin (RIF)	PF3D7_1000400		PlasmoDB
Extracellular	pfal	Exportome			rifin (RIF)	PF3D7_1000500		PlasmoDB
Extracellular	pfal	Exportome			rifin (RIF)	PF3D7_1000600		PlasmoDB
Extracellular	pfal	Exportome			rifin (RIF)	PF3D7_1040000		PlasmoDB
Extracellular	pfal	Exportome			rifin (RIF)	PF3D7_1040100		PlasmoDB
Extracellular	pfal	Exportome			stevor	PF3D7_1040200		PlasmoDB
Extracellular	pfal	Exportome			rifin (RIF)	PF3D7_1040300		PlasmoDB
Extracellular	pfal	Exportome			rifin (RIF)	PF3D7_1040400		PlasmoDB
Extracellular	pfal	Exportome			rifin (RIF)	PF3D7_1040500		PlasmoDB
Extracellular	pfal	Exportome			rifin (RIF)	PF3D7_1040600		PlasmoDB
Extracellular	pfal	Exportome			rifin (RIF)	PF3D7_1040700		PlasmoDB
Extracellular	pfal	Exportome			rifin (RIF)	PF3D7_1040800		PlasmoDB
Extracellular	pfal	Exportome			rifin (RIF)	PF3D7_1040900		PlasmoDB
Extracellular	pfal	Exportome			rifin (RIF)	PF3D7_1041000		PlasmoDB
Extracellular	pfal	Exportome			rifin (RIF)	PF3D7_1041100		PlasmoDB
Extracellular	pfal	Exportome			rifin (RIF)	PF3D7_1041200		PlasmoDB
Extracellular	pfal	Exportome			rifin (RIF)	PF3D7_1100300		PlasmoDB
Extracellular	pfal	Exportome			rifin (RIF)	PF3D7_1100400		PlasmoDB
Extracellular	pfal	Exportome			rifin (RIF)	PF3D7_1100500		PlasmoDB
Extracellular	pfal	Exportome			rifin (RIF)	PF3D7_1101100		PlasmoDB
Extracellular	pfal	Exportome			rifin (RIF)	PF3D7_1101200		PlasmoDB
Extracellular	pfal	Exportome			rifin (RIF)	PF3D7_1101300		PlasmoDB
Extracellular	pfal	Exportome			rifin (RIF)	PF3D7_1149800		PlasmoDB
Extracellular	pfal	Exportome			stevor	PF3D7_1149900		PlasmoDB
Extracellular	pfal	Exportome			rifin (RIF)	PF3D7_1150000		PlasmoDB
Extracellular	pfal	Exportome			rifin (RIF)	PF3D7_1150200		PlasmoDB
Extracellular	pfal	Exportome			rifin (RIF)	PF3D7_1150300		PlasmoDB
Extracellular	pfal	Exportome			rifin (RIF)	PF3D7_1200200		PlasmoDB
Extracellular	pfal	Exportome			rifin (RIF)	PF3D7_1200300		PlasmoDB
Extracellular	pfal	Exportome			rifin (RIF)	PF3D7_1200500		PlasmoDB
Extracellular	pfal	Exportome			rifin (RIF)	PF3D7_1253700		PlasmoDB
Extracellular	pfal	Exportome			rifin (RIF)	PF3D7_1254000		PlasmoDB
Extracellular	pfal	Exportome			stevor	PF3D7_1254100		PlasmoDB
Extracellular	pfal	Exportome			rifin (RIF)	PF3D7_1254200		PlasmoDB
Extracellular	pfal	Exportome			stevor	PF3D7_1254300		PlasmoDB
Extracellular	pfal	Exportome			rifin (RIF)	PF3D7_1254400		PlasmoDB
Extracellular	pfal	Exportome			rifin (RIF)	PF3D7_1254500		PlasmoDB
Extracellular	pfal	Exportome			stevor	PF3D7_1254600		PlasmoDB
Extracellular	pfal	Exportome			rifin (RIF)	PF3D7_1254700		PlasmoDB
Extracellular	pfal	Exportome			rifin (RIF)	PF3D7_1254800		PlasmoDB
Extracellular	pfal	Exportome			rifin (RIF)	PF3D7_1255000		PlasmoDB
Extracellular	pfal	Exportome			rifin (RIF)	PF3D7_1255100		PlasmoDB
Extracellular	pfal	Exportome			rifin (RIF)	PF3D7_1300200		PlasmoDB
Extracellular	pfal	Exportome			rifin (RIF)	PF3D7_1300400		PlasmoDB
Extracellular	pfal	Exportome			rifin (RIF)	PF3D7_1300500		PlasmoDB
Extracellular	pfal	Exportome			rifin (RIF)	PF3D7_1300600		PlasmoDB
Extracellular	pfal	Exportome			rifin (RIF)	PF3D7_1300700		PlasmoDB
Extracellular	pfal	Exportome			stevor	PF3D7_1300900		PlasmoDB
Extracellular	pfal	Exportome			rifin (RIF)	PF3D7_1372600		PlasmoDB
Extracellular	pfal	Exportome			rifin (RIF)	PF3D7_1372700		PlasmoDB
Extracellular	pfal	Exportome			stevor	PF3D7_1372800		PlasmoDB
Extracellular	pfal	Exportome			rifin (RIF)	PF3D7_1373000		PlasmoDB
Extracellular	pfal	Exportome			rifin (RIF)	PF3D7_1373100		PlasmoDB
Extracellular	pfal	Exportome			rifin (RIF)	PF3D7_1373300		PlasmoDB
Extracellular	pfal	Exportome			rifin (RIF)	PF3D7_1373400		PlasmoDB
Extracellular	pfal	Exportome			rifin (RIF)	PF3D7_1400200		PlasmoDB
Extracellular	pfal	Exportome			rifin (RIF)	PF3D7_1400300		PlasmoDB
Extracellular	pfal	Exportome			rifin (RIF)	PF3D7_1400400		PlasmoDB
Extracellular	pfal	Exportome			rifin (RIF)	PF3D7_1400500		PlasmoDB
Extracellular	pfal	Exportome			rifin (RIF)	PF3D7_1400600		PlasmoDB
Extracellular	pfal	Exportome			stevor	PF3D7_1400700		PlasmoDB
Extracellular	pfal	Exportome			rifin (RIF)	PF3D7_1400800		PlasmoDB
Extracellular	pfal	Exportome			rifin (RIF)	PF3D7_1479400		PlasmoDB
Extracellular	pfal	Exportome			stevor	PF3D7_1479500		PlasmoDB
Extracellular	pfal	Exportome			rifin (RIF)	PF3D7_1479600		PlasmoDB
Extracellular	pfal	Exportome			rifin (RIF)	PF3D7_1479700		PlasmoDB
Extracellular	pfal	Exportome			rifin (RIF)	PF3D7_1479800		PlasmoDB
Extracellular	pfal	Exportome			stevor	PF3D7_1479900		PlasmoDB
Extracellular	pfal	Exportome			rifin (RIF)	PF3D7_1480000		PlasmoDB
Extracellular	pfal	Exportome			hyp17	PF3D7_1478600		PlasmoDB
Extracellular	pfal	Exportome			hyp8	PF3D7_1301700		PlasmoDB
Extracellular	pfal	Exportome			RESA	PF3D7_0102200	ring-infected erythrocyte surface antigen (RESA)	24284172
Extracellular	pfal	Exportome			RESA-like protein	PF3D7_0631300		PlasmoDB
Extracellular	pfal	Exportome			RESA-like protein	PF3D7_0601300	RESA-like protein	PlasmoDB
Extracellular	pfal	Exportome			RESA-like protein	PF3D7_0324000	RESA-like protein	PlasmoDB
Extracellular	pfal	Exportome			RESA-like protein	PF3D7_1038800	RESA-like protein with PHIST and DnaJ domains	PlasmoDB
Extracellular	pfal	Exportome			RESA-like protein	PF3D7_1201100	RESA-like protein with PHIST and DnaJ domains	PlasmoDB
Extracellular	pfal	Exportome			PHIST	PF3D7_0115100	Plasmodium exported protein (PHISTa), unknown function	PlasmoDB
Extracellular	pfal	Exportome			PHIST	PF3D7_0202100	Plasmodium exported protein (PHISTc), unknown function,liver stage associated protein 2 (LSAP2)	PlasmoDB
Extracellular	pfal	Exportome			PHIST	PF3D7_0219700	Plasmodium exported protein (PHISTc), unknown function (GEXP20)	PlasmoDB
Extracellular	pfal	Exportome			PHIST	PF3D7_0219800	Plasmodium exported protein (PHISTc), unknown function	PlasmoDB
Extracellular	pfal	Exportome			PHIST	PF3D7_0401800	Plasmodium exported protein (PHISTb), unknown function (PfD80)	PlasmoDB
Extracellular	pfal	Exportome			PHIST	PF3D7_0402000	Plasmodium exported protein (PHISTa), unknown function	PlasmoDB
Extracellular	pfal	Exportome			PHIST	PF3D7_0424000	Plasmodium exported protein (PHISTc), unknown function	PlasmoDB
Extracellular	pfal	Exportome			PHIST	PF3D7_0424600	Plasmodium exported protein (PHISTb), unknown function	PlasmoDB
Extracellular	pfal	Exportome			PHIST	PF3D7_0424900	Plasmodium exported protein (PHISTa), unknown function	PlasmoDB
Extracellular	pfal	Exportome			PHIST	PF3D7_0425400	Plasmodium exported protein (PHISTa), unknown function	PlasmoDB
Extracellular	pfal	Exportome			PHIST	PF3D7_0532200	Plasmodium exported protein (PHISTc), unknown function	PlasmoDB
Extracellular	pfal	Exportome			PHIST	PF3D7_0532300	Plasmodium exported protein (PHISTb), unknown function	PlasmoDB
Extracellular	pfal	Exportome			PHIST	PF3D7_0532400	Plasmodium exported protein (PHISTb), unknown function	PlasmoDB
Extracellular	pfal	Exportome			PHIST	PF3D7_0601500	Plasmodium exported protein (PHISTb), unknown function	PlasmoDB
Extracellular	pfal	Exportome			PHIST	PF3D7_0631100	Plasmodium exported protein (PHISTb), unknown function	PlasmoDB
Extracellular	pfal	Exportome			PHIST	PF3D7_0731100	Plasmodium exported protein (PHISTc), unknown function (GEXP11)	PlasmoDB
Extracellular	pfal	Exportome			PHIST	PF3D7_0732600	Plasmodium exported protein, unknown function, fragment	PlasmoDB
Extracellular	pfal	Exportome			PHIST	PF3D7_0800600	Plasmodium exported protein (PHISTa), unknown function	PlasmoDB
Extracellular	pfal	Exportome			PHIST	PF3D7_0801000	Plasmodium exported protein (PHISTc), unknown function	PlasmoDB
Extracellular	pfal	Exportome			PHIST	PF3D7_0830600	Plasmodium exported protein (PHISTc), unknown function	PlasmoDB
Extracellular	pfal	Exportome			PHIST	PF3D7_0831000	Plasmodium exported protein (PHISTb), unknown function (GEXP09)	PlasmoDB
Extracellular	pfal	Exportome			PHIST	PF3D7_0831500	Plasmodium exported protein (PHIST), unknown function	PlasmoDB
Extracellular	pfal	Exportome			PHIST	PF3D7_0832200	Plasmodium exported protein (PHISTa-like), unknown function	PlasmoDB
Extracellular	pfal	Exportome			PHIST	PF3D7_0832300	Plasmodium exported protein (PHISTa-like), unknown function	PlasmoDB
Extracellular	pfal	Exportome			PHIST	PF3D7_0936600	Plasmodium exported protein (PHISTb), unknown function (GEXP05)	PlasmoDB
Extracellular	pfal	Exportome			PHIST	PF3D7_0936800	Plasmodium exported protein (PHISTc), unknown function	PlasmoDB
Extracellular	pfal	Exportome			PHIST	PF3D7_0937000	Plasmodium exported protein (PHISTb), unknown function	PlasmoDB
Extracellular	pfal	Exportome			PHIST	PF3D7_1001300	Plasmodium exported protein (PHISTa), unknown function	PlasmoDB
Extracellular	pfal	Exportome			PHIST	PF3D7_1001700	Plasmodium exported protein (PHISTc), unknown function	PlasmoDB
Extracellular	pfal	Exportome			PHIST	PF3D7_1001800	Plasmodium exported protein (PHISTc), unknown function	PlasmoDB
Extracellular	pfal	Exportome			PHIST	PF3D7_1016500	Plasmodium exported protein (PHISTc), unknown function	PlasmoDB
Extracellular	pfal	Exportome			PHIST	PF3D7_1016700	Plasmodium exported protein (PHISTc), unknown function	PlasmoDB
Extracellular	pfal	Exportome			PHIST	PF3D7_1016800	Plasmodium exported protein (PHISTc), unknown function	PlasmoDB
Extracellular	pfal	Exportome			PHIST	PF3D7_1102500	Plasmodium exported protein (PHISTb), unknown function (GEXP02)	PlasmoDB
Extracellular	pfal	Exportome			PHIST	PF3D7_1149700	Plasmodium exported protein (PHISTa), unknown function	PlasmoDB
Extracellular	pfal	Exportome			PHIST	PF3D7_1200900	Plasmodium exported protein (PHISTc), unknown function	PlasmoDB
Extracellular	pfal	Exportome			PHIST	PF3D7_1201000	Plasmodium exported protein (PHISTb), unknown function	PlasmoDB
Extracellular	pfal	Exportome			PHIST	PF3D7_1252700	Plasmodium exported protein (PHISTb), unknown function	PlasmoDB
Extracellular	pfal	Exportome			PHIST	PF3D7_1252800	Plasmodium exported protein (PHISTb), unknown function	PlasmoDB
Extracellular	pfal	Exportome			PHIST	PF3D7_1253100	Plasmodium exported protein (PHISTa), unknown function	PlasmoDB
Extracellular	pfal	Exportome			PHIST	PF3D7_1253800	Plasmodium exported protein (PHISTa), unknown function	PlasmoDB
Extracellular	pfal	Exportome			PHIST	PF3D7_1301500	Plasmodium exported protein (PHISTa), unknown function	PlasmoDB
Extracellular	pfal	Exportome			PHIST	PF3D7_1372000	Plasmodium exported protein (PHISTa), unknown function	PlasmoDB
Extracellular	pfal	Exportome			PHIST	PF3D7_1372100	Plasmodium exported protein (PHISTb), unknown function (GEXP04)	PlasmoDB
Extracellular	pfal	Exportome			PHIST	PF3D7_1372300	Plasmodium exported protein (PHIST), unknown function	PlasmoDB
Extracellular	pfal	Exportome			PHIST	PF3D7_1401600	Plasmodium exported protein (PHISTb), unknown function	PlasmoDB
Extracellular	pfal	Exportome			PHIST	PF3D7_1476200	Plasmodium exported protein (PHISTb), unknown function	PlasmoDB
Extracellular	pfal	Exportome			PHIST	PF3D7_1476300	Plasmodium exported protein (PHISTb), unknown function	PlasmoDB
Extracellular	pfal	Exportome			PHIST	PF3D7_1477100	Plasmodium exported protein (hyp6), unknown function	PlasmoDB
Extracellular	pfal	Exportome			PHIST	PF3D7_1477500	Plasmodium exported protein (PHISTb), unknown function	PlasmoDB
Extracellular	pfal	Exportome			PHIST	PF3D7_1478000	Plasmodium exported protein (PHISTa), unknown function (GEXP17)	PlasmoDB
Extracellular	pfal	Exportome			PHIST	PF3D7_1479200	Plasmodium exported protein (PHISTa), unknown function	PlasmoDB
Extracellular	pfal	Exportome			VAR	PF3D7_0100100	erythrocyte membrane protein 1, PfEMP1 (VAR)	PlasmoDB
Extracellular	pfal	Exportome			VAR	PF3D7_0100300	erythrocyte membrane protein 1, PfEMP1 (VAR)	PlasmoDB
Extracellular	pfal	Exportome			VAR	PF3D7_0115700	erythrocyte membrane protein 1, PfEMP1 (VAR)	PlasmoDB
Extracellular	pfal	Exportome			VAR	PF3D7_0200100	erythrocyte membrane protein 1, PfEMP1 (VAR)	PlasmoDB
Extracellular	pfal	Exportome			VAR	PF3D7_0223500	erythrocyte membrane protein 1, PfEMP1 (VAR)	PlasmoDB
Extracellular	pfal	Exportome			VAR	PF3D7_0300100	erythrocyte membrane protein 1, PfEMP1 (VAR)	PlasmoDB
Extracellular	pfal	Exportome			VAR	PF3D7_0324900	erythrocyte membrane protein 1, PfEMP1 (VAR)	PlasmoDB
Extracellular	pfal	Exportome			VAR	PF3D7_0400100	erythrocyte membrane protein 1, PfEMP1 (VAR)	PlasmoDB
Extracellular	pfal	Exportome			VAR	PF3D7_0400400	erythrocyte membrane protein 1, PfEMP1 (VAR)	PlasmoDB
Extracellular	pfal	Exportome			VAR	PF3D7_0412400	erythrocyte membrane protein 1, PfEMP1 (VAR)	PlasmoDB
Extracellular	pfal	Exportome			VAR	PF3D7_0412700	erythrocyte membrane protein 1, PfEMP1 (VAR)	PlasmoDB
Extracellular	pfal	Exportome			VAR	PF3D7_0412900	erythrocyte membrane protein 1, PfEMP1 (VAR)	PlasmoDB
Extracellular	pfal	Exportome			VAR	PF3D7_0413100	erythrocyte membrane protein 1, PfEMP1 (VAR)	PlasmoDB
Extracellular	pfal	Exportome			VAR	PF3D7_0420700	erythrocyte membrane protein 1, PfEMP1 (VAR)	PlasmoDB
Extracellular	pfal	Exportome			VAR	PF3D7_0420900	erythrocyte membrane protein 1, PfEMP1 (VAR)	PlasmoDB
Extracellular	pfal	Exportome			VAR	PF3D7_0421100	erythrocyte membrane protein 1, PfEMP1 (VAR)	PlasmoDB
Extracellular	pfal	Exportome			VAR	PF3D7_0421300	erythrocyte membrane protein 1, PfEMP1 (VAR)	PlasmoDB
Extracellular	pfal	Exportome			VAR	PF3D7_0425800	erythrocyte membrane protein 1, PfEMP1 (VAR)	PlasmoDB
Extracellular	pfal	Exportome			VAR	PF3D7_0426000	erythrocyte membrane protein 1, PfEMP1 (VAR)	PlasmoDB
Extracellular	pfal	Exportome			VAR	PF3D7_0500100	erythrocyte membrane protein 1, PfEMP1 (VAR)	PlasmoDB
Extracellular	pfal	Exportome			VAR	PF3D7_0600200	erythrocyte membrane protein 1, PfEMP1 (VAR)	PlasmoDB
Extracellular	pfal	Exportome			VAR	PF3D7_0600400	erythrocyte membrane protein 1, PfEMP1 (VAR)	PlasmoDB
Extracellular	pfal	Exportome				PF3D7_0609700	conserved Plasmodium protein, unknown function	PlasmoDB
Extracellular	pfal	Exportome			VAR	PF3D7_0617400	erythrocyte membrane protein 1, PfEMP1 (VAR)	PlasmoDB
Extracellular	pfal	Exportome			VAR	PF3D7_0632500	erythrocyte membrane protein 1, PfEMP1 (VAR)	PlasmoDB
Extracellular	pfal	Exportome			VAR	PF3D7_0632800	erythrocyte membrane protein 1, PfEMP1 (VAR)	PlasmoDB
Extracellular	pfal	Exportome			VAR	PF3D7_0700100	erythrocyte membrane protein 1, PfEMP1 (VAR)	PlasmoDB
Extracellular	pfal	Exportome			VAR	PF3D7_0711700	erythrocyte membrane protein 1, PfEMP1 (VAR)	PlasmoDB
Extracellular	pfal	Exportome			VAR	PF3D7_0712000	erythrocyte membrane protein 1, PfEMP1 (VAR)	PlasmoDB
Extracellular	pfal	Exportome			VAR	PF3D7_0712300	erythrocyte membrane protein 1, PfEMP1 (VAR)	PlasmoDB
Extracellular	pfal	Exportome			VAR	PF3D7_0712400	erythrocyte membrane protein 1, PfEMP1 (VAR)	PlasmoDB
Extracellular	pfal	Exportome			VAR	PF3D7_0712600	erythrocyte membrane protein 1, PfEMP1 (VAR)	PlasmoDB
Extracellular	pfal	Exportome			VAR	PF3D7_0712800	erythrocyte membrane protein 1, PfEMP1 (VAR)	PlasmoDB
Extracellular	pfal	Exportome			VAR	PF3D7_0712900	erythrocyte membrane protein 1, PfEMP1 (VAR)	PlasmoDB
Extracellular	pfal	Exportome			VAR	PF3D7_0733000	erythrocyte membrane protein 1, PfEMP1 (VAR)	PlasmoDB
Extracellular	pfal	Exportome			VAR	PF3D7_0800100	erythrocyte membrane protein 1, PfEMP1 (VAR)	PlasmoDB
Extracellular	pfal	Exportome			VAR	PF3D7_0800200	erythrocyte membrane protein 1, PfEMP1 (VAR)	PlasmoDB
Extracellular	pfal	Exportome			VAR	PF3D7_0800300	erythrocyte membrane protein 1, PfEMP1 (VAR)	PlasmoDB
Extracellular	pfal	Exportome			VAR	PF3D7_0808600	erythrocyte membrane protein 1, PfEMP1 (VAR)	PlasmoDB
Extracellular	pfal	Exportome			VAR	PF3D7_0808700	erythrocyte membrane protein 1, PfEMP1 (VAR)	PlasmoDB
Extracellular	pfal	Exportome			VAR	PF3D7_0809100	erythrocyte membrane protein 1, PfEMP1 (VAR)	PlasmoDB
Extracellular	pfal	Exportome			VAR	PF3D7_0833500	erythrocyte membrane protein 1, PfEMP1 (VAR)	PlasmoDB
Extracellular	pfal	Exportome			VAR	PF3D7_0900100	erythrocyte membrane protein 1, PfEMP1 (VAR)	PlasmoDB
Extracellular	pfal	Exportome			VAR	PF3D7_0937600	erythrocyte membrane protein 1, PfEMP1 (VAR)	PlasmoDB
Extracellular	pfal	Exportome			VAR	PF3D7_0937800	erythrocyte membrane protein 1, PfEMP1 (VAR)	PlasmoDB
Extracellular	pfal	Exportome			VAR	PF3D7_1000100	erythrocyte membrane protein 1, PfEMP1 (VAR)	PlasmoDB
Extracellular	pfal	Exportome			VAR	PF3D7_1041300	erythrocyte membrane protein 1, PfEMP1 (VAR)	PlasmoDB
Extracellular	pfal	Exportome			VAR	PF3D7_1100100	erythrocyte membrane protein 1, PfEMP1 (VAR)	PlasmoDB
Extracellular	pfal	Exportome			VAR	PF3D7_1100200	erythrocyte membrane protein 1, PfEMP1 (VAR)	PlasmoDB
Extracellular	pfal	Exportome				PF3D7_1133700	conserved Plasmodium protein, unknown function	PlasmoDB
Extracellular	pfal	Exportome			VAR	PF3D7_1150400	erythrocyte membrane protein 1, PfEMP1 (VAR)	PlasmoDB
Extracellular	pfal	Exportome			VAR	PF3D7_1200100	erythrocyte membrane protein 1, PfEMP1 (VAR)	PlasmoDB
Extracellular	pfal	Exportome			VAR	PF3D7_1200400	erythrocyte membrane protein 1, PfEMP1 (VAR)	PlasmoDB
Extracellular	pfal	Exportome			VAR2CSA	PF3D7_1200600	erythrocyte membrane protein 1, PfEMP1 (VAR2CSA)	PlasmoDB
Extracellular	pfal	Exportome			VAR	PF3D7_1219300	erythrocyte membrane protein 1, PfEMP1 (VAR)	PlasmoDB
Extracellular	pfal	Exportome			VAR	PF3D7_1240300	erythrocyte membrane protein 1, PfEMP1 (VAR)	PlasmoDB
Extracellular	pfal	Exportome			VAR	PF3D7_1240400	erythrocyte membrane protein 1, PfEMP1 (VAR)	PlasmoDB
Extracellular	pfal	Exportome			VAR	PF3D7_1240600	erythrocyte membrane protein 1, PfEMP1 (VAR)	PlasmoDB
Extracellular	pfal	Exportome			VAR	PF3D7_1240900	erythrocyte membrane protein 1, PfEMP1 (VAR)	PlasmoDB
Extracellular	pfal	Exportome			VAR	PF3D7_1255200	erythrocyte membrane protein 1, PfEMP1 (VAR)	PlasmoDB
Extracellular	pfal	Exportome			VAR	PF3D7_1300100	erythrocyte membrane protein 1, PfEMP1 (VAR)	PlasmoDB
Extracellular	pfal	Exportome			VAR	PF3D7_1300300	erythrocyte membrane protein 1, PfEMP1 (VAR)	PlasmoDB
Extracellular	pfal	Exportome			VAR-like	PF3D7_1300800	erythrocyte membrane protein 1-like (VAR-like)	PlasmoDB
Extracellular	pfal	Exportome			VAR	PF3D7_1373500	erythrocyte membrane protein 1, PfEMP1 (VAR)	PlasmoDB
Extracellular	pfal	Exportome			REX1	PF3D7_0935900	ring-exported protein 1	24284172
Extracellular	pfal	Exportome			REX2	PF3D7_0936000	ring-exported protein 2	24284172
Extracellular	pfal	Exportome			SBP1	PF3D7_0501300	skeleton-binding protein 1	24284172
Extracellular	pfal	Exportome			MAHRP1	PF3D7_1370300	membrane associated histidine-rich protein	24284172
Extracellular	pfal	Exportome				PF3D7_0501000	Plasmodium exported protein	24284172
Extracellular	pfal	Exportome			SEMP1	PF3D7_0702400	small exported membrane protein 1	24284172
Extracellular	pfal	Exportome			EPF4	PF3D7_0101100	exported protein family 4 (EPF4)	24284172
Extracellular	pfal	Exportome			EMP3	PF3D7_0201900	erythrocyte membrane protein 3 (EMP3)	24284172
Extracellular	pfal	Exportome			KAHRP	PF3D7_0202000	knob-associated histidine-rich protein (KAHRP)	24284172
Extracellular	pfal	Exportome			PTP1	PF3D7_0202200	EMP1-trafficking protein (PTP1)	24284172
Extracellular	pfal	Exportome			PIESP1	PF3D7_0310400	parasite-infected erythrocyte surface protein (PIESP1)	24284172
Extracellular	pfal	Exportome			SURF4.1	PF3D7_0402200	surface-associated interspersed protein 4.1 (SURFIN 4.1), pseudogene (SURF4.1)	24284172
Extracellular	pfal	Exportome			GEXP18	PF3D7_0402400	Plasmodium exported protein, unknown function (GEXP18)	24284172
Extracellular	pfal	Exportome			SURF4.2	PF3D7_0424400	surface-associated interspersed protein 4.2 (SURFIN 4.2) (SURF4.2)	24284172
Extracellular	pfal	Exportome	FIKK		FIKK1	PF3D7_0102600	serine/threonine protein kinase, FIKK family (FIKK1)	PlasmoDB
Extracellular	pfal	Exportome	FIKK		FIKK3	PF3D7_0301200	serine/threonine protein kinase, FIKK family (FIKK3)	PlasmoDB
Extracellular	pfal	Exportome	FIKK		FIKK4.1	PF3D7_0424500	serine/threonine protein kinase, FIKK family (FIKK4.1)	PlasmoDB
Extracellular	pfal	Exportome	FIKK		FIKK4.2	PF3D7_0424700	serine/threonine protein kinase, FIKK family (FIKK4.2)	PlasmoDB
Extracellular	pfal	Exportome	FIKK		FIKK5	PF3D7_0500900	serine/threonine protein kinase, FIKK family (FIKK5)	PlasmoDB
Extracellular	pfal	Exportome	FIKK		FIKK7.1	PF3D7_0726200	serine/threonine protein kinase, FIKK family (FIKK7.1)	PlasmoDB
Extracellular	pfal	Exportome	FIKK		FIKK8	PF3D7_0805700	serine/threonine protein kinase, FIKK family (FIKK8)	PlasmoDB
Extracellular	pfal	Exportome	FIKK		FIKK9.1	PF3D7_0902000	serine/threonine protein kinase, FIKK family (FIKK9.1)	PlasmoDB
Extracellular	pfal	Exportome	FIKK		FIKK9.2	PF3D7_0902100	serine/threonine protein kinase, FIKK family (FIKK9.2)	PlasmoDB
Extracellular	pfal	Exportome	FIKK		FIKK9.3	PF3D7_0902200	serine/threonine protein kinase, FIKK family (FIKK9.3)	PlasmoDB
Extracellular	pfal	Exportome	FIKK		FIKK9.4	PF3D7_0902300	serine/threonine protein kinase, FIKK family (FIKK9.4)	PlasmoDB
Extracellular	pfal	Exportome	FIKK		FIKK9.5	PF3D7_0902400	serine/threonine protein kinase, FIKK family (FIKK9.5)	PlasmoDB
Extracellular	pfal	Exportome	FIKK		FIKK9.6	PF3D7_0902500	serine/threonine protein kinase, FIKK family (FIKK9.6)	PlasmoDB
Extracellular	pfal	Exportome	FIKK		FIKK9.7	PF3D7_0902600	serine/threonine protein kinase, FIKK family (FIKK9.7)	PlasmoDB
Extracellular	pfal	Exportome	FIKK		FIKK10.1	PF3D7_1016400	serine/threonine protein kinase, FIKK family (FIKK10.1)	PlasmoDB
Extracellular	pfal	Exportome	FIKK		FIKK10.2	PF3D7_1039000	serine/threonine protein kinase, FIKK family (FIKK10.2)	PlasmoDB
Extracellular	pfal	Exportome	FIKK		FIKK11	PF3D7_1149300	serine/threonine protein kinase, FIKK family (FIKK11)	PlasmoDB
Extracellular	pfal	Exportome	FIKK		FIKK12	PF3D7_1200800	serine/threonine protein kinase, FIKK family (FIKK12)	PlasmoDB
Extracellular	pfal	Exportome	FIKK			PF3D7_1371700	serine/threonine protein kinase, FIKK family	PlasmoDB
Extracellular	pfal	Exportome	MESA		MESA	PF3D7_0500800	mature parasite-infected erythrocyte surface antigen,erythrocyte membrane protein 2 (MESA)	24284172
Extracellular	pfal	Exportome			PIESP2	PF3D7_0501200	parasite-infected erythrocyte surface protein (PIESP2)	24284172
Extracellular	pfal	Exportome				PF3D7_0601900	conserved Plasmodium protein, unknown function	24284172
Extracellular	pfal	Exportome			TEX1	PF3D7_0603400	trophozoite exported protein 1 (TEX1)	24284172
Extracellular	pfal	Exportome			EPF3	PF3D7_0631500	exported protein family 3 (EPF3)	24284172
Extracellular	pfal	Exportome			STARP	PF3D7_0702300	sporozoite threonine and asparagine-rich protein (STARP)	24284172
Extracellular	pfal	Exportome				PF3D7_0702500	Plasmodium exported protein, unknown function	24284172
Extracellular	pfal	Exportome			EST	PF3D7_0718100	exported serine/threonine protein kinase (EST)	24284172
Extracellular	pfal	Exportome				PF3D7_0830400	conserved Plasmodium protein, unknown function	24284172
Extracellular	pfal	Exportome			TryThrA	PF3D7_0830500	tryptophan/threonine-rich antigen (TryThrA)	24284172
Extracellular	pfal	Exportome			PfJ23	PF3D7_1001900	Plasmodium exported protein (hyp16), unknown function (PfJ23)	24284172
Extracellular	pfal	Exportome			ETRAMP10.2	PF3D7_1033200	early transcribed membrane protein 10.2 (ETRAMP10.2)	24284172
Extracellular	pfal	Exportome			EPF1	PF3D7_1101800	exported protein family 1 (EPF1)	24284172
Extracellular	pfal	Exportome				PF3D7_1148900	Plasmodium exported protein, unknown function	24284172
Extracellular	pfal	Exportome			Pf332	PF3D7_1149000	antigen 332, DBL-like protein (Pf332)	24284172
Extracellular	pfal	Exportome			LSAP1	PF3D7_1201300	liver stage associated protein 1 (LSAP1)	24284172
Extracellular	pfal	Exportome				PF3D7_1252300	conserved Plasmodium protein, unknown function	24284172
Extracellular	pfal	Exportome			MSRP6	PF3D7_1334500	MSP7-like protein (MSRP6)	24284172
Extracellular	pfal	Exportome				PF3D7_1353100	Plasmodium exported protein, unknown function	24284172
Extracellular	pfal	Exportome	CLAG		CLAG2	PF3D7_0220800	cytoadherence linked asexual protein 2 (CLAG2)	24284172, 23776179
Extracellular	pfal	Exportome	CLAG		CLAG3.2	PF3D7_0302200	cytoadherence linked asexual protein 3.2 (CLAG3.2)	24284172, 23776179
Extracellular	pfal	Exportome	CLAG		CLAG3.1	PF3D7_0302500	cytoadherence linked asexual protein 3.1 (CLAG3.1)	24284172, 23776179
Extracellular	pfal	Exportome	CLAG		CLAG9	PF3D7_0935800		24284172
Extracellular	pfal	Exportome	HSP		HSP40	PF3D7_0113700	heat shock protein 40, type II (HSP40)	24284172
Extracellular	pfal	Exportome	HSP		HSP40	PF3D7_0501100	heat shock protein 40, type II (HSP40)	24284172
Extracellular	pfal	Exportome			SIAP2	PF3D7_0830300	sporozoite invasion-associated protein 2 (SIAP2)	24284172
Extracellular	pfal	Exportome	HSP		HSP70-x	PF3D7_0831700	heat shock protein 70 (HSP70-x)	24284172
Extracellular	pfal	Exportome			REX3	PF3D7_0936300	ring-exported protein 3 (REX3)	24284172
Extracellular	pfal	Exportome			GBP	PF3D7_1016300	glycophorin binding protein (GBP)	24284172
Extracellular	pfal	Exportome	surface		MSRP5	PF3D7_1334300	MSP7-like protein (MSRP5)	24284172
Extracellular	pfal	Exportome	surface		MSRP7	PF3D7_1334700	MSP7-like protein (MSRP7)	24284172
Extracellular	pfal	Exportome	membrane-associated		MAHRP2	PF3D7_1353200	membrane associated histidine-rich protein (MAHRP2)	24284172
Extracellular	pfal	Exportome				PF3D7_1404800	conserved Plasmodium protein, unknown function	24284172
Extracellular	pfal	Exportome	protease		FP1	PF3D7_1458000	cysteine proteinase falcipain 1 (FP1)
Extracellular	tgon	Exportome	phosphatase		PP2CHN	TGME49_282055	protein phosphatase PP2C-hn (PP2CHN)
Extracellular	tgon	Exportome	rhoptry		ROP16	TGME49_262730	rhoptry protein ROP16 (ROP16)
Extracellular	tgon	Exportome	rhoptry		ROP18	TGME49_205250	rhoptry protein ROP18 (ROP18)	23589877
Extracellular	tgon	Exportome	dense granule		GRA2	TGME49_027620	dense granule protein GRA2 (GRA2)	19885333
Extracellular	tgon	Exportome	dense granule		GRA3	TGME49_227280	dense granule protein GRA3 (GRA3)	19885333
Extracellular	tgon	Exportome	dense granule		GRA7	TGME49_203310	dense granule protein GRA7 (GRA7)	19885333
Extracellular	tgon	Exportome	dense granule		GRA15	TGME49_275470	dense granule protein GRA15 (GRA15)	21199955
Extracellular	tgon	Exportome	dense granule		GRA16	TGME49_208830	hypothetical protein	23601110
Extracellular	tgon	Exportome	dense granule		GRA24	TGME49_230180	hypothetical protein	24043761
Extracellular	tgon	Exportome	dense granule		GRA25	TGME49_290700	hypothetical protein	24711568
Extracellular	pfal	others	SERA		SERA3	PF3D7_0207800	serine repeat antigen 3 (SERA3)	16497586
Extracellular	pfal	others	SERA		SERA5	PF3D7_0207600	serine repeat antigen 5 (SERA5)	23776179
Extracellular	pfal	others	SERA		SERA6	PF3D7_0207500	serine repeat antigen 6 (SERA6)	16497586
Extracellular	pfal	others	SERA		SERA8	PF3D7_0207300	serine repeat antigen 8 (SERA8)	18835222
Extracellular	pfal	others	SERA		SERA4	PF3D7_0207700	serine repeat antigen 4 (SERA4)	23776179
Extracellular	pfal	others	PV		S-antigen	PF3D7_1035200	S-antigen	23776179
Extracellular	pfal	others	surface		MSP2	PF3D7_0206800	merozoite surface protein 2 (MSP2)	23776179
Extracellular	pfal	others	surface		MSP4	PF3D7_0207000	merozoite surface protein 4 (MSP4)	23776179
Extracellular	pfal	others	6-cystein-protein		P-38	PF3D7_0508000	6-cysteine protein (P38)	23776179, 16203726
Extracellular	pfal	others	6-cystein-protein		P12	PF3D7_0612700	6-cysteine protein (P12)	23776179
Extracellular	pfal	others	6-cystein-protein		P12p	PF3D7_0612800	6-cysteine protein (P12p)	23776179
Extracellular	pfal	others	surface		MSP10	PF3D7_0620400	merozoite surface protein 10 (MSP10)	23776179
Extracellular	pfal	others	surface		MSP1	PF3D7_0930300	merozoite surface protein 1 (MSP1)	23776179
Extracellular	pfal	others	6-cystein-protein		Pf92	PF3D7_1364100	cysteine-rich surface protein (Pf92)	23776179
Extracellular	pfal	others	surface		MSP5	PF3D7_0206900	merozoite surface protein 5 (MSP5)
Extracellular	pfal	others	surface		MSP8	PF3D7_0502400	ring-stage membrane protein 1,merozoite surface protein 8 (MSP8)
Extracellular	pfal	others	6-cystein-protein		P41	PF3D7_0404900	6-cysteine protein (P41)	23776179
Extracellular	pfal	others	protease		ROM4	PF3D7_0506900	rhomboid protease ROM4 (ROM4)	23776179
Extracellular	pfal	others			GLURP	PF3D7_1035300	glutamate-rich protein (GLURP)	23776179
Extracellular	pfal	others	surface		MSP3	PF3D7_1035400	merozoite surface protein 3 (MSP3)	23776179
Extracellular	pfal	others	surface		MSP6	PF3D7_1035500	merozoite surface protein 6 (MSP6)	23776179
Extracellular	pfal	others	surface		H101	PF3D7_1035600	merozoite surface protein (H101)	23776179
Extracellular	pfal	others	surface		DBLMSP	PF3D7_1035700	duffy binding-like merozoite surface protein (DBLMSP)	23776179
Extracellular	pfal	others	surface		M712	PF3D7_1035800	probable protein, unknown function (M712)	23776179
Extracellular	pfal	others	surface		MSP11	PF3D7_1036000	merozoite surface protein (MSP11)	23776179
Extracellular	pfal	others	surface		DBLMSP2	PF3D7_1036300	merozoite surface protein (DBLMSP2)	23776179
Extracellular	pfal	others	surface		MSRP2	PF3D7_1334800	MSP7-like protein (MSRP2)	23776179
Extracellular	pfal	others	surface		MSRP1	PF3D7_1335000	MSP7-like protein (MSRP1)	23776179
Extracellular	pfal	others	surface		MSP7	PF3D7_1335100	merozoite surface protein 7 (MSP7)	23776179
Extracellular	pfal	others	surface		MSP9/ABRA	PF3D7_1228600	merozoite surface protein 9 (MSP9)	16497586
Extracellular	pfal	others	surface		HYP (hypothetical)	PF3D7_0210600	conserved Plasmodium protein, unknown function	23776179
Extracellular	pfal	others	surface		CSP	PF3D7_0304600	circumsporozoite (CS) protein (CSP)	23776179
Extracellular	pfal	others			HYP (hypothetical)	PF3D7_1012200	conserved Plasmodium protein, unknown function	23776179
Extracellular	pfal	others	nuclease		HYP	PF3D7_1412000	p1/s1 nuclease, putative	23776179
Extracellular	pfal	others	surface		Pf113	PF3D7_1420700	surface protein, Pf113 (Pf113)	23776179
Extracellular	pfal	others	surface		Stomatin	PF3D7_0318100	stomatin-like protein	23570755
Extracellular	pfal	others	nuclease			PF3D7_1412000	p1/s1 nuclease, putative	PlasmoDB
Extracellular	pfal	others	6-cystein-protein			PF3D7_0208900	6-cysteine protein (P230p)	geneDB
Extracellular	pfal	others	6-cystein-protein			PF3D7_0209000	6-cysteine protein (P230)
Extracellular	pfal	others	6-cystein-protein			PF3D7_0317100	6-cysteine protein (B9)
Extracellular	pfal	others	6-cystein-protein			PF3D7_0404400	6-cysteine protein (P36)
Extracellular	pfal	others	6-cystein-protein			PF3D7_0404500	6-cysteine protein (P52)
Extracellular	pfal	others	6-cystein-protein			PF3D7_0404900	6-cysteine protein (P41)
Extracellular	pfal	others	6-cystein-protein			PF3D7_0405300	liver specific protein 2, putative (LISP2)
Extracellular	pfal	others	6-cystein-protein			PF3D7_0508000	6-cysteine protein (P38)
Extracellular	pfal	others	6-cystein-protein			PF3D7_0513700	secreted ookinete protein, putative,6-cysteine protein (PSOP12)
Extracellular	pfal	others	6-cystein-protein			PF3D7_0612700	6-cysteine protein (P12)
Extracellular	pfal	others	6-cystein-protein			PF3D7_0612800	6-cysteine protein (P12p)
Extracellular	pfal	others	6-cystein-protein			PF3D7_1346700	6-cysteine protein (P48/45)
Extracellular	pfal	others	6-cystein-protein			PF3D7_1346800	6-cysteine protein (P47)
Extracellular	pfal	others	6-cystein-protein			PF3D7_1364100	6-cysteine protein (P92)
Extracellular	pfal	others	surface		TRAP	PF3D7_1335900	sporozoite surface protein 2 (TRAP)
Extracellular	pfal	others	protease		ROM1	PF3D7_1114100	rhomboid protease ROM1 (ROM1)	23776179
Extracellular	pfal	others	microneme		CyRPA	PF3D7_0423800	cysteine-rich protective antigen (CyRPA)	23776179
Extracellular	pfal	others	microneme		CelTOS	PF3D7_1216600	cell traversal protein for ookinetes and sporozoites (CelTOS)
Extracellular	pfal	others	microneme		CTRP	PF3D7_0315200	circumsporozoite- and TRAP-related protein (CTRP)
Extracellular	pfal	others	microneme		SPECT	PF3D7_1342500	sporozoite protein essential for cell traversal (SPECT)
Extracellular	pfal	others	microneme		SPECT2	PF3D7_0408700	perforin like protein 1,sporozoite micronemal protein essential for cell traversal (SPECT2)
Extracellular	pfal	others	microneme		PPLP3	PF3D7_0923300	perforin like protein 3 (PPLP3)	15520375
Extracellular	pfal	others	microneme		SOAP	PF3D7_1404300	secreted ookinete adhesive protein	12828632
Extracellular	pfal	others	microneme		EBL1	PF3D7_1371600	erythrocyte binding like protein1
Extracellular	pfal	others	microneme		EBA181	PF3D7_0102500	erythrocyte binding antigen-181 (EBA181); JESEBL	23776179
Extracellular	pfal	others	microneme		RIPR	PF3D7_0323400	Rh5 interacting protein (RIPR)	23776179
Extracellular	pfal	others	microneme		EBA175	PF3D7_0731500	erythrocyte binding antigen-175 (EBA175)	23776179
Extracellular	pfal	others	microneme		GAMA	PF3D7_0828800	GPI-anchored micronemal antigen (GAMA)	23776179
Extracellular	pfal	others	microneme		MTRAP	PF3D7_1028700	merozoite TRAP-like protein (MTRAP)	23776179
Extracellular	pfal	others	microneme		TREP	PF3D7_1442600	TRAP-like protein,sporozoite-specific transmembrane protein S6 (TREP)	19016774
Extracellular	pfal	others	microneme		AMA1	PF3D7_1133400	apical membrane antigen 1 (AMA1)	23776179
Extracellular	pfal	others	microneme		EBA140	PF3D7_1301600	erythrocyte binding antigen-140 (EBA140); BAEBL	23776179
Extracellular	pfal	others	microneme		MA	PF3D7_0316000	microneme associated antigen	24058628
Extracellular	pfal	others	protease		SUB1	PF3D7_0507500	subtilisin-like protease 1 (SUB1)	18835222
Extracellular	pfal	others	protease		SUB2	PF3D7_1136900	subtilisin-like protease 2 (SUB2)	23776179
Extracellular	pfal	others	rhoptry		ASP	PF3D7_0405900	apical sushi protein (ASP)	23776179
Extracellular	pfal	others	rhoptry		RON12	PF3D7_1017100	rhoptry neck protein 12	23776179
Extracellular	pfal	others	rhoptry		TRAMP	PF3D7_1218000	thrombospondin-related apical membrane protein (TRAMP)	23776179
Extracellular	pfal	others	rhoptry		PfARO	PF3D7_0414900	armadillo-domain containing rhoptry protein (ARO)	23408890
Extracellular	pfal	others	rhoptry		SPATR	PF3D7_0212600	secreted protein altered thrombospondin repeat protein (SPATR)	23776179
Extracellular	pfal	others	rhoptry		RON6	PF3D7_0214900	rhoptry neck protein 6 (RON6)	23776179
Extracellular	pfal	others	rhoptry		RH1	PF3D7_0402300	reticulocyte binding protein homologue 1,normocyte binding protein 1 (RH1)	23776179
Extracellular	pfal	others	rhoptry		Pf34	PF3D7_0419700	apical merozoite protein (Pf34)	23776179
Extracellular	pfal	others	rhoptry		RH5	PF3D7_0424100	reticulocyte binding protein homologue 5 (RH5)	23776179
Extracellular	pfal	others	rhoptry		RH4	PF3D7_0424200	reticulocyte binding protein homologue 4 (RH4)	23776179
Extracellular	pfal	others	rhoptry		RAMA	PF3D7_0707300	rhoptry-associated membrane antigen (RAMA)	24204248
Extracellular	pfal	others	rhoptry		RALP1	PF3D7_0722200	rhoptry-associated leucine zipper-like protein 1 (RALP1)	23776179
Extracellular	pfal	others	rhoptry		RAP1	PF3D7_1410400
Extracellular	pfal	others	rhoptry		RAP2	PF3D7_0501600
Extracellular	pfal	others	rhoptry		RAP3	PF3D7_0501500
Extracellular	pfal	others	rhoptry		RhopH3	PF3D7_0905400	high molecular weight rhoptry protein 3 (RhopH3)	23776179
Extracellular	pfal	others	rhoptry		RhopH2	PF3D7_0929400	high molecular weight rhoptry protein 2 (RhopH2)	23776179
Extracellular	pfal	others	rhoptry		CLAG9	PF3D7_0935800	cytoadherence linked asexual protein 9 (CLAG9)	23776179
Extracellular	pfal	others	rhoptry		RON4	PF3D7_1116000	rhoptry neck protein 4 (RON4)	23776179
Extracellular	pfal	others	rhoptry		RON5	PF3D7_0817700	RON5	21185360, 20228060
Extracellular	pfal	others	rhoptry		AARP	PF3D7_0423400	asparagine-rich protein (AARP)	18320051, 23601558
Extracellular	pfal	others	rhoptry		ROP14	PF3D7_0613300	rhoptry protein (ROP14)	23570755
Extracellular	pfal	others	rhoptry		serine esterase	PF3D7_1116100	serine esterase, putative	23776179
Extracellular	pfal	others	rhoptry		RON3	PF3D7_1252100	rhoptry neck protein 3 (RON3)	23776179
Extracellular	pfal	others	rhoptry		RH2a	PF3D7_1335400	reticulocyte binding protein 2 homologue a (RH2a)	23776179
Extracellular	pfal	others	rhoptry		RH2b	PF3D7_1335300	reticulocyte binding protein 2 homologue b	23570755
Extracellular	pfal	others	rhoptry		Rhop148	PF3D7_1366400	rhoptry protein (Rhop148)	23776179
Extracellular	pfal	others	rhoptry		RON2	PF3D7_1452000	rhoptry neck protein 2 (RON2)	23776179
Extracellular	pfal	others	protease		DPAP3	PF3D7_0404700	dipeptidyl aminopeptidase 3 (DPAP3)
Extracellular	pfal	others	phosphatase		SHLP2	PF3D7_1206000	shewanella-like protein phosphatase 2, putative (SHLP2)	23776179, 23825180
Extracellular	pkno	others			EBA-a	PKH_062300	erythrocyte binding protein (alpha)	17630968
Extracellular	pkno	others			EBA-g	PKH_134580	erythrocyte binding protein (gamma)	17630968
Extracellular	pkno	others			EBA-b	PKH_000490	erythrocyte binding protein (beta)	17630968
Extracellular	pviv	others			RBP-2	PVX_090325	reticulocyte binding protein 2 precursor (PvRBP-2), putative	17630968
Extracellular	pviv	others			DBP	PVX_110810	Duffy receptor precursor (DBP)	17630968
Extracellular	pviv	others			RBP-1	PVX_098585	reticulocyte-binding protein 1 (RBP1), putative	17630968
Extracellular	pyoe	others			rhoptry protein	PY01365	rhoptry protein	17630968
Extracellular	chom	others	microneme		trap	Chro.10390		http://www.ncbi.nlm.nih.gov/pmc/articles/PMC2847500/figure/F1/
Extracellular	cpar	others	microneme		csrp	cgd6_780		http://www.ncbi.nlm.nih.gov/pmc/articles/PMC2847500/figure/F1/
Extracellular	cpar	others	microneme		gp900	cgd7_4020		http://www.ncbi.nlm.nih.gov/pmc/articles/PMC2847500/figure/F1/
Extracellular	cpar	others	microneme		gp900	cgd7_4020		http://www.ncbi.nlm.nih.gov/pmc/articles/PMC2847500/figure/F1/
Extracellular	eten	others	microneme		mic1	ETH_00026625.1		http://www.ncbi.nlm.nih.gov/pmc/articles/PMC2847500/figure/F1/
Extracellular	eten	others	microneme		mic2	ETH_00006930.1		http://www.ncbi.nlm.nih.gov/pmc/articles/PMC2847500/figure/F1/
Extracellular	eten	others	microneme		mic3	ETH_00021010.1		http://www.ncbi.nlm.nih.gov/pmc/articles/PMC2847500/figure/F1/
Extracellular	eten	others	microneme		mic4	ETH_00024085.1		http://www.ncbi.nlm.nih.gov/pmc/articles/PMC2847500/figure/F1/
Extracellular	eten	others	microneme		mic5	ETH_00021655.1		http://www.ncbi.nlm.nih.gov/pmc/articles/PMC2847500/figure/F1/
Extracellular	tgon	others	protease		ROM2	TGME49_263290	rhomboid protease ROM2 (ROM2)
Extracellular	tgon	others	protease		ROM5	TGME49_294690	rhomboid protease ROM5 (ROM5)	18835222
Extracellular	tgon	others	protease		ROM4	TGME49_268590	rhomboid protease ROM4 (ROM4)	18835222
Extracellular	tgon	others	surface		SRS48Q	TGME49_207005	SAG-related sequence SRS48Q (SRS48Q)
Extracellular	tgon	others	surface		SRS48K	TGME49_207010	SAG-related sequence SRS48K (SRS48K)
Extracellular	tgon	others	surface		SAG2Y	TGME49_207130	SAG-related sequence SRS49A (SAG2Y)
Extracellular	tgon	others	surface		SAG2X	TGME49_207140	SAG-related sequence SRS49B (SAG2X)
Extracellular	tgon	others	surface		SAG2D	TGME49_207150	SAG-related sequence SRS49C (SAG2D)
Extracellular	tgon	others	surface		SAG2C	TGME49_207160	SAG-related sequence SRS49D (SAG2C)
Extracellular	tgon	others	surface		SAG2B	TGME49_208850	SAG-related sequence SRS11 (SAG2B)
Extracellular	tgon	others	surface		SRS37A	TGME49_210320	SAG-related sequence SRS37A (SRS37A)
Extracellular	tgon	others	surface		SRS37B	TGME49_210330	SAG-related sequence SRS37B (SRS37B)
Extracellular	tgon	others	surface		SRS25	TGME49_213280	SAG-related sequence SRS25 (SRS25)
Extracellular	tgon	others	surface		SRS46	TGME49_214190	SAG-related sequence SRS46 (SRS46)
Extracellular	tgon	others	surface		SAG2E	TGME49_215680	SAG-related sequence SRS18 (SAG2E)
Extracellular	tgon	others	surface		SRS55M	TGME49_219348	SAG-related sequence SRS55M (SRS55M)
Extracellular	tgon	others	surface		SRS13	TGME49_222370	SAG-related sequence SRS13 (SRS13)
Extracellular	tgon	others	surface		SRS60A	TGME49_224170	SAG-related sequence SRS60A (SRS60A)
Extracellular	tgon	others	surface		SRS40F	TGME49_224750	SAG-related sequence SRS40F (SRS40F)
Extracellular	tgon	others	surface		SRS4	TGME49_224760	SAG-related sequence SRS40E (SRS4)
Extracellular	tgon	others	surface		SRS40D	TGME49_224770	SAG-related sequence SRS40D (SRS40D)
Extracellular	tgon	others	surface		SRS40B	TGME49_224780	SAG-related sequence SRS40B (SRS40B)
Extracellular	tgon	others	surface		SRS40A	TGME49_224790	SAG-related sequence SRS40A (SRS40A)
Extracellular	tgon	others	surface		SRS67	TGME49_226860	SAG-related sequence SRS67 (SRS67)
Extracellular	tgon	others	surface		SRS1	TGME49_233450	SAG-related sequence SRS29A (SRS1)
Extracellular	tgon	others	surface		SAG1	TGME49_233460	SAG-related sequence SRS29B (SAG1)
Extracellular	tgon	others	surface		SRS2	TGME49_233480	SAG-related sequence SRS29C (SRS2)
Extracellular	tgon	others	surface		SRS42	TGME49_234370	SAG-related sequence SRS42 (SRS42)
Extracellular	tgon	others	surface		SRS43	TGME49_234930	SAG-related sequence SRS43 (SRS43)
Extracellular	tgon	others	surface		SRS45	TGME49_235600	SAG-related sequence SRS45 (SRS45)
Extracellular	tgon	others	surface		SRS22A	TGME49_238440	SAG-related sequence SRS22A (SRS22A)
Extracellular	tgon	others	surface		SRS22B	TGME49_238460	SAG-related sequence SRS22B (SRS22B)
Extracellular	tgon	others	surface		SRS22C	TGME49_238470	SAG-related sequence SRS22C (SRS22C)
Extracellular	tgon	others	surface		SRS22D	TGME49_238480	SAG-related sequence SRS22D (SRS22D)
Extracellular	tgon	others	surface		SRS22E	TGME49_238490	SAG-related sequence SRS22E (SRS22E)
Extracellular	tgon	others	surface		SRS22F	TGME49_238500	SAG-related sequence SRS22F (SRS22F)
Extracellular	tgon	others	surface		SRS22G	TGME49_238520	SAG-related sequence SRS22G (SRS22G)
Extracellular	tgon	others	surface		SRS22I	TGME49_238850	SAG-related sequence SRS22I (SRS22I)
Extracellular	tgon	others	surface		SRS23	TGME49_239090	SAG-related sequence SRS23 (SRS23)
Extracellular	tgon	others	surface		SRS33	TGME49_243790	SAG-related sequence SRS33 (SRS33)
Extracellular	tgon	others	surface		SRS56	TGME49_246070	SAG-related sequence SRS56 (SRS56)
Extracellular	tgon	others	surface		SRS59B	TGME49_251958	SAG-related sequence SRS59B (SRS59B)
Extracellular	tgon	others	surface		SRS59K	TGME49_251962	SAG-related sequence SRS59K (SRS59K)
Extracellular	tgon	others	surface		SRS14A	TGME49_254060	SAG-related sequence SRS14A (SRS14A)
Extracellular	tgon	others	surface		SRS28	TGME49_258550	SAG-related sequence SRS28 (SRS28)
Extracellular	tgon	others	surface		SRS27B	TGME49_258810	SAG-related sequence SRS27B (SRS27B)
Extracellular	tgon	others	surface		SRS26E	TGME49_259270	SAG-related sequence SRS26E (SRS26E)
Extracellular	tgon	others	surface		SRS26C	TGME49_259290	SAG-related sequence SRS26C (SRS26C)
Extracellular	tgon	others	surface		SRS26B	TGME49_259300	SAG-related sequence SRS26B (SRS26B)
Extracellular	tgon	others	surface		SRS26A	TGME49_259410	SAG-related sequence SRS26A (SRS26A)
Extracellular	tgon	others	surface		SRS44	TGME49_264660	SAG-related sequence SRS44 (SRS44)
Extracellular	tgon	others	surface		SRS38A	TGME49_267130	SAG-related sequence SRS38A (SRS38A)
Extracellular	tgon	others	surface		SRS38B	TGME49_267140	SAG-related sequence SRS38B (SRS38B)
Extracellular	tgon	others	surface		SRS38C	TGME49_267150	SAG-related sequence SRS38C (SRS38C)
Extracellular	tgon	others	surface		SRS38D	TGME49_267160	SAG-related sequence SRS38D (SRS38D)
Extracellular	tgon	others	surface		SAG2A	TGME49_271050	SAG-related sequence SRS34A (SAG2A)
Extracellular	tgon	others	surface		SRS32	TGME49_271980	SAG-related sequence SRS32 (SRS32)
Extracellular	tgon	others	surface		SRS31B	TGME49_272560	SAG-related sequence SRS31B (SRS31B)
Extracellular	tgon	others	surface		SRS30D	TGME49_273110	SAG-related sequence SRS30D (SRS30D)
Extracellular	tgon	others	surface		SRS30C	TGME49_273120	SAG-related sequence SRS30C (SRS30C)
Extracellular	tgon	others	surface		SRS30A	TGME49_273130	SAG-related sequence SRS30A (SRS30A)
Extracellular	tgon	others	surface		SRS47A	TGME49_275355	SAG-related sequence SRS47A (SRS47A)
Extracellular	tgon	others	surface		SRS47B	TGME49_275360	SAG-related sequence SRS47B (SRS47B)
Extracellular	tgon	others	surface		SRS47C	TGME49_275370	SAG-related sequence SRS47C (SRS47C)
Extracellular	tgon	others	surface		SRS47D	TGME49_275380	SAG-related sequence SRS47D (SRS47D)
Extracellular	tgon	others	surface		SRS59J	TGME49_279000	SAG-related sequence SRS59J (SRS59J)
Extracellular	tgon	others	surface		SRS35A	TGME49_280570	SAG-related sequence SRS35A (SRS35A)
Extracellular	tgon	others	surface		SRS35B	TGME49_280580	SAG-related sequence SRS35B (SRS35B)
Extracellular	tgon	others	surface		SRS39	TGME49_281930	SAG-related sequence SRS39 (SRS39)
Extracellular	tgon	others	surface		SRS21	TGME49_283460	SAG-related sequence SRS21 (SRS21)
Extracellular	tgon	others	surface		SRS20C	TGME49_285860	SAG-related sequence SRS20C (SRS20C)
Extracellular	tgon	others	surface		SRS20A	TGME49_285870	SAG-related sequence SRS20A (SRS20A)
Extracellular	tgon	others	surface		SRS36A	TGME49_292250	SAG-related sequence SRS36A (SRS36A)
Extracellular	tgon	others	surface		SAG5D	TGME49_292260	SAG-related sequence SRS36B (SAG5D )
Extracellular	tgon	others	surface		SAG5A	TGME49_292270	SAG-related sequence SRS36C (SAG5A)
Extracellular	tgon	others	surface		SRS36E	TGME49_292275	SAG-related sequence SRS36E (SRS36E)
Extracellular	tgon	others	surface		SAG5C	TGME49_292280	SAG-related sequence SRS36D (SAG5C)
Extracellular	tgon	others	surface		SRS10	TGME49_295600	SAG-related sequence SRS10 (SRS10)
Extracellular	tgon	others	surface		SRS48E	TGME49_296640	SAG-related sequence SRS48E (SRS48E)
Extracellular	tgon	others	surface		SRS19A	TGME49_301140	SAG-related sequence SRS19A (SRS19A)
Extracellular	tgon	others	surface		SRS8	TGME49_301150	SAG-related sequence SRS19B (SRS8 )
Extracellular	tgon	others	surface		SRS7	TGME49_301160	SAG-related sequence SRS19C (SRS7)
Extracellular	tgon	others	surface		SRS19D	TGME49_301170	SAG-related sequence SRS19D (SRS19D)
Extracellular	tgon	others	surface		SRS19F	TGME49_301180	SAG-related sequence SRS19F (SRS19F)
Extracellular	tgon	others	surface		SAG3	TGME49_308020	SAG-related sequence SRS57 (SAG3)
Extracellular	tgon	others	surface		SRS3	TGME49_308840	SAG-related sequence SRS51 (SRS3)
Extracellular	tgon	others	surface		SRS55A	TGME49_309300	SAG-related sequence SRS55A (SRS55A)
Extracellular	tgon	others	surface		SRS55F	TGME49_309330	SAG-related sequence SRS55F (SRS55F)
Extracellular	tgon	others	surface		SRS55N	TGME49_309352	SAG-related sequence SRS55N (SRS55N)
Extracellular	tgon	others	surface		SRS50	TGME49_311440	SAG-related sequence SRS50 (SRS50)
Extracellular	tgon	others	surface		SRS52A	TGME49_315320	SAG-related sequence SRS52A (SRS52A)
Extracellular	tgon	others	surface		SRS52D	TGME49_315330	SAG-related sequence SRS52D (SRS52D)
Extracellular	tgon	others	surface		SRS52C	TGME49_315340	SAG-related sequence SRS52C (SRS52C)
Extracellular	tgon	others	surface		SRS52F	TGME49_315345	SAG-related sequence SRS52F (SRS52F)
Extracellular	tgon	others	surface		SRS53A	TGME49_315370	SAG-related sequence SRS53A (SRS53A)
Extracellular	tgon	others	surface		SRS53B	TGME49_315380	SAG-related sequence SRS53B (SRS53B)
Extracellular	tgon	others	surface		SRS53C	TGME49_315390	SAG-related sequence SRS53C (SRS53C)
Extracellular	tgon	others	surface		SRS53D	TGME49_315400	SAG-related sequence SRS53D (SRS53D)
Extracellular	tgon	others	surface		SRS53F	TGME49_315410	SAG-related sequence SRS53F (SRS53F)
Extracellular	tgon	others	surface		SRS54	TGME49_315740	SAG-related sequence SRS54 (SRS54)
Extracellular	tgon	others	surface		SRS17B	TGME49_319350	SAG-related sequence SRS17B (SRS17B)
Extracellular	tgon	others	surface		SRS17A	TGME49_319360	SAG-related sequence SRS17A (SRS17A)
Extracellular	tgon	others	surface		SRS6	TGME49_320170	SAG-related sequence SRS16E (SRS6)
Extracellular	tgon	others	surface		BSR4	TGME49_320180	SAG-related sequence SRS16C (BSR4 )
Extracellular	tgon	others	surface		SRS9	TGME49_320190	SAG-related sequence SRS16B (SRS9 )
Extracellular	tgon	others	surface		SRS16A	TGME49_320200	SAG-related sequence SRS16A (SRS16A)
Extracellular	tgon	others	surface		SRS15C	TGME49_320230	SAG-related sequence SRS15C (SRS15C)
Extracellular	tgon	others	surface		SRS15B	TGME49_320240	SAG-related sequence SRS15B (SRS15B)
Extracellular	tgon	others	surface		SRS15A	TGME49_320250	SAG-related sequence SRS15A (SRS15A)
Extracellular	tgon	others	surface		SRS12D	TGME49_321470	SAG-related sequence SRS12D (SRS12D)
Extracellular	tgon	others	surface		SRS12B	TGME49_321480	SAG-related sequence SRS12B (SRS12B)
Extracellular	tgon	others	surface		SRS12A	TGME49_321490	SAG-related sequence SRS12A (SRS12A)
Extracellular	tgon	others	surface		SRS26J	TGME49_329700	SAG-related sequence SRS26J (SRS26J)
Extracellular	tgon	others	surface		SRS26I	TGME49_329710	SAG-related sequence SRS26I (SRS26I)
Extracellular	tgon	others	microneme		AMA1	TGME49_255260	apical membrane antigen AMA1	http://www.ncbi.nlm.nih.gov/pmc/articles/PMC2847500/figure/F1/
Extracellular	tgon	others	microneme		MIC1	TGME49_091890	microneme protein MIC1 (MIC1)	http://www.ncbi.nlm.nih.gov/pmc/articles/PMC2847500/figure/F1/
Extracellular	tgon	others	microneme		MIC2	TGME49_201780	microneme protein MIC2 (MIC2)	http://www.ncbi.nlm.nih.gov/pmc/articles/PMC2847500/figure/F1/
Extracellular	tgon	others	microneme		mic2ap	TGME49_214940		http://www.ncbi.nlm.nih.gov/pmc/articles/PMC2847500/figure/F1/
Extracellular	tgon	others	microneme		mic3	TGME49_319560		http://www.ncbi.nlm.nih.gov/pmc/articles/PMC2847500/figure/F1/
Extracellular	tgon	others	microneme		MIC4	TGME49_208030	microneme protein MIC4 (MIC4)	http://www.ncbi.nlm.nih.gov/pmc/articles/PMC2847500/figure/F1/
Extracellular	tgon	others	microneme		mic5	TGME49_277080		http://www.ncbi.nlm.nih.gov/pmc/articles/PMC2847500/figure/F1/
Extracellular	tgon	others	microneme		MIC6	TGME49_218520	microneme protein MIC6 (MIC6)	http://www.ncbi.nlm.nih.gov/pmc/articles/PMC2847500/figure/F1/
Extracellular	tgon	others	microneme		mic7	TGME49_261780		http://www.ncbi.nlm.nih.gov/pmc/articles/PMC2847500/figure/F1/
Extracellular	tgon	others	microneme		MIC8	TGME49_245490	microneme protein MIC8 (MIC8)	http://www.ncbi.nlm.nih.gov/pmc/articles/PMC2847500/figure/F1/
Extracellular	tgon	others	microneme		mic9	TGME49_245485		http://www.ncbi.nlm.nih.gov/pmc/articles/PMC2847500/figure/F1/
Extracellular	tgon	others	microneme		mic10	TGME49_250710		http://www.ncbi.nlm.nih.gov/pmc/articles/PMC2847500/figure/F1/
Extracellular	tgon	others	microneme		mic11	TGME49_204530		http://www.ncbi.nlm.nih.gov/pmc/articles/PMC2847500/figure/F1/
Extracellular	tgon	others	protease		SUB1	TGME49_204050	subtilisin SUB1 (SUB1)	http://www.ncbi.nlm.nih.gov/pmc/articles/PMC2847500/figure/F1/
Extracellular	tgon	others	protease		ROM1	TGME49_000290	rhomboid protease ROM1 (ROM1)	18835222
Extracellular	tgon	others	protease		TLN4	TGME49_206510	toxolysin TLN4
Extracellular	tgon	others	protease		SUB2	TGME49_314500	subtilisin SUB2 (SUB2)	12890015
Extracellular	tgon	others			TgDHHC	TGME49_252200	interferes with the localization of the rhoptry palmitoylated protein TgARO and affects the apical positioning of the rhoptry organelles. cell cycle regulator with zn-finger domain-containing protein	23408890
Extracellular	tgon	others			TgARO	TGME49_261440	ARM repeats containing protein	23408890
Extracellular	tgon	others	rhoptry		BRP1	TGME49_314250	bradyzoite rhoptry protein BRP1 (BRP1)
Extracellular	tgon	others	rhoptry		RON1	TGME49_310010	rhoptry neck protein RON1 (RON1)
Extracellular	tgon	others	rhoptry		RON2	TGME49_300100	rhoptry neck protein RON2 (RON2)
Extracellular	tgon	others	rhoptry		RON3	TGME49_223920	rhoptry neck protein RON3 (RON3)
Extracellular	tgon	others	rhoptry		RON4	TGME49_229010	rhoptry neck protein RON4 (RON4)
Extracellular	tgon	others	rhoptry		RON5	TGME49_311470	rhoptry neck protein RON5 (RON5)
Extracellular	tgon	others	rhoptry		RON6	TGME49_297960	rhoptry neck protein RON6 (RON6)
Extracellular	tgon	others	rhoptry		RON8	TGME49_306060	rhoptry neck protein RON8 (RON8)
Extracellular	tgon	others	rhoptry		RON9	TGME49_308810	rhoptry neck protein RON9 (RON9)
Extracellular	tgon	others	rhoptry		RON10	TGME49_261750	rhoptry neck protein RON10 (RON10)
Extracellular	tgon	others	rhoptry		RON11	TGME49_230350	Rhoptry Neck Protein 11 (RON11)
Extracellular	tgon	others	rhoptry		ROP1	TGME49_309590	Rhoptry protein ROP1
Extracellular	tgon	others	rhoptry		ROP4	TGME49_295125	rhoptry protein ROP4 (ROP4)
Extracellular	tgon	others	rhoptry		ROP5	TGME49_308090	ROP5 binding directly to IRG proteins, which presumably then permits TgROP18 IRG phosphorylation and inactivation	23589877
Extracellular	tgon	others	rhoptry		ROP6	TGME49_258660	rhoptry protein ROP6 (ROP6)
Extracellular	tgon	others	rhoptry		ROP7	TGME49_295110	rhoptry protein ROP7 (ROP7)
Extracellular	tgon	others	rhoptry		ROP8	TGME49_215775	rhoptry protein ROP8 (ROP8)
Extracellular	tgon	others	rhoptry		ROP9	TGME49_243730	rhoptry protein ROP9 (ROP9)
Extracellular	tgon	others	rhoptry		ROP10	TGME49_315490	rhoptry protein ROP10 (ROP10)
Extracellular	tgon	others	rhoptry		ROP11	TGME49_227810	rhoptry kinase family protein ROP11 (incomplete catalytic triad) (ROP11)
Extracellular	tgon	others	rhoptry		ROP12	TGME49_203990	rhoptry protein ROP12 (ROP12)
Extracellular	tgon	others	rhoptry		ROP13	TGME49_312270	rhoptry protein ROP13 (ROP13)
Extracellular	tgon	others	rhoptry		ROP14	TGME49_315220	rhoptry protein ROP14 (ROP14)
Extracellular	tgon	others	rhoptry		ROP15	TGME49_211290	rhoptry protein ROP15 (ROP15)
Extracellular	tgon	others	rhoptry		ROP17	TGME49_258580	rhoptry protein ROP17 (ROP17)
Extracellular	tgon	others	rhoptry		ROP19A	TGME49_242240	rhoptry kinase family protein ROP19A (ROP19A)
Extracellular	tgon	others	rhoptry		ROP19B	TGME49_242250	rhoptry kinase family protein ROP19B (ROP19B)
Extracellular	tgon	others	rhoptry		ROP20	TGME49_258230	rhoptry kinase family protein ROP20 (ROP20)
Extracellular	tgon	others	rhoptry		ROP21	TGME49_263220	rhoptry kinase family protein ROP21 (ROP21)
Extracellular	tgon	others	rhoptry		ROP22	TGME49_207700	rhoptry kinase family protein ROP22 (incomplete catalytic triad) (ROP22)
Extracellular	tgon	others	rhoptry		ROP23	TGME49_239600	rhoptry kinase family protein ROP23 (incomplete catalytic triad) (ROP23)
Extracellular	tgon	others	rhoptry		ROP24	TGME49_252360	rhoptry kinase family protein ROP24 (incomplete catalytic triad) (ROP24)
Extracellular	tgon	others	rhoptry		ROP25	TGME49_202780	rhoptry kinase family protein ROP25 (ROP25)
Extracellular	tgon	others	rhoptry		ROP26	TGME49_211260	rhoptry kinase family protein ROP26 (incomplete catalytic triad) (ROP26)
Extracellular	tgon	others	rhoptry		ROP27	TGME49_313330	rhoptry kinase family protein ROP27 (ROP27)
Extracellular	tgon	others	rhoptry		ROP28	TGME49_258370	rhoptry kinase family protein ROP28 (ROP28)
Extracellular	tgon	others	rhoptry		ROP2A	TGME49_215785	rhoptry protein ROP2A (ROP2A)
Extracellular	tgon	others	rhoptry		ROP30	TGME49_227010	rhoptry kinase family protein ROP30 (ROP30)
Extracellular	tgon	others	rhoptry		ROP31	TGME49_258800	rhoptry kinase family protein ROP31 (ROP31)
Extracellular	tgon	others	rhoptry		ROP32	TGME49_270920	rhoptry kinase family protein ROP32 (ROP32)
Extracellular	tgon	others	rhoptry		ROP33	TGME49_201130	rhoptry kinase family protein ROP33 (ROP33)
Extracellular	tgon	others	rhoptry		ROP34	TGME49_240090	rhoptry kinase family protein ROP34, putative
Extracellular	tgon	others	rhoptry		ROP35	TGME49_304740	rhoptry kinase family protein ROP35 (ROP35)
Extracellular	tgon	others	rhoptry		ROP36	TGME49_207610	rhoptry kinase family protein ROP36 (incomplete catalytic triad) (ROP36)
Extracellular	tgon	others	rhoptry		ROP37	TGME49_294560	rhoptry kinase family protein ROP37 (incomplete catalytic triad) (ROP37)
Extracellular	tgon	others	rhoptry		ROP39	TGME49_262050	rhoptry kinase family protein ROP39 (ROP39)
Extracellular	tgon	others	rhoptry		ROP40	TGME49_291960	rhoptry kinase family protein ROP40 (incomplete catalytic triad) (ROP40)
Extracellular	tgon	others	rhoptry		ROP41	TGME49_266100	rhoptry kinase family protein ROP41 (ROP41)
Extracellular	tgon	others	rhoptry		ROP46	TGME49_230470	rhoptry kinase family protein ROP46, putative
Extracellular	tgon	others	rhoptry		TLN1	TGME49_269885	rhoptry metalloprotease toxolysin TLN1 (TLN1)
Extracellular	tgon	others	rhoptry		Toxofilin	TGME49_214080	toxofilin	18835222
Extracellular	tgon	others	rhoptry		Toxopain-1	TGME49_249670	cathepsin B
Extracellular	tgon	others	rhoptry		CPL	TGME49_321530	cathepsin CPL (CPL)
Extracellular	tgon	others	rhoptry			TGME49_327200	rhoptry neck protein, putative
Extracellular	tgon	others	rhoptry			TGME49_295105	rhoptry protein, putative
Extracellular	tgon	others	rhoptry			TGME49_253330	Rhoptry kinase family protein, truncated (incomplete catalytic triad)
Extracellular	tgon	others	rhoptry			TGME49_265120	rhoptry neck protein, putative
Extracellular	tgon	others	rhoptry			TGME49_315210	rhoptry protein, putative
Extracellular	tgon	others	rhoptry			TGME49_315940	rhoptry protein, putative
Extracellular	tgon	others	rhoptry			TGME49_308093	rhoptry kinase family protein (incomplete catalytic triad)
Extracellular	tgon	others	rhoptry			TGME49_308096	rhoptry kinase family protein (incomplete catalytic triad)
Extracellular	tgon	others	rhoptry			TGME49_249470	Rhoptry kinase family protein, truncated (incomplete catalytic triad)
Extracellular	tgon	others	dense granule		GRA1	TGME49_070250	dense granule protein GRA1 (GRA1)	19885333
Extracellular	tgon	others	dense granule		GRA4	TGME49_110780	dense granule protein GRA4 (GRA4)	19885333
Extracellular	tgon	others	dense granule		GRA5	TGME49_086450	dense granule protein GRA5 (GRA5)	19885333
Extracellular	tgon	others	dense granule		GRA6	TGME49_275440	dense granule protein GRA6 (GRA6)	19885333
Extracellular	tgon	others	dense granule		GRA8	TGME49_254720	dense granule protein GRA8 (GRA8)	19885333
Extracellular	tgon	others	dense granule		GRA9	TGME49_251540	dense granule protein GRA9 (GRA9)	19885333
Extracellular	tgon	others	dense granule		GRA11	TGME49_237800	dense granule protein GRA11	19885333
Extracellular	tgon	others	dense granule		GRA12	TGME49_275850	dense granule protein GRA12 (GRA12)	19885333
Extracellular	tgon	others	dense granule		GRA14	TGME49_239740	dense granule protein GRA14 (GRA14)	19885333
Extracellular	tgon	others	dense granule		GRA15	TGME49_275470	dense granule protein GRA15 (GRA15)	21199955
Extracellular	tgon	others	dense granule		GRA20	TGME49_200010	hypothetical protein	23356236
Extracellular	tgon	others	dense granule		GRA21	TGME49_241610	hypothetical protein	23356236
Extracellular	tgon	others	dense granule		GRA22	TGGT1_125960	hypothetical protein	23623919
Extracellular	tgon	others	dense granule		GRA23	TGME49_297880	dense granule protein DG32	23583316
Extracellular	tgon	others	dense granule		TgPI-1	TGME49_217430	protease inhibitor PI1 (PI1)	12034464
Extracellular	tgon	others	dense granule		TgPI-2	TGME49_208450	protease inhibitor PI2 (PI2)
