# Supplementary material for: Chromerid genomes reveal the evolutionary path from photosynthetic algae to obligate intracellular parasites
Source: eLife. 2015 Jul 15;4:e06974. doi: 10.7554/eLife.06974 (PMC4501334; doi:10.7554/eLife.06974)
Supplement: Figure 3—source data 2. — Most of components in the actomyosin complex were predicted in silico with some manual curation for P. falciparum and T. gondii. Definitions of the categories and details of how these genes are compiled are provided in the materials and method section. DOI: http://dx.doi.org/10.7554/eLife.06974.017 [file elife06974s007.xlsx]

## Sheet: F3 - SD2
Category	Species	Subcategory1	Subcategory2	Pfam Domain	GeneName	GeneID	Description	NOTES/PUBMED
actomyosin motor complex	crei	Actin-related	Actin	Actin		Cre06.g249200.t1.2
actomyosin motor complex	crei	Actin-related	Actin	Actin		Cre06.g249300.t1.2
actomyosin motor complex	crei	Actin-related	Actin	Actin		Cre12.g545000.t1.2
actomyosin motor complex	crei	Actin-related	Actin	Actin		Cre13.g603700.t1.2
actomyosin motor complex	crei	Actin-related	Actin	Actin		Cre16.g676050.t1.3
actomyosin motor complex	crei	Actin-related	Actin	Actin		Cre16.g687500.t1.2
actomyosin motor complex	crei	Actin-related	Actin	Actin		g3654.t1
actomyosin motor complex	crei	Actin-related	Actin	Actin		g9005.t1
actomyosin motor complex	crei	Actin-related	Actin	Actin		g9005.t2
actomyosin motor complex	pult	Actin-related	Actin	Actin		PYU1_T001310
actomyosin motor complex	pult	Actin-related	Actin	Actin		PYU1_T004583
actomyosin motor complex	pult	Actin-related	Actin	Actin		PYU1_T009571
actomyosin motor complex	pult	Actin-related	Actin	Actin		PYU1_T009592
actomyosin motor complex	pult	Actin-related	Actin	Actin		PYU1_T009602
actomyosin motor complex	pult	Actin-related	Actin	Actin		PYU1_T009609
actomyosin motor complex	pult	Actin-related	Actin	Actin		PYU1_T011953
actomyosin motor complex	pult	Actin-related	Actin	Actin		PYU1_T012323
actomyosin motor complex	pult	Actin-related	Actin	Actin		PYU1_T013613
actomyosin motor complex	pult	Actin-related	Actin	Actin		PYU1_T013869
actomyosin motor complex	pult	Actin-related	Actin	Actin		PYU1_T014540
actomyosin motor complex	pult	Actin-related	Actin	Actin		PYU1_T014541
actomyosin motor complex	esil	Actin-related	Actin	Actin		CBJ28578.1
actomyosin motor complex	esil	Actin-related	Actin	Actin		CBJ30601.1
actomyosin motor complex	esil	Actin-related	Actin	Actin		CBJ31870.1
actomyosin motor complex	esil	Actin-related	Actin	Actin		CBN74424.1
actomyosin motor complex	esil	Actin-related	Actin	Actin		CBN74860.1
actomyosin motor complex	esil	Actin-related	Actin	Actin		CBN75260.1
actomyosin motor complex	esil	Actin-related	Actin	Actin		CBN76027.1
actomyosin motor complex	esil	Actin-related	Actin	Actin		CBN78961.1
actomyosin motor complex	esil	Actin-related	Actin	Actin		CBN79188.1
actomyosin motor complex	esil	Actin-related	Actin	Actin		CBN79270.1
actomyosin motor complex	esil	Actin-related	Actin	Actin		CBN79271.1
actomyosin motor complex	esil	Actin-related	Actin	Actin		CBN79272.1
actomyosin motor complex	esil	Actin-related	Actin	Actin		CBN79273.1
actomyosin motor complex	esil	Actin-related	Actin	Actin		CBN80027.1
actomyosin motor complex	ptri	Actin-related	Actin	Actin		Phatr20837
actomyosin motor complex	ptri	Actin-related	Actin	Actin		Phatr29136
actomyosin motor complex	ptri	Actin-related	Actin	Actin		Phatr29812
actomyosin motor complex	ptri	Actin-related	Actin	Actin		Phatr3281
actomyosin motor complex	ptri	Actin-related	Actin	Actin		Phatr44089
actomyosin motor complex	ptri	Actin-related	Actin	Actin		Phatr45153
actomyosin motor complex	ptri	Actin-related	Actin	Actin		Phatr51157
actomyosin motor complex	tpse	Actin-related	Actin	Actin		Thaps1132
actomyosin motor complex	tpse	Actin-related	Actin	Actin		Thaps25772
actomyosin motor complex	tpse	Actin-related	Actin	Actin		Thaps260856
actomyosin motor complex	tpse	Actin-related	Actin	Actin		Thaps269504
actomyosin motor complex	tpse	Actin-related	Actin	Actin		Thaps269619
actomyosin motor complex	tpse	Actin-related	Actin	Actin		Thaps41068
actomyosin motor complex	tthe	Actin-related	Actin	Actin		EAR85460
actomyosin motor complex	tthe	Actin-related	Actin	Actin		EAR85718
actomyosin motor complex	tthe	Actin-related	Actin	Actin		EAR89331
actomyosin motor complex	tthe	Actin-related	Actin	Actin		EAR89738
actomyosin motor complex	tthe	Actin-related	Actin	Actin		EAR90094
actomyosin motor complex	tthe	Actin-related	Actin	Actin		EAR92894
actomyosin motor complex	tthe	Actin-related	Actin	Actin		EAR95194
actomyosin motor complex	tthe	Actin-related	Actin	Actin		EAR96370
actomyosin motor complex	tthe	Actin-related	Actin	Actin		EAR96427
actomyosin motor complex	tthe	Actin-related	Actin	Actin		EAR99381
actomyosin motor complex	tthe	Actin-related	Actin	Actin		EAS00916
actomyosin motor complex	tthe	Actin-related	Actin	Actin		EAS01136
actomyosin motor complex	tthe	Actin-related	Actin	Actin		EAS01834
actomyosin motor complex	tthe	Actin-related	Actin	Actin		EAS05300
actomyosin motor complex	tthe	Actin-related	Actin	Actin		EAS05947
actomyosin motor complex	imul	Actin-related	Actin	Actin		IMG5_000770
actomyosin motor complex	imul	Actin-related	Actin	Actin		IMG5_026550
actomyosin motor complex	imul	Actin-related	Actin	Actin		IMG5_056620
actomyosin motor complex	imul	Actin-related	Actin	Actin		IMG5_077470
actomyosin motor complex	imul	Actin-related	Actin	Actin		IMG5_106340
actomyosin motor complex	imul	Actin-related	Actin	Actin		IMG5_121850
actomyosin motor complex	imul	Actin-related	Actin	Actin		IMG5_138980
actomyosin motor complex	imul	Actin-related	Actin	Actin		IMG5_165470
actomyosin motor complex	imul	Actin-related	Actin	Actin		IMG5_169550
actomyosin motor complex	imul	Actin-related	Actin	Actin		IMG5_170570
actomyosin motor complex	imul	Actin-related	Actin	Actin		IMG5_184190
actomyosin motor complex	imul	Actin-related	Actin	Actin		IMG5_187570
actomyosin motor complex	pmar	Actin-related	Actin	Actin		XP_002764381.1
actomyosin motor complex	pmar	Actin-related	Actin	Actin		XP_002765061.1
actomyosin motor complex	pmar	Actin-related	Actin	Actin		XP_002765819.1
actomyosin motor complex	pmar	Actin-related	Actin	Actin		XP_002766959.1
actomyosin motor complex	pmar	Actin-related	Actin	Actin		XP_002768472.1
actomyosin motor complex	pmar	Actin-related	Actin	Actin		XP_002768954.1
actomyosin motor complex	pmar	Actin-related	Actin	Actin		XP_002772661.1
actomyosin motor complex	pmar	Actin-related	Actin	Actin		XP_002773743.1
actomyosin motor complex	pmar	Actin-related	Actin	Actin		XP_002774988.1
actomyosin motor complex	pmar	Actin-related	Actin	Actin		XP_002774989.1
actomyosin motor complex	pmar	Actin-related	Actin	Actin		XP_002776316.1
actomyosin motor complex	pmar	Actin-related	Actin	Actin		XP_002776583.1
actomyosin motor complex	pmar	Actin-related	Actin	Actin		XP_002781050.1
actomyosin motor complex	pmar	Actin-related	Actin	Actin		XP_002781051.1
actomyosin motor complex	pmar	Actin-related	Actin	Actin		XP_002782073.1
actomyosin motor complex	pmar	Actin-related	Actin	Actin		XP_002783772.1
actomyosin motor complex	pmar	Actin-related	Actin	Actin		XP_002784017.1
actomyosin motor complex	pmar	Actin-related	Actin	Actin		XP_002784694.1
actomyosin motor complex	pmar	Actin-related	Actin	Actin		XP_002786512.1
actomyosin motor complex	pmar	Actin-related	Actin	Actin		XP_002786629.1
actomyosin motor complex	pmar	Actin-related	Actin	Actin		XP_002788339.1
actomyosin motor complex	smin	Actin-related	Actin	Actin		symbB.v1.2.002714.t1
actomyosin motor complex	smin	Actin-related	Actin	Actin		symbB.v1.2.003779.t1
actomyosin motor complex	smin	Actin-related	Actin	Actin		symbB.v1.2.006964.t5
actomyosin motor complex	smin	Actin-related	Actin	Actin		symbB.v1.2.008457.t1
actomyosin motor complex	smin	Actin-related	Actin	Actin		symbB.v1.2.011075.t1
actomyosin motor complex	smin	Actin-related	Actin	Actin		symbB.v1.2.011649.t1
actomyosin motor complex	smin	Actin-related	Actin	Actin		symbB.v1.2.012648.t1
actomyosin motor complex	smin	Actin-related	Actin	Actin		symbB.v1.2.013956.t1
actomyosin motor complex	smin	Actin-related	Actin	Actin		symbB.v1.2.014251.t1
actomyosin motor complex	smin	Actin-related	Actin	Actin		symbB.v1.2.014252.t1
actomyosin motor complex	smin	Actin-related	Actin	Actin		symbB.v1.2.014253.t1
actomyosin motor complex	smin	Actin-related	Actin	Actin		symbB.v1.2.014559.t1
actomyosin motor complex	smin	Actin-related	Actin	Actin		symbB.v1.2.014923.t1
actomyosin motor complex	smin	Actin-related	Actin	Actin		symbB.v1.2.015238.t1
actomyosin motor complex	smin	Actin-related	Actin	Actin		symbB.v1.2.015239.t1
actomyosin motor complex	smin	Actin-related	Actin	Actin		symbB.v1.2.015239.t2
actomyosin motor complex	smin	Actin-related	Actin	Actin		symbB.v1.2.018877.t1
actomyosin motor complex	smin	Actin-related	Actin	Actin		symbB.v1.2.018878.t1
actomyosin motor complex	smin	Actin-related	Actin	Actin		symbB.v1.2.022637.t1
actomyosin motor complex	smin	Actin-related	Actin	Actin		symbB.v1.2.029396.t1
actomyosin motor complex	smin	Actin-related	Actin	Actin		symbB.v1.2.030209.t1
actomyosin motor complex	smin	Actin-related	Actin	Actin		symbB.v1.2.030937.t1
actomyosin motor complex	smin	Actin-related	Actin	Actin		symbB.v1.2.031055.t1
actomyosin motor complex	smin	Actin-related	Actin	Actin		symbB.v1.2.031093.t1
actomyosin motor complex	smin	Actin-related	Actin	Actin		symbB.v1.2.037084.t1
actomyosin motor complex	smin	Actin-related	Actin	Actin		symbB.v1.2.043703.t1
actomyosin motor complex	smin	Actin-related	Actin	Actin		symbB.v1.2.043704.t1
actomyosin motor complex	cvel	Actin-related	Actin	Actin		Cvel_10660.t1
actomyosin motor complex	cvel	Actin-related	Actin	Actin		Cvel_12096.t1
actomyosin motor complex	cvel	Actin-related	Actin	Actin		Cvel_1284.t1
actomyosin motor complex	cvel	Actin-related	Actin	Actin		Cvel_13200.t1
actomyosin motor complex	cvel	Actin-related	Actin	Actin		Cvel_13588.t1
actomyosin motor complex	cvel	Actin-related	Actin	Actin		Cvel_13747.t1
actomyosin motor complex	cvel	Actin-related	Actin	Actin		Cvel_18740.t1
actomyosin motor complex	cvel	Actin-related	Actin	Actin		Cvel_18809.t1
actomyosin motor complex	cvel	Actin-related	Actin	Actin		Cvel_2113.t1
actomyosin motor complex	cvel	Actin-related	Actin	Actin		Cvel_22846.t1
actomyosin motor complex	cvel	Actin-related	Actin	Actin		Cvel_25424.t1
actomyosin motor complex	cvel	Actin-related	Actin	Actin		Cvel_26534.t1
actomyosin motor complex	cvel	Actin-related	Actin	Actin		Cvel_26736.t1
actomyosin motor complex	cvel	Actin-related	Actin	Actin		Cvel_28501.t1
actomyosin motor complex	cvel	Actin-related	Actin	Actin		Cvel_29239.t1
actomyosin motor complex	cvel	Actin-related	Actin	Actin		Cvel_9953.t1
actomyosin motor complex	vbra	Actin-related	Actin	Actin		Vbra_14584.t1
actomyosin motor complex	vbra	Actin-related	Actin	Actin		Vbra_16818.t1
actomyosin motor complex	vbra	Actin-related	Actin	Actin		Vbra_18553.t1
actomyosin motor complex	vbra	Actin-related	Actin	Actin		Vbra_18893.t1
actomyosin motor complex	vbra	Actin-related	Actin	Actin		Vbra_19228.t1
actomyosin motor complex	vbra	Actin-related	Actin	Actin		Vbra_19808.t1
actomyosin motor complex	vbra	Actin-related	Actin	Actin		Vbra_21106.t1
actomyosin motor complex	vbra	Actin-related	Actin	Actin		Vbra_266.t1
actomyosin motor complex	chom	Actin-related	Actin	Actin		Chro.10111
actomyosin motor complex	chom	Actin-related	Actin	Actin		Chro.10273
actomyosin motor complex	chom	Actin-related	Actin	Actin		Chro.10278
actomyosin motor complex	chom	Actin-related	Actin	Actin		Chro.50056
actomyosin motor complex	chom	Actin-related	Actin	Actin		Chro.50146
actomyosin motor complex	chom	Actin-related	Actin	Actin		Chro.50252
actomyosin motor complex	chom	Actin-related	Actin	Actin		Chro.50334
actomyosin motor complex	chom	Actin-related	Actin	Actin		Chro.80126
actomyosin motor complex	chom	Actin-related	Actin	Actin		Chro.80259
actomyosin motor complex	cpar	Actin-related	Actin	Actin		cgd1_2430
actomyosin motor complex	cpar	Actin-related	Actin	Actin		cgd1_2480
actomyosin motor complex	cpar	Actin-related	Actin	Actin		cgd1_920
actomyosin motor complex	cpar	Actin-related	Actin	Actin		cgd5_1320
actomyosin motor complex	cpar	Actin-related	Actin	Actin		cgd5_2330
actomyosin motor complex	cpar	Actin-related	Actin	Actin		cgd5_3160
actomyosin motor complex	cpar	Actin-related	Actin	Actin		cgd5_600
actomyosin motor complex	cpar	Actin-related	Actin	Actin		cgd8_1070
actomyosin motor complex	cpar	Actin-related	Actin	Actin		cgd8_2200
actomyosin motor complex	eten	Actin-related	Actin	Actin		ETH_00003460.1
actomyosin motor complex	eten	Actin-related	Actin	Actin		ETH_00009555.1
actomyosin motor complex	eten	Actin-related	Actin	Actin		ETH_00019855.1
actomyosin motor complex	eten	Actin-related	Actin	Actin		ETH_00026935.1
actomyosin motor complex	eten	Actin-related	Actin	Actin		ETH_00028670.1
actomyosin motor complex	eten	Actin-related	Actin	Actin		ETH_00029155.1
actomyosin motor complex	eten	Actin-related	Actin	Actin		ETH_00031565.1
actomyosin motor complex	eten	Actin-related	Actin	Actin		ETH_00036575.1
actomyosin motor complex	eten	Actin-related	Actin	Actin		ETH_00038295.1
actomyosin motor complex	ncan	Actin-related	Actin	Actin		NCLIV_001730
actomyosin motor complex	ncan	Actin-related	Actin	Actin		NCLIV_003440
actomyosin motor complex	ncan	Actin-related	Actin	Actin		NCLIV_004950
actomyosin motor complex	ncan	Actin-related	Actin	Actin		NCLIV_007590
actomyosin motor complex	ncan	Actin-related	Actin	Actin		NCLIV_028320
actomyosin motor complex	ncan	Actin-related	Actin	Actin		NCLIV_029380
actomyosin motor complex	ncan	Actin-related	Actin	Actin		NCLIV_037160
actomyosin motor complex	ncan	Actin-related	Actin	Actin		NCLIV_042180
actomyosin motor complex	ncan	Actin-related	Actin	Actin		NCLIV_061200
actomyosin motor complex	ncan	Actin-related	Actin	Actin		NCLIV_064780
actomyosin motor complex	ncan	Actin-related	Actin	Actin		NCLIV_065020
actomyosin motor complex	tgon	Actin-related	Actin	Actin		TGME49_209030
actomyosin motor complex	tgon	Actin-related	Actin	Actin		TGME49_219280
actomyosin motor complex	tgon	Actin-related	Actin	Actin		TGME49_221410
actomyosin motor complex	tgon	Actin-related	Actin	Actin		TGME49_234670
actomyosin motor complex	tgon	Actin-related	Actin	Actin		TGME49_248630
actomyosin motor complex	tgon	Actin-related	Actin	Actin		TGME49_248890
actomyosin motor complex	tgon	Actin-related	Actin	Actin		TGME49_253040
actomyosin motor complex	tgon	Actin-related	Actin	Actin		TGME49_257710
actomyosin motor complex	tgon	Actin-related	Actin	Actin		TGME49_258050
actomyosin motor complex	tgon	Actin-related	Actin	Actin		TGME49_269240
actomyosin motor complex	tgon	Actin-related	Actin	Actin		TGME49_294850
actomyosin motor complex	bbov	Actin-related	Actin	Actin		BBOV_I000300
actomyosin motor complex	bbov	Actin-related	Actin	Actin		BBOV_I004010
actomyosin motor complex	bbov	Actin-related	Actin	Actin		BBOV_III010900
actomyosin motor complex	bbov	Actin-related	Actin	Actin		BBOV_IV003760
actomyosin motor complex	bbov	Actin-related	Actin	Actin		BBOV_IV005480
actomyosin motor complex	bbov	Actin-related	Actin	Actin		BBOV_IV009790
actomyosin motor complex	tpar	Actin-related	Actin	Actin		TP01_0194
actomyosin motor complex	tpar	Actin-related	Actin	Actin		TP01_0356
actomyosin motor complex	tpar	Actin-related	Actin	Actin		TP01_0789
actomyosin motor complex	tpar	Actin-related	Actin	Actin		TP01_1012
actomyosin motor complex	tpar	Actin-related	Actin	Actin		TP02_0056
actomyosin motor complex	tpar	Actin-related	Actin	Actin		TP02_0707
actomyosin motor complex	tpar	Actin-related	Actin	Actin		TP02_0903
actomyosin motor complex	tann	Actin-related	Actin	Actin		TA05675
actomyosin motor complex	tann	Actin-related	Actin	Actin		TA13410
actomyosin motor complex	tann	Actin-related	Actin	Actin		TA14685
actomyosin motor complex	tann	Actin-related	Actin	Actin		TA15750
actomyosin motor complex	tann	Actin-related	Actin	Actin		TA16825
actomyosin motor complex	tann	Actin-related	Actin	Actin		TA19355
actomyosin motor complex	tann	Actin-related	Actin	Actin		TA21095
actomyosin motor complex	pber	Actin-related	Actin	Actin		PBANKA_020930
actomyosin motor complex	pber	Actin-related	Actin	Actin		PBANKA_021230
actomyosin motor complex	pber	Actin-related	Actin	Actin		PBANKA_061680
actomyosin motor complex	pber	Actin-related	Actin	Actin		PBANKA_081180
actomyosin motor complex	pber	Actin-related	Actin	Actin		PBANKA_093690
actomyosin motor complex	pber	Actin-related	Actin	Actin		PBANKA_094330
actomyosin motor complex	pber	Actin-related	Actin	Actin		PBANKA_100750
actomyosin motor complex	pber	Actin-related	Actin	Actin		PBANKA_102060
actomyosin motor complex	pber	Actin-related	Actin	Actin		PBANKA_103010
actomyosin motor complex	pber	Actin-related	Actin	Actin		PBANKA_110480
actomyosin motor complex	pber	Actin-related	Actin	Actin		PBANKA_145930
actomyosin motor complex	pyoe	Actin-related	Actin	Actin		PY17X_0210700
actomyosin motor complex	pyoe	Actin-related	Actin	Actin		PY17X_0213700
actomyosin motor complex	pyoe	Actin-related	Actin	Actin		PY17X_0619500
actomyosin motor complex	pyoe	Actin-related	Actin	Actin		PY17X_0815100
actomyosin motor complex	pyoe	Actin-related	Actin	Actin		PY17X_0938900
actomyosin motor complex	pyoe	Actin-related	Actin	Actin		PY17X_0945800
actomyosin motor complex	pyoe	Actin-related	Actin	Actin		PY17X_1008900
actomyosin motor complex	pyoe	Actin-related	Actin	Actin		PY17X_1022500
actomyosin motor complex	pyoe	Actin-related	Actin	Actin		PY17X_1032500
actomyosin motor complex	pyoe	Actin-related	Actin	Actin		PY17X_1105900
actomyosin motor complex	pyoe	Actin-related	Actin	Actin		PY17X_1461900
actomyosin motor complex	pcha	Actin-related	Actin	Actin		PCHAS_020770
actomyosin motor complex	pcha	Actin-related	Actin	Actin		PCHAS_021070
actomyosin motor complex	pcha	Actin-related	Actin	Actin		PCHAS_061850
actomyosin motor complex	pcha	Actin-related	Actin	Actin		PCHAS_081210
actomyosin motor complex	pcha	Actin-related	Actin	Actin		PCHAS_090100
actomyosin motor complex	pcha	Actin-related	Actin	Actin		PCHAS_090740
actomyosin motor complex	pcha	Actin-related	Actin	Actin		PCHAS_100840
actomyosin motor complex	pcha	Actin-related	Actin	Actin		PCHAS_102140
actomyosin motor complex	pcha	Actin-related	Actin	Actin		PCHAS_103090
actomyosin motor complex	pcha	Actin-related	Actin	Actin		PCHAS_110450
actomyosin motor complex	pcha	Actin-related	Actin	Actin		PCHAS_146160
actomyosin motor complex	pviv	Actin-related	Actin	Actin		PVX_000750
actomyosin motor complex	pviv	Actin-related	Actin	Actin		PVX_081570
actomyosin motor complex	pviv	Actin-related	Actin	Actin		PVX_081710
actomyosin motor complex	pviv	Actin-related	Actin	Actin		PVX_085340
actomyosin motor complex	pviv	Actin-related	Actin	Actin		PVX_085830
actomyosin motor complex	pviv	Actin-related	Actin	Actin		PVX_090865
actomyosin motor complex	pviv	Actin-related	Actin	Actin		PVX_091185
actomyosin motor complex	pviv	Actin-related	Actin	Actin		PVX_096355
actomyosin motor complex	pviv	Actin-related	Actin	Actin		PVX_097820
actomyosin motor complex	pviv	Actin-related	Actin	Actin		PVX_098975
actomyosin motor complex	pviv	Actin-related	Actin	Actin		PVX_101200
actomyosin motor complex	pkno	Actin-related	Actin	Actin		PKH_020950
actomyosin motor complex	pkno	Actin-related	Actin	Actin		PKH_021260
actomyosin motor complex	pkno	Actin-related	Actin	Actin		PKH_030470
actomyosin motor complex	pkno	Actin-related	Actin	Actin		PKH_031310
actomyosin motor complex	pkno	Actin-related	Actin	Actin		PKH_070810
actomyosin motor complex	pkno	Actin-related	Actin	Actin		PKH_090080
actomyosin motor complex	pkno	Actin-related	Actin	Actin		PKH_090800
actomyosin motor complex	pkno	Actin-related	Actin	Actin		PKH_102780
actomyosin motor complex	pkno	Actin-related	Actin	Actin		PKH_132630
actomyosin motor complex	pkno	Actin-related	Actin	Actin		PKH_133510
actomyosin motor complex	pkno	Actin-related	Actin	Actin		PKH_146350
actomyosin motor complex	prei	Actin-related	Actin	Actin		PRCDC_0101700
actomyosin motor complex	prei	Actin-related	Actin	Actin		PRCDC_0407300
actomyosin motor complex	prei	Actin-related	Actin	Actin		PRCDC_0504400
actomyosin motor complex	prei	Actin-related	Actin	Actin		PRCDC_0716500
actomyosin motor complex	prei	Actin-related	Actin	Actin		PRCDC_0725000
actomyosin motor complex	prei	Actin-related	Actin	Actin		PRCDC_0908800
actomyosin motor complex	prei	Actin-related	Actin	Actin		PRCDC_1102100
actomyosin motor complex	prei	Actin-related	Actin	Actin		PRCDC_1109200
actomyosin motor complex	prei	Actin-related	Actin	Actin		PRCDC_1245600
actomyosin motor complex	prei	Actin-related	Actin	Actin		PRCDC_1411800
actomyosin motor complex	prei	Actin-related	Actin	Actin		PRCDC_1422100
actomyosin motor complex	pfal	Actin-related	Actin	Actin		PF3D7_0103800
actomyosin motor complex	pfal	Actin-related	Actin	Actin		PF3D7_0409900
actomyosin motor complex	pfal	Actin-related	Actin	Actin		PF3D7_0505200
actomyosin motor complex	pfal	Actin-related	Actin	Actin		PF3D7_0719300
actomyosin motor complex	pfal	Actin-related	Actin	Actin		PF3D7_0728200
actomyosin motor complex	pfal	Actin-related	Actin	Actin		PF3D7_0910700
actomyosin motor complex	pfal	Actin-related	Actin	Actin		PF3D7_1103600
actomyosin motor complex	pfal	Actin-related	Actin	Actin		PF3D7_1110700
actomyosin motor complex	pfal	Actin-related	Actin	Actin		PF3D7_1246200
actomyosin motor complex	pfal	Actin-related	Actin	Actin		PF3D7_1412500
actomyosin motor complex	pfal	Actin-related	Actin	Actin		PF3D7_1422800
actomyosin motor complex	pult	Crosslinking and Bundling	Coronin	DUF1900		PYU1_T011967
actomyosin motor complex	pult	Crosslinking and Bundling	Coronin	DUF1900		PYU1_T013469
actomyosin motor complex	esil	Crosslinking and Bundling	Coronin	DUF1900		CBJ29116.1
actomyosin motor complex	esil	Crosslinking and Bundling	Coronin	DUF1900		CBN75435.1
actomyosin motor complex	ptri	Crosslinking and Bundling	Coronin	DUF1900		Phatr45580
actomyosin motor complex	tpse	Crosslinking and Bundling	Coronin	DUF1900		Thaps8387
actomyosin motor complex	tthe	Crosslinking and Bundling	Coronin	DUF1900		EAR92825
actomyosin motor complex	smin	Crosslinking and Bundling	Coronin	DUF1900		symbB.v1.2.023221.t1
actomyosin motor complex	chom	Crosslinking and Bundling	Coronin	DUF1900		Chro.70487
actomyosin motor complex	chom	Crosslinking and Bundling	Coronin	DUF1900		Chro.80138
actomyosin motor complex	cpar	Crosslinking and Bundling	Coronin	DUF1900		cgd7_4400
actomyosin motor complex	cpar	Crosslinking and Bundling	Coronin	DUF1900		cgd8_1180
actomyosin motor complex	eten	Crosslinking and Bundling	Coronin	DUF1900		ETH_00024805.1
actomyosin motor complex	ncan	Crosslinking and Bundling	Coronin	DUF1900		NCLIV_059340
actomyosin motor complex	tgon	Crosslinking and Bundling	Coronin	DUF1900		TGME49_216970
actomyosin motor complex	bbov	Crosslinking and Bundling	Coronin	DUF1900		BBOV_III008710
actomyosin motor complex	tpar	Crosslinking and Bundling	Coronin	DUF1900		TP04_0772
actomyosin motor complex	tann	Crosslinking and Bundling	Coronin	DUF1900		TA10060
actomyosin motor complex	pber	Crosslinking and Bundling	Coronin	DUF1900		PBANKA_146410
actomyosin motor complex	pyoe	Crosslinking and Bundling	Coronin	DUF1900		PY17X_1466700
actomyosin motor complex	pcha	Crosslinking and Bundling	Coronin	DUF1900		PCHAS_146640
actomyosin motor complex	pviv	Crosslinking and Bundling	Coronin	DUF1900		PVX_101450
actomyosin motor complex	pkno	Crosslinking and Bundling	Coronin	DUF1900		PKH_146890
actomyosin motor complex	prei	Crosslinking and Bundling	Coronin	DUF1900		PRCDC_1250600
actomyosin motor complex	pfal	Crosslinking and Bundling	Coronin	DUF1900		PF3D7_1251200
actomyosin motor complex	chom	Filament Regulation	F-actin capping	F-actin_cap_A OR F_actin_cap_B		Chro.10387
actomyosin motor complex	cpar	Filament Regulation	F-actin capping	F-actin_cap_A OR F_actin_cap_B		cgd1_3460
actomyosin motor complex	cvel	Filament Regulation	F-actin capping	F-actin_cap_A OR F_actin_cap_B		Cvel_16945.t1
actomyosin motor complex	cvel	Filament Regulation	F-actin capping	F-actin_cap_A OR F_actin_cap_B		Cvel_23497.t1
actomyosin motor complex	esil	Filament Regulation	F-actin capping	F-actin_cap_A OR F_actin_cap_B		CBJ32527.1
actomyosin motor complex	esil	Filament Regulation	F-actin capping	F-actin_cap_A OR F_actin_cap_B		CBJ32528.1
actomyosin motor complex	eten	Filament Regulation	F-actin capping	F-actin_cap_A OR F_actin_cap_B		ETH_00003725.1
actomyosin motor complex	eten	Filament Regulation	F-actin capping	F-actin_cap_A OR F_actin_cap_B		ETH_00034850.1
actomyosin motor complex	eten	Filament Regulation	F-actin capping	F-actin_cap_A OR F_actin_cap_B		ETH_00036370.1
actomyosin motor complex	imul	Filament Regulation	F-actin capping	F-actin_cap_A OR F_actin_cap_B		IMG5_103260
actomyosin motor complex	imul	Filament Regulation	F-actin capping	F-actin_cap_A OR F_actin_cap_B		IMG5_148740
actomyosin motor complex	ncan	Filament Regulation	F-actin capping	F-actin_cap_A OR F_actin_cap_B		NCLIV_003060
actomyosin motor complex	ncan	Filament Regulation	F-actin capping	F-actin_cap_A OR F_actin_cap_B		NCLIV_061190
actomyosin motor complex	pber	Filament Regulation	F-actin capping	F-actin_cap_A OR F_actin_cap_B		PBANKA_123240
actomyosin motor complex	pber	Filament Regulation	F-actin capping	F-actin_cap_A OR F_actin_cap_B		PBANKA_124310
actomyosin motor complex	pcha	Filament Regulation	F-actin capping	F-actin_cap_A OR F_actin_cap_B		PCHAS_123300
actomyosin motor complex	pcha	Filament Regulation	F-actin capping	F-actin_cap_A OR F_actin_cap_B		PCHAS_124350
actomyosin motor complex	pfal	Filament Regulation	F-actin capping	F-actin_cap_A OR F_actin_cap_B		PF3D7_0517600
actomyosin motor complex	pfal	Filament Regulation	F-actin capping	F-actin_cap_A OR F_actin_cap_B		PF3D7_0528500
actomyosin motor complex	pkno	Filament Regulation	F-actin capping	F-actin_cap_A OR F_actin_cap_B		PKH_100370
actomyosin motor complex	pkno	Filament Regulation	F-actin capping	F-actin_cap_A OR F_actin_cap_B		PKH_101520
actomyosin motor complex	pmar	Filament Regulation	F-actin capping	F-actin_cap_A OR F_actin_cap_B		XP_002786221.1
actomyosin motor complex	prei	Filament Regulation	F-actin capping	F-actin_cap_A OR F_actin_cap_B		PRCDC_0516700
actomyosin motor complex	prei	Filament Regulation	F-actin capping	F-actin_cap_A OR F_actin_cap_B		PRCDC_0527600
actomyosin motor complex	ptri	Filament Regulation	F-actin capping	F-actin_cap_A OR F_actin_cap_B		Phatr35252
actomyosin motor complex	ptri	Filament Regulation	F-actin capping	F-actin_cap_A OR F_actin_cap_B		Phatr9601
actomyosin motor complex	pult	Filament Regulation	F-actin capping	F-actin_cap_A OR F_actin_cap_B		PYU1_T002878
actomyosin motor complex	pult	Filament Regulation	F-actin capping	F-actin_cap_A OR F_actin_cap_B		PYU1_T003708
actomyosin motor complex	pviv	Filament Regulation	F-actin capping	F-actin_cap_A OR F_actin_cap_B		PVX_079825
actomyosin motor complex	pviv	Filament Regulation	F-actin capping	F-actin_cap_A OR F_actin_cap_B		PVX_080370
actomyosin motor complex	pyoe	Filament Regulation	F-actin capping	F-actin_cap_A OR F_actin_cap_B		PY17X_1235800
actomyosin motor complex	pyoe	Filament Regulation	F-actin capping	F-actin_cap_A OR F_actin_cap_B		PY17X_1246500
actomyosin motor complex	smin	Filament Regulation	F-actin capping	F-actin_cap_A OR F_actin_cap_B		symbB.v1.2.015714.t1
actomyosin motor complex	smin	Filament Regulation	F-actin capping	F-actin_cap_A OR F_actin_cap_B		symbB.v1.2.015714.t2
actomyosin motor complex	smin	Filament Regulation	F-actin capping	F-actin_cap_A OR F_actin_cap_B		symbB.v1.2.041513.t1
actomyosin motor complex	tgon	Filament Regulation	F-actin capping	F-actin_cap_A OR F_actin_cap_B		TGME49_208390
actomyosin motor complex	tgon	Filament Regulation	F-actin capping	F-actin_cap_A OR F_actin_cap_B		TGME49_219290
actomyosin motor complex	tthe	Filament Regulation	F-actin capping	F-actin_cap_A OR F_actin_cap_B		EAR90471
actomyosin motor complex	tthe	Filament Regulation	F-actin capping	F-actin_cap_A OR F_actin_cap_B		EAR91256
actomyosin motor complex	vbra	Filament Regulation	F-actin capping	F-actin_cap_A OR F_actin_cap_B		Vbra_20878.t1
actomyosin motor complex	vbra	Filament Regulation	F-actin capping	F-actin_cap_A OR F_actin_cap_B		Vbra_5989.t1
actomyosin motor complex	bbov	Monomer Treadmilling	CAP	CAP_N OR CAP_C		BBOV_I003280
actomyosin motor complex	chom	Monomer Treadmilling	CAP	CAP_N OR CAP_C		Chro.50350
actomyosin motor complex	cpar	Monomer Treadmilling	CAP	CAP_N OR CAP_C		cgd5_440
actomyosin motor complex	crei	Monomer Treadmilling	CAP	CAP_N OR CAP_C		Cre06.g304100.t1.2
actomyosin motor complex	cvel	Monomer Treadmilling	CAP	CAP_N OR CAP_C		Cvel_8488.t1
actomyosin motor complex	esil	Monomer Treadmilling	CAP	CAP_N OR CAP_C		CBJ28930.1
actomyosin motor complex	esil	Monomer Treadmilling	CAP	CAP_N OR CAP_C		CBN74894.1
actomyosin motor complex	eten	Monomer Treadmilling	CAP	CAP_N OR CAP_C		ETH_00000310.1
actomyosin motor complex	ncan	Monomer Treadmilling	CAP	CAP_N OR CAP_C		NCLIV_054140
actomyosin motor complex	pber	Monomer Treadmilling	CAP	CAP_N OR CAP_C		PBANKA_020800
actomyosin motor complex	pcha	Monomer Treadmilling	CAP	CAP_N OR CAP_C		PCHAS_020640
actomyosin motor complex	pfal	Monomer Treadmilling	CAP	CAP_N OR CAP_C		PF3D7_0105300
actomyosin motor complex	pkno	Monomer Treadmilling	CAP	CAP_N OR CAP_C		PKH_020810
actomyosin motor complex	pmar	Monomer Treadmilling	CAP	CAP_N OR CAP_C		XP_002775813.1
actomyosin motor complex	pmar	Monomer Treadmilling	CAP	CAP_N OR CAP_C		XP_002775814.1
actomyosin motor complex	prei	Monomer Treadmilling	CAP	CAP_N OR CAP_C		PRCDC_0103200
actomyosin motor complex	ptri	Monomer Treadmilling	CAP	CAP_N OR CAP_C		Phatr13047
actomyosin motor complex	pult	Monomer Treadmilling	CAP	CAP_N OR CAP_C		PYU1_T014801
actomyosin motor complex	pviv	Monomer Treadmilling	CAP	CAP_N OR CAP_C		PVX_081500
actomyosin motor complex	pyoe	Monomer Treadmilling	CAP	CAP_N OR CAP_C		PY17X_0209400
actomyosin motor complex	smin	Monomer Treadmilling	CAP	CAP_N OR CAP_C		symbB.v1.2.001738.t1
actomyosin motor complex	smin	Monomer Treadmilling	CAP	CAP_N OR CAP_C		symbB.v1.2.033484.t1
actomyosin motor complex	tann	Monomer Treadmilling	CAP	CAP_N OR CAP_C		TA05500
actomyosin motor complex	tgon	Monomer Treadmilling	CAP	CAP_N OR CAP_C		TGME49_310030
actomyosin motor complex	tpar	Monomer Treadmilling	CAP	CAP_N OR CAP_C		TP03_0176
actomyosin motor complex	tpse	Monomer Treadmilling	CAP	CAP_N OR CAP_C		Thaps34992
actomyosin motor complex	tthe	Monomer Treadmilling	CAP	CAP_N OR CAP_C		EAR94080
actomyosin motor complex	tthe	Monomer Treadmilling	CAP	CAP_N OR CAP_C		EAS07370
actomyosin motor complex	vbra	Monomer Treadmilling	CAP	CAP_N OR CAP_C		Vbra_11620.t1
actomyosin motor complex	vbra	Monomer Treadmilling	CAP	CAP_N OR CAP_C		Vbra_7026.t1
actomyosin motor complex	crei	Monomer Treadmilling	Cofilin/ADF/Twinfilin	Cofilin_ADF		Cre07.g339050.t1.2
actomyosin motor complex	pult	Monomer Treadmilling	Cofilin/ADF/Twinfilin	Cofilin_ADF		PYU1_T002185
actomyosin motor complex	pult	Monomer Treadmilling	Cofilin/ADF/Twinfilin	Cofilin_ADF		PYU1_T005822
actomyosin motor complex	pult	Monomer Treadmilling	Cofilin/ADF/Twinfilin	Cofilin_ADF		PYU1_T008634
actomyosin motor complex	esil	Monomer Treadmilling	Cofilin/ADF/Twinfilin	Cofilin_ADF		CBJ32595.1
actomyosin motor complex	esil	Monomer Treadmilling	Cofilin/ADF/Twinfilin	Cofilin_ADF		CBN75017.1
actomyosin motor complex	esil	Monomer Treadmilling	Cofilin/ADF/Twinfilin	Cofilin_ADF		CBN75266.1
actomyosin motor complex	ptri	Monomer Treadmilling	Cofilin/ADF/Twinfilin	Cofilin_ADF		Phatr15613
actomyosin motor complex	tpse	Monomer Treadmilling	Cofilin/ADF/Twinfilin	Cofilin_ADF		Thaps4830
actomyosin motor complex	tthe	Monomer Treadmilling	Cofilin/ADF/Twinfilin	Cofilin_ADF		EAS00689
actomyosin motor complex	imul	Monomer Treadmilling	Cofilin/ADF/Twinfilin	Cofilin_ADF		IMG5_191910
actomyosin motor complex	pmar	Monomer Treadmilling	Cofilin/ADF/Twinfilin	Cofilin_ADF		XP_002772980.1
actomyosin motor complex	pmar	Monomer Treadmilling	Cofilin/ADF/Twinfilin	Cofilin_ADF		XP_002776917.1
actomyosin motor complex	smin	Monomer Treadmilling	Cofilin/ADF/Twinfilin	Cofilin_ADF		symbB.v1.2.009294.t1
actomyosin motor complex	smin	Monomer Treadmilling	Cofilin/ADF/Twinfilin	Cofilin_ADF		symbB.v1.2.009296.t1
actomyosin motor complex	smin	Monomer Treadmilling	Cofilin/ADF/Twinfilin	Cofilin_ADF		symbB.v1.2.017676.t1
actomyosin motor complex	cvel	Monomer Treadmilling	Cofilin/ADF/Twinfilin	Cofilin_ADF		Cvel_10253.t1
actomyosin motor complex	cvel	Monomer Treadmilling	Cofilin/ADF/Twinfilin	Cofilin_ADF		Cvel_33130.t1
actomyosin motor complex	vbra	Monomer Treadmilling	Cofilin/ADF/Twinfilin	Cofilin_ADF		Vbra_11721.t1
actomyosin motor complex	vbra	Monomer Treadmilling	Cofilin/ADF/Twinfilin	Cofilin_ADF		Vbra_9412.t1
actomyosin motor complex	chom	Monomer Treadmilling	Cofilin/ADF/Twinfilin	Cofilin_ADF		Chro.50095
actomyosin motor complex	cpar	Monomer Treadmilling	Cofilin/ADF/Twinfilin	Cofilin_ADF		cgd5_2800
actomyosin motor complex	eten	Monomer Treadmilling	Cofilin/ADF/Twinfilin	Cofilin_ADF		ETH_00020315.1
actomyosin motor complex	ncan	Monomer Treadmilling	Cofilin/ADF/Twinfilin	Cofilin_ADF		NCLIV_012510
actomyosin motor complex	tgon	Monomer Treadmilling	Cofilin/ADF/Twinfilin	Cofilin_ADF		TGME49_220400
actomyosin motor complex	bbov	Monomer Treadmilling	Cofilin/ADF/Twinfilin	Cofilin_ADF		BBOV_IV008510
actomyosin motor complex	tpar	Monomer Treadmilling	Cofilin/ADF/Twinfilin	Cofilin_ADF		TP01_0926
actomyosin motor complex	tann	Monomer Treadmilling	Cofilin/ADF/Twinfilin	Cofilin_ADF		TA06435
actomyosin motor complex	pber	Monomer Treadmilling	Cofilin/ADF/Twinfilin	Cofilin_ADF		PBANKA_110310
actomyosin motor complex	pber	Monomer Treadmilling	Cofilin/ADF/Twinfilin	Cofilin_ADF		PBANKA_113750
actomyosin motor complex	pyoe	Monomer Treadmilling	Cofilin/ADF/Twinfilin	Cofilin_ADF		PY17X_1104200
actomyosin motor complex	pyoe	Monomer Treadmilling	Cofilin/ADF/Twinfilin	Cofilin_ADF		PY17X_1138900
actomyosin motor complex	pcha	Monomer Treadmilling	Cofilin/ADF/Twinfilin	Cofilin_ADF		PCHAS_110280
actomyosin motor complex	pcha	Monomer Treadmilling	Cofilin/ADF/Twinfilin	Cofilin_ADF		PCHAS_113700
actomyosin motor complex	pviv	Monomer Treadmilling	Cofilin/ADF/Twinfilin	Cofilin_ADF		PVX_097745
actomyosin motor complex	pviv	Monomer Treadmilling	Cofilin/ADF/Twinfilin	Cofilin_ADF		PVX_115030
actomyosin motor complex	pkno	Monomer Treadmilling	Cofilin/ADF/Twinfilin	Cofilin_ADF		PKH_102980
actomyosin motor complex	pkno	Monomer Treadmilling	Cofilin/ADF/Twinfilin	Cofilin_ADF		PKH_110930
actomyosin motor complex	prei	Monomer Treadmilling	Cofilin/ADF/Twinfilin	Cofilin_ADF		PRCDC_0502700
actomyosin motor complex	prei	Monomer Treadmilling	Cofilin/ADF/Twinfilin	Cofilin_ADF		PRCDC_1360300
actomyosin motor complex	pfal	Monomer Treadmilling	Cofilin/ADF/Twinfilin	Cofilin_ADF		PF3D7_0503400
actomyosin motor complex	pfal	Monomer Treadmilling	Cofilin/ADF/Twinfilin	Cofilin_ADF		PF3D7_1361400
actomyosin motor complex	crei	Monomer Treadmilling	Gelsolin/Villin	Gelsolin OR (Gelsolin AND VHP)		Cre02.g091150.t1.3
actomyosin motor complex	crei	Monomer Treadmilling	Gelsolin/Villin	Gelsolin OR (Gelsolin AND VHP)		Cre03.g180850.t1.2
actomyosin motor complex	crei	Monomer Treadmilling	Gelsolin/Villin	Gelsolin OR (Gelsolin AND VHP)		Cre12.g555550.t1.2
actomyosin motor complex	pult	Monomer Treadmilling	Gelsolin/Villin	Gelsolin OR (Gelsolin AND VHP)		PYU1_T002605
actomyosin motor complex	pult	Monomer Treadmilling	Gelsolin/Villin	Gelsolin OR (Gelsolin AND VHP)		PYU1_T003510
actomyosin motor complex	pult	Monomer Treadmilling	Gelsolin/Villin	Gelsolin OR (Gelsolin AND VHP)		PYU1_T010108
actomyosin motor complex	esil	Monomer Treadmilling	Gelsolin/Villin	Gelsolin OR (Gelsolin AND VHP)		CBJ30450.1
actomyosin motor complex	esil	Monomer Treadmilling	Gelsolin/Villin	Gelsolin OR (Gelsolin AND VHP)		CBJ31130.1
actomyosin motor complex	esil	Monomer Treadmilling	Gelsolin/Villin	Gelsolin OR (Gelsolin AND VHP)		CBN78346.1
actomyosin motor complex	esil	Monomer Treadmilling	Gelsolin/Villin	Gelsolin OR (Gelsolin AND VHP)		CBN79519.1
actomyosin motor complex	ptri	Monomer Treadmilling	Gelsolin/Villin	Gelsolin OR (Gelsolin AND VHP)		Phatr13396
actomyosin motor complex	ptri	Monomer Treadmilling	Gelsolin/Villin	Gelsolin OR (Gelsolin AND VHP)		Phatr19089
actomyosin motor complex	ptri	Monomer Treadmilling	Gelsolin/Villin	Gelsolin OR (Gelsolin AND VHP)		Phatr42673
actomyosin motor complex	ptri	Monomer Treadmilling	Gelsolin/Villin	Gelsolin OR (Gelsolin AND VHP)		Phatr48220
actomyosin motor complex	ptri	Monomer Treadmilling	Gelsolin/Villin	Gelsolin OR (Gelsolin AND VHP)		Phatr53980
actomyosin motor complex	tpse	Monomer Treadmilling	Gelsolin/Villin	Gelsolin OR (Gelsolin AND VHP)		Thaps22248
actomyosin motor complex	tpse	Monomer Treadmilling	Gelsolin/Villin	Gelsolin OR (Gelsolin AND VHP)		Thaps22984
actomyosin motor complex	tpse	Monomer Treadmilling	Gelsolin/Villin	Gelsolin OR (Gelsolin AND VHP)		Thaps269747
actomyosin motor complex	tthe	Monomer Treadmilling	Gelsolin/Villin	Gelsolin OR (Gelsolin AND VHP)		EAR95314
actomyosin motor complex	imul	Monomer Treadmilling	Gelsolin/Villin	Gelsolin OR (Gelsolin AND VHP)		IMG5_151710
actomyosin motor complex	pmar	Monomer Treadmilling	Gelsolin/Villin	Gelsolin OR (Gelsolin AND VHP)		XP_002773270.1
actomyosin motor complex	pmar	Monomer Treadmilling	Gelsolin/Villin	Gelsolin OR (Gelsolin AND VHP)		XP_002780574.1
actomyosin motor complex	pmar	Monomer Treadmilling	Gelsolin/Villin	Gelsolin OR (Gelsolin AND VHP)		XP_002786470.1
actomyosin motor complex	pmar	Monomer Treadmilling	Gelsolin/Villin	Gelsolin OR (Gelsolin AND VHP)		XP_002788222.1
actomyosin motor complex	smin	Monomer Treadmilling	Gelsolin/Villin	Gelsolin OR (Gelsolin AND VHP)		symbB.v1.2.014332.t1
actomyosin motor complex	smin	Monomer Treadmilling	Gelsolin/Villin	Gelsolin OR (Gelsolin AND VHP)		symbB.v1.2.014332.t2
actomyosin motor complex	smin	Monomer Treadmilling	Gelsolin/Villin	Gelsolin OR (Gelsolin AND VHP)		symbB.v1.2.014332.t3
actomyosin motor complex	smin	Monomer Treadmilling	Gelsolin/Villin	Gelsolin OR (Gelsolin AND VHP)		symbB.v1.2.025126.t1
actomyosin motor complex	smin	Monomer Treadmilling	Gelsolin/Villin	Gelsolin OR (Gelsolin AND VHP)		symbB.v1.2.025126.t2
actomyosin motor complex	smin	Monomer Treadmilling	Gelsolin/Villin	Gelsolin OR (Gelsolin AND VHP)		symbB.v1.2.036987.t1
actomyosin motor complex	smin	Monomer Treadmilling	Gelsolin/Villin	Gelsolin OR (Gelsolin AND VHP)		symbB.v1.2.038408.t1
actomyosin motor complex	cvel	Monomer Treadmilling	Gelsolin/Villin	Gelsolin OR (Gelsolin AND VHP)		Cvel_15857.t1
actomyosin motor complex	cvel	Monomer Treadmilling	Gelsolin/Villin	Gelsolin OR (Gelsolin AND VHP)		Cvel_23692.t1
actomyosin motor complex	cvel	Monomer Treadmilling	Gelsolin/Villin	Gelsolin OR (Gelsolin AND VHP)		Cvel_27073.t1
actomyosin motor complex	cvel	Monomer Treadmilling	Gelsolin/Villin	Gelsolin OR (Gelsolin AND VHP)		Cvel_28221.t1
actomyosin motor complex	cvel	Monomer Treadmilling	Gelsolin/Villin	Gelsolin OR (Gelsolin AND VHP)		Cvel_29299.t1
actomyosin motor complex	vbra	Monomer Treadmilling	Gelsolin/Villin	Gelsolin OR (Gelsolin AND VHP)		Vbra_4919.t1
actomyosin motor complex	vbra	Monomer Treadmilling	Gelsolin/Villin	Gelsolin OR (Gelsolin AND VHP)		Vbra_6055.t1
actomyosin motor complex	chom	Monomer Treadmilling	Gelsolin/Villin	Gelsolin OR (Gelsolin AND VHP)		Chro.30216
actomyosin motor complex	chom	Monomer Treadmilling	Gelsolin/Villin	Gelsolin OR (Gelsolin AND VHP)		Chro.80513
actomyosin motor complex	cpar	Monomer Treadmilling	Gelsolin/Villin	Gelsolin OR (Gelsolin AND VHP)		cgd3_1820
actomyosin motor complex	cpar	Monomer Treadmilling	Gelsolin/Villin	Gelsolin OR (Gelsolin AND VHP)		cgd8_4470
actomyosin motor complex	eten	Monomer Treadmilling	Gelsolin/Villin	Gelsolin OR (Gelsolin AND VHP)		ETH_00006120.1
actomyosin motor complex	ncan	Monomer Treadmilling	Gelsolin/Villin	Gelsolin OR (Gelsolin AND VHP)		NCLIV_043180
actomyosin motor complex	tgon	Monomer Treadmilling	Gelsolin/Villin	Gelsolin OR (Gelsolin AND VHP)		TGME49_277000
actomyosin motor complex	tgon	Monomer Treadmilling	Gelsolin/Villin	Gelsolin OR (Gelsolin AND VHP)		TGME49_291680
actomyosin motor complex	bbov	Monomer Treadmilling	Gelsolin/Villin	Gelsolin OR (Gelsolin AND VHP)		BBOV_II007590
actomyosin motor complex	bbov	Monomer Treadmilling	Gelsolin/Villin	Gelsolin OR (Gelsolin AND VHP)		BBOV_IV000740
actomyosin motor complex	tpar	Monomer Treadmilling	Gelsolin/Villin	Gelsolin OR (Gelsolin AND VHP)		TP02_0701
actomyosin motor complex	tann	Monomer Treadmilling	Gelsolin/Villin	Gelsolin OR (Gelsolin AND VHP)		TA14650
actomyosin motor complex	pber	Monomer Treadmilling	Gelsolin/Villin	Gelsolin OR (Gelsolin AND VHP)		PBANKA_070800
actomyosin motor complex	pber	Monomer Treadmilling	Gelsolin/Villin	Gelsolin OR (Gelsolin AND VHP)		PBANKA_113720
actomyosin motor complex	pyoe	Monomer Treadmilling	Gelsolin/Villin	Gelsolin OR (Gelsolin AND VHP)		PY17X_0708300
actomyosin motor complex	pyoe	Monomer Treadmilling	Gelsolin/Villin	Gelsolin OR (Gelsolin AND VHP)		PY17X_1138600
actomyosin motor complex	pcha	Monomer Treadmilling	Gelsolin/Villin	Gelsolin OR (Gelsolin AND VHP)		PCHAS_071730
actomyosin motor complex	pcha	Monomer Treadmilling	Gelsolin/Villin	Gelsolin OR (Gelsolin AND VHP)		PCHAS_113670
actomyosin motor complex	pviv	Monomer Treadmilling	Gelsolin/Villin	Gelsolin OR (Gelsolin AND VHP)		PVX_089235
actomyosin motor complex	pviv	Monomer Treadmilling	Gelsolin/Villin	Gelsolin OR (Gelsolin AND VHP)		PVX_115015
actomyosin motor complex	pkno	Monomer Treadmilling	Gelsolin/Villin	Gelsolin OR (Gelsolin AND VHP)		PKH_050840
actomyosin motor complex	pkno	Monomer Treadmilling	Gelsolin/Villin	Gelsolin OR (Gelsolin AND VHP)		PKH_110970
actomyosin motor complex	prei	Monomer Treadmilling	Gelsolin/Villin	Gelsolin OR (Gelsolin AND VHP)		PRCDC_0821900
actomyosin motor complex	prei	Monomer Treadmilling	Gelsolin/Villin	Gelsolin OR (Gelsolin AND VHP)		PRCDC_1360000
actomyosin motor complex	pfal	Monomer Treadmilling	Gelsolin/Villin	Gelsolin OR (Gelsolin AND VHP)		PF3D7_0822600
actomyosin motor complex	pfal	Monomer Treadmilling	Gelsolin/Villin	Gelsolin OR (Gelsolin AND VHP)		PF3D7_1361100
actomyosin motor complex	crei	Monomer Treadmilling	Profilin	Profilin		Cre10.g427250.t1.2
actomyosin motor complex	esil	Monomer Treadmilling	Profilin	Profilin		CBN77947.1
actomyosin motor complex	tthe	Monomer Treadmilling	Profilin	Profilin		EAR92048
actomyosin motor complex	imul	Monomer Treadmilling	Profilin	Profilin		IMG5_020710
actomyosin motor complex	pmar	Monomer Treadmilling	Profilin	Profilin		XP_002774080.1
actomyosin motor complex	smin	Monomer Treadmilling	Profilin	Profilin		symbB.v1.2.012554.t1
actomyosin motor complex	cvel	Monomer Treadmilling	Profilin	Profilin		Cvel_18957.t1
actomyosin motor complex	cvel	Monomer Treadmilling	Profilin	Profilin		Cvel_2014.t1
actomyosin motor complex	vbra	Monomer Treadmilling	Profilin	Profilin		Vbra_10893.t1
actomyosin motor complex	vbra	Monomer Treadmilling	Profilin	Profilin		Vbra_10902.t1
actomyosin motor complex	vbra	Monomer Treadmilling	Profilin	Profilin		Vbra_7301.t1
actomyosin motor complex	chom	Monomer Treadmilling	Profilin	Profilin		Chro.30189
actomyosin motor complex	cpar	Monomer Treadmilling	Profilin	Profilin		cgd3_1570
actomyosin motor complex	eten	Monomer Treadmilling	Profilin	Profilin		ETH_00010645.1
actomyosin motor complex	ncan	Monomer Treadmilling	Profilin	Profilin		NCLIV_000610
actomyosin motor complex	tgon	Monomer Treadmilling	Profilin	Profilin		TGME49_293690
actomyosin motor complex	bbov	Monomer Treadmilling	Profilin	Profilin		BBOV_II006000
actomyosin motor complex	tpar	Monomer Treadmilling	Profilin	Profilin		TP02_0557
actomyosin motor complex	tann	Monomer Treadmilling	Profilin	Profilin		TA13850
actomyosin motor complex	pber	Monomer Treadmilling	Profilin	Profilin		PBANKA_083300
actomyosin motor complex	pyoe	Monomer Treadmilling	Profilin	Profilin		PY17X_0836400
actomyosin motor complex	pcha	Monomer Treadmilling	Profilin	Profilin		PCHAS_083330
actomyosin motor complex	pviv	Monomer Treadmilling	Profilin	Profilin		PVX_087095
actomyosin motor complex	pkno	Monomer Treadmilling	Profilin	Profilin		PKH_073040
actomyosin motor complex	prei	Monomer Treadmilling	Profilin	Profilin		PRCDC_0930200
actomyosin motor complex	pfal	Monomer Treadmilling	Profilin	Profilin		PF3D7_0932200
actomyosin motor complex	crei	Myosin	Myosin	Myosin_head		Cre09.g416250.t1.3
actomyosin motor complex	crei	Myosin	Myosin	Myosin_head		Cre13.g563800.t1.3
actomyosin motor complex	crei	Myosin	Myosin	Myosin_head		Cre16.g658650.t1.1
actomyosin motor complex	crei	Myosin	Myosin	Myosin_head		g4902.t1
actomyosin motor complex	pult	Myosin	Myosin	Myosin_head		PYU1_T000322
actomyosin motor complex	pult	Myosin	Myosin	Myosin_head		PYU1_T000659
actomyosin motor complex	pult	Myosin	Myosin	Myosin_head		PYU1_T002103
actomyosin motor complex	pult	Myosin	Myosin	Myosin_head		PYU1_T004004
actomyosin motor complex	pult	Myosin	Myosin	Myosin_head		PYU1_T004123
actomyosin motor complex	pult	Myosin	Myosin	Myosin_head		PYU1_T004400
actomyosin motor complex	pult	Myosin	Myosin	Myosin_head		PYU1_T005362
actomyosin motor complex	pult	Myosin	Myosin	Myosin_head		PYU1_T006463
actomyosin motor complex	pult	Myosin	Myosin	Myosin_head		PYU1_T007191
actomyosin motor complex	pult	Myosin	Myosin	Myosin_head		PYU1_T008784
actomyosin motor complex	pult	Myosin	Myosin	Myosin_head		PYU1_T008785
actomyosin motor complex	pult	Myosin	Myosin	Myosin_head		PYU1_T008786
actomyosin motor complex	pult	Myosin	Myosin	Myosin_head		PYU1_T008890
actomyosin motor complex	pult	Myosin	Myosin	Myosin_head		PYU1_T009132
actomyosin motor complex	pult	Myosin	Myosin	Myosin_head		PYU1_T010236
actomyosin motor complex	pult	Myosin	Myosin	Myosin_head		PYU1_T010653
actomyosin motor complex	pult	Myosin	Myosin	Myosin_head		PYU1_T010842
actomyosin motor complex	pult	Myosin	Myosin	Myosin_head		PYU1_T011542
actomyosin motor complex	pult	Myosin	Myosin	Myosin_head		PYU1_T012064
actomyosin motor complex	pult	Myosin	Myosin	Myosin_head		PYU1_T012096
actomyosin motor complex	pult	Myosin	Myosin	Myosin_head		PYU1_T012592
actomyosin motor complex	pult	Myosin	Myosin	Myosin_head		PYU1_T012799
actomyosin motor complex	pult	Myosin	Myosin	Myosin_head		PYU1_T013349
actomyosin motor complex	pult	Myosin	Myosin	Myosin_head		PYU1_T013495
actomyosin motor complex	pult	Myosin	Myosin	Myosin_head		PYU1_T014382
actomyosin motor complex	pult	Myosin	Myosin			PYU1_T012604
actomyosin motor complex	esil	Myosin	Myosin	Myosin_head		CBJ26119.1
actomyosin motor complex	esil	Myosin	Myosin	Myosin_head		CBJ26663.1
actomyosin motor complex	esil	Myosin	Myosin	Myosin_head		CBJ27150.1
actomyosin motor complex	esil	Myosin	Myosin	Myosin_head		CBJ27444.1
actomyosin motor complex	esil	Myosin	Myosin	Myosin_head		CBJ27565.1
actomyosin motor complex	esil	Myosin	Myosin	Myosin_head		CBJ27566.1
actomyosin motor complex	esil	Myosin	Myosin	Myosin_head		CBJ27624.1
actomyosin motor complex	esil	Myosin	Myosin	Myosin_head		CBJ28361.1
actomyosin motor complex	esil	Myosin	Myosin	Myosin_head		CBJ30507.1
actomyosin motor complex	esil	Myosin	Myosin	Myosin_head		CBJ31129.1
actomyosin motor complex	esil	Myosin	Myosin	Myosin_head		CBJ31545.1
actomyosin motor complex	esil	Myosin	Myosin	Myosin_head		CBJ31893.1
actomyosin motor complex	esil	Myosin	Myosin	Myosin_head		CBJ33547.1
actomyosin motor complex	esil	Myosin	Myosin	Myosin_head		CBJ33811.1
actomyosin motor complex	esil	Myosin	Myosin	Myosin_head		CBN73968.1
actomyosin motor complex	esil	Myosin	Myosin	Myosin_head		CBN73971.1
actomyosin motor complex	esil	Myosin	Myosin	Myosin_head		CBN74726.1
actomyosin motor complex	esil	Myosin	Myosin	Myosin_head		CBN74765.1
actomyosin motor complex	esil	Myosin	Myosin	Myosin_head		CBN76245.1
actomyosin motor complex	esil	Myosin	Myosin	Myosin_head		CBN77168.1
actomyosin motor complex	esil	Myosin	Myosin	Myosin_head		CBN78037.1
actomyosin motor complex	esil	Myosin	Myosin	Myosin_head		CBN79305.1
actomyosin motor complex	esil	Myosin	Myosin	Myosin_head		CBN79332.1
actomyosin motor complex	esil	Myosin	Myosin			CBJ30527.1
actomyosin motor complex	ptri	Myosin	Myosin	Myosin_head		Phatr16379
actomyosin motor complex	ptri	Myosin	Myosin	Myosin_head		Phatr25867
actomyosin motor complex	ptri	Myosin	Myosin	Myosin_head		Phatr292
actomyosin motor complex	ptri	Myosin	Myosin	Myosin_head		Phatr432
actomyosin motor complex	ptri	Myosin	Myosin	Myosin_head		Phatr51848
actomyosin motor complex	ptri	Myosin	Myosin	Myosin_head		Phatr52058
actomyosin motor complex	ptri	Myosin	Myosin	Myosin_head		Phatr54688
actomyosin motor complex	ptri	Myosin	Myosin	Myosin_head		Phatrdraft29
actomyosin motor complex	ptri	Myosin	Myosin	Myosin_head		Phatrdraft7
actomyosin motor complex	tpse	Myosin	Myosin	Myosin_head		Thaps12602
actomyosin motor complex	tpse	Myosin	Myosin	Myosin_head		Thaps12637
actomyosin motor complex	tpse	Myosin	Myosin	Myosin_head		Thaps12645
actomyosin motor complex	tpse	Myosin	Myosin	Myosin_head		Thaps31803
actomyosin motor complex	tpse	Myosin	Myosin	Myosin_head		Thaps33225
actomyosin motor complex	tpse	Myosin	Myosin	Myosin_head		Thaps35059
actomyosin motor complex	tpse	Myosin	Myosin	Myosin_head		Thaps36563
actomyosin motor complex	tpse	Myosin	Myosin	Myosin_head		Thaps37376
actomyosin motor complex	tpse	Myosin	Myosin	Myosin_head		Thaps37960
actomyosin motor complex	tpse	Myosin	Myosin	Myosin_head		Thaps38230
actomyosin motor complex	tpse	Myosin	Myosin	Myosin_head		Thaps38363
actomyosin motor complex	tthe	Myosin	Myosin	Myosin_head		EAR84885
actomyosin motor complex	tthe	Myosin	Myosin	Myosin_head		EAR84886
actomyosin motor complex	tthe	Myosin	Myosin	Myosin_head		EAR87392
actomyosin motor complex	tthe	Myosin	Myosin	Myosin_head		EAR90393
actomyosin motor complex	tthe	Myosin	Myosin	Myosin_head		EAR93163
actomyosin motor complex	tthe	Myosin	Myosin	Myosin_head		EAR93468
actomyosin motor complex	tthe	Myosin	Myosin	Myosin_head		EAR94428
actomyosin motor complex	tthe	Myosin	Myosin	Myosin_head		EAR95323
actomyosin motor complex	tthe	Myosin	Myosin	Myosin_head		EAR96913
actomyosin motor complex	tthe	Myosin	Myosin	Myosin_head		EAR98568
actomyosin motor complex	tthe	Myosin	Myosin	Myosin_head		EAS06250
actomyosin motor complex	tthe	Myosin	Myosin	Myosin_head		EAS07511
actomyosin motor complex	tthe	Myosin	Myosin	Myosin_head		EAS07846
actomyosin motor complex	tthe	Myosin	Myosin			EAR93362
actomyosin motor complex	tthe	Myosin	Myosin			EAS00789
actomyosin motor complex	tthe	Myosin	Myosin			EAS06159
actomyosin motor complex	imul	Myosin	Myosin	Myosin_head		IMG5_014610
actomyosin motor complex	imul	Myosin	Myosin	Myosin_head		IMG5_023520
actomyosin motor complex	imul	Myosin	Myosin	Myosin_head		IMG5_023530
actomyosin motor complex	imul	Myosin	Myosin	Myosin_head		IMG5_140390
actomyosin motor complex	imul	Myosin	Myosin	Myosin_head		IMG5_142290
actomyosin motor complex	pmar	Myosin	Myosin	Myosin_head		XP_002765212.1
actomyosin motor complex	pmar	Myosin	Myosin	Myosin_head		XP_002765635.1
actomyosin motor complex	pmar	Myosin	Myosin	Myosin_head		XP_002765636.1
actomyosin motor complex	pmar	Myosin	Myosin	Myosin_head		XP_002771112.1
actomyosin motor complex	pmar	Myosin	Myosin	Myosin_head		XP_002772278.1
actomyosin motor complex	pmar	Myosin	Myosin	Myosin_head		XP_002772878.1
actomyosin motor complex	pmar	Myosin	Myosin	Myosin_head		XP_002776935.1
actomyosin motor complex	pmar	Myosin	Myosin	Myosin_head		XP_002780157.1
actomyosin motor complex	pmar	Myosin	Myosin			XP_002765389.1
actomyosin motor complex	pmar	Myosin	Myosin			XP_002779880.1
actomyosin motor complex	pmar	Myosin	Myosin			XP_002779881.1
actomyosin motor complex	pmar	Myosin	Myosin			XP_002782150.1
actomyosin motor complex	pmar	Myosin	Myosin			XP_002783866.1
actomyosin motor complex	pmar	Myosin	Myosin			XP_002765666.1
actomyosin motor complex	pmar	Myosin	Myosin			XP_002775544.1
actomyosin motor complex	smin	Myosin	Myosin	Myosin_head		symbB.v1.2.003395.t1
actomyosin motor complex	smin	Myosin	Myosin	Myosin_head		symbB.v1.2.003396.t1
actomyosin motor complex	smin	Myosin	Myosin	Myosin_head		symbB.v1.2.003397.t1
actomyosin motor complex	smin	Myosin	Myosin	Myosin_head		symbB.v1.2.004756.t1
actomyosin motor complex	smin	Myosin	Myosin	Myosin_head		symbB.v1.2.004758.t1
actomyosin motor complex	smin	Myosin	Myosin	Myosin_head		symbB.v1.2.005165.t1
actomyosin motor complex	smin	Myosin	Myosin	Myosin_head		symbB.v1.2.005474.t1
actomyosin motor complex	smin	Myosin	Myosin	Myosin_head		symbB.v1.2.005475.t2
actomyosin motor complex	smin	Myosin	Myosin	Myosin_head		symbB.v1.2.005475.t3
actomyosin motor complex	smin	Myosin	Myosin	Myosin_head		symbB.v1.2.008617.t1
actomyosin motor complex	smin	Myosin	Myosin	Myosin_head		symbB.v1.2.008618.t1
actomyosin motor complex	smin	Myosin	Myosin	Myosin_head		symbB.v1.2.008618.t2
actomyosin motor complex	smin	Myosin	Myosin	Myosin_head		symbB.v1.2.010469.t1
actomyosin motor complex	smin	Myosin	Myosin	Myosin_head		symbB.v1.2.010470.t1
actomyosin motor complex	smin	Myosin	Myosin	Myosin_head		symbB.v1.2.012941.t1
actomyosin motor complex	smin	Myosin	Myosin	Myosin_head		symbB.v1.2.012941.t2
actomyosin motor complex	smin	Myosin	Myosin	Myosin_head		symbB.v1.2.013164.t1
actomyosin motor complex	smin	Myosin	Myosin	Myosin_head		symbB.v1.2.013164.t2
actomyosin motor complex	smin	Myosin	Myosin	Myosin_head		symbB.v1.2.013511.t1
actomyosin motor complex	smin	Myosin	Myosin	Myosin_head		symbB.v1.2.013511.t2
actomyosin motor complex	smin	Myosin	Myosin	Myosin_head		symbB.v1.2.018616.t1
actomyosin motor complex	smin	Myosin	Myosin	Myosin_head		symbB.v1.2.018711.t1
actomyosin motor complex	smin	Myosin	Myosin	Myosin_head		symbB.v1.2.018714.t1
actomyosin motor complex	smin	Myosin	Myosin	Myosin_head		symbB.v1.2.018716.t1
actomyosin motor complex	smin	Myosin	Myosin	Myosin_head		symbB.v1.2.018873.t1
actomyosin motor complex	smin	Myosin	Myosin	Myosin_head		symbB.v1.2.020004.t1
actomyosin motor complex	smin	Myosin	Myosin	Myosin_head		symbB.v1.2.020004.t2
actomyosin motor complex	smin	Myosin	Myosin	Myosin_head		symbB.v1.2.021214.t1
actomyosin motor complex	smin	Myosin	Myosin	Myosin_head		symbB.v1.2.021295.t1
actomyosin motor complex	smin	Myosin	Myosin	Myosin_head		symbB.v1.2.023105.t1
actomyosin motor complex	smin	Myosin	Myosin	Myosin_head		symbB.v1.2.023153.t1
actomyosin motor complex	smin	Myosin	Myosin	Myosin_head		symbB.v1.2.024273.t1
actomyosin motor complex	smin	Myosin	Myosin	Myosin_head		symbB.v1.2.028341.t1
actomyosin motor complex	smin	Myosin	Myosin	Myosin_head		symbB.v1.2.028342.t1
actomyosin motor complex	smin	Myosin	Myosin	Myosin_head		symbB.v1.2.028343.t1
actomyosin motor complex	smin	Myosin	Myosin	Myosin_head		symbB.v1.2.029590.t1
actomyosin motor complex	smin	Myosin	Myosin	Myosin_head		symbB.v1.2.029591.t1
actomyosin motor complex	smin	Myosin	Myosin	Myosin_head		symbB.v1.2.030629.t1
actomyosin motor complex	smin	Myosin	Myosin	Myosin_head		symbB.v1.2.030630.t1
actomyosin motor complex	smin	Myosin	Myosin	Myosin_head		symbB.v1.2.032819.t1
actomyosin motor complex	smin	Myosin	Myosin	Myosin_head		symbB.v1.2.033429.t1
actomyosin motor complex	smin	Myosin	Myosin	Myosin_head		symbB.v1.2.033430.t1
actomyosin motor complex	smin	Myosin	Myosin	Myosin_head		symbB.v1.2.033430.t2
actomyosin motor complex	smin	Myosin	Myosin	Myosin_head		symbB.v1.2.033430.t3
actomyosin motor complex	smin	Myosin	Myosin	Myosin_head		symbB.v1.2.037350.t1
actomyosin motor complex	smin	Myosin	Myosin	Myosin_head		symbB.v1.2.038214.t1
actomyosin motor complex	smin	Myosin	Myosin			symbB.v1.2.018664.t1
actomyosin motor complex	smin	Myosin	Myosin			symbB.v1.2.033425.t1
actomyosin motor complex	smin	Myosin	Myosin			symbB.v1.2.008796.t1
actomyosin motor complex	cvel	Myosin	Myosin	Myosin_head		Cvel_17296.t1
actomyosin motor complex	cvel	Myosin	Myosin	Myosin_head		Cvel_18609.t1
actomyosin motor complex	cvel	Myosin	Myosin	Myosin_head		Cvel_20782.t1
actomyosin motor complex	cvel	Myosin	Myosin	Myosin_head		Cvel_21973.t1
actomyosin motor complex	cvel	Myosin	Myosin	Myosin_head		Cvel_22959.t1
actomyosin motor complex	cvel	Myosin	Myosin	Myosin_head		Cvel_23496.t1
actomyosin motor complex	cvel	Myosin	Myosin	Myosin_head		Cvel_28326.t1
actomyosin motor complex	cvel	Myosin	Myosin	Myosin_head		Cvel_5603.t1
actomyosin motor complex	cvel	Myosin	Myosin	Myosin_head		Cvel_619.t1
actomyosin motor complex	cvel	Myosin	Myosin	Myosin_head		Cvel_7601.t1
actomyosin motor complex	cvel	Myosin	Myosin			Cvel_7563.t1
actomyosin motor complex	cvel	Myosin	Myosin			Cvel_1780.t1
actomyosin motor complex	cvel	Myosin	Myosin			Cvel_2302.t1
actomyosin motor complex	cvel	Myosin	Myosin			Cvel_12961.t1
actomyosin motor complex	vbra	Myosin	Myosin	Myosin_head		Vbra_10386.t1
actomyosin motor complex	vbra	Myosin	Myosin	Myosin_head		Vbra_1677.t1
actomyosin motor complex	vbra	Myosin	Myosin	Myosin_head		Vbra_20376.t1
actomyosin motor complex	vbra	Myosin	Myosin	Myosin_head		Vbra_21003.t1
actomyosin motor complex	vbra	Myosin	Myosin	Myosin_head		Vbra_21187.t1
actomyosin motor complex	vbra	Myosin	Myosin	Myosin_head		Vbra_4191.t1
actomyosin motor complex	vbra	Myosin	Myosin			Vbra_8683.t1
actomyosin motor complex	vbra	Myosin	Myosin			Vbra_17252.t1
actomyosin motor complex	chom	Myosin	Myosin	Myosin_head		Chro.30249
actomyosin motor complex	chom	Myosin	Myosin	Myosin_head		Chro.60497
actomyosin motor complex	chom	Myosin	Myosin	Myosin_head		Chro.60523
actomyosin motor complex	chom	Myosin	Myosin	Myosin_head		Chro.70423
actomyosin motor complex	chom	Myosin	Myosin	Myosin_head		Chro.70483
actomyosin motor complex	chom	Myosin	Myosin	Myosin_head		Chro.80089
actomyosin motor complex	chom	Myosin	Myosin			Chro.60477
actomyosin motor complex	cpar	Myosin	Myosin	Myosin_head		cgd3_2120
actomyosin motor complex	cpar	Myosin	Myosin	Myosin_head		cgd4_1690
actomyosin motor complex	cpar	Myosin	Myosin	Myosin_head		cgd6_4340
actomyosin motor complex	cpar	Myosin	Myosin	Myosin_head		cgd6_4560
actomyosin motor complex	cpar	Myosin	Myosin	Myosin_head		cgd7_3790
actomyosin motor complex	cpar	Myosin	Myosin	Myosin_head		cgd7_4350
actomyosin motor complex	cpar	Myosin	Myosin	Myosin_head		cgd8_710
actomyosin motor complex	cpar	Myosin	Myosin			cgd3_3760
actomyosin motor complex	cpar	Myosin	Myosin			cgd6_4160
actomyosin motor complex	eten	Myosin	Myosin	Myosin_head		ETH_00000385.1
actomyosin motor complex	eten	Myosin	Myosin	Myosin_head		ETH_00004005.1
actomyosin motor complex	eten	Myosin	Myosin	Myosin_head		ETH_00006400.1
actomyosin motor complex	eten	Myosin	Myosin	Myosin_head		ETH_00011215.1
actomyosin motor complex	eten	Myosin	Myosin	Myosin_head		ETH_00011990.1
actomyosin motor complex	eten	Myosin	Myosin	Myosin_head		ETH_00012125.1
actomyosin motor complex	eten	Myosin	Myosin	Myosin_head		ETH_00015160.1
actomyosin motor complex	eten	Myosin	Myosin	Myosin_head		ETH_00015850.1
actomyosin motor complex	eten	Myosin	Myosin	Myosin_head		ETH_00015900.1
actomyosin motor complex	eten	Myosin	Myosin	Myosin_head		ETH_00017965.1
actomyosin motor complex	eten	Myosin	Myosin	Myosin_head		ETH_00021495.1
actomyosin motor complex	eten	Myosin	Myosin	Myosin_head		ETH_00022890.1
actomyosin motor complex	eten	Myosin	Myosin	Myosin_head		ETH_00023880.1
actomyosin motor complex	eten	Myosin	Myosin	Myosin_head		ETH_00023890.1
actomyosin motor complex	eten	Myosin	Myosin	Myosin_head		ETH_00024275.1
actomyosin motor complex	eten	Myosin	Myosin			ETH_00001835.1
actomyosin motor complex	eten	Myosin	Myosin			ETH_00007370.1
actomyosin motor complex	eten	Myosin	Myosin			ETH_00008305.1
actomyosin motor complex	eten	Myosin	Myosin			ETH_00009035.1
actomyosin motor complex	eten	Myosin	Myosin			ETH_00009715.1
actomyosin motor complex	eten	Myosin	Myosin			ETH_00029760.1
actomyosin motor complex	eten	Myosin	Myosin			ETH_00030230.1
actomyosin motor complex	eten	Myosin	Myosin			ETH_00032040.1
actomyosin motor complex	ncan	Myosin	Myosin	Myosin_head		NCLIV_016180
actomyosin motor complex	ncan	Myosin	Myosin	Myosin_head		NCLIV_018020
actomyosin motor complex	ncan	Myosin	Myosin	Myosin_head		NCLIV_024740
actomyosin motor complex	ncan	Myosin	Myosin	Myosin_head		NCLIV_028750
actomyosin motor complex	ncan	Myosin	Myosin	Myosin_head		NCLIV_0313
actomyosin motor complex	ncan	Myosin	Myosin	Myosin_head		NCLIV_042890
actomyosin motor complex	ncan	Myosin	Myosin	Myosin_head		NCLIV_044170
actomyosin motor complex	ncan	Myosin	Myosin	Myosin_head		NCLIV_049900
actomyosin motor complex	ncan	Myosin	Myosin	Myosin_head		NCLIV_057670
actomyosin motor complex	ncan	Myosin	Myosin	Myosin_head		NCLIV_067140
actomyosin motor complex	ncan	Myosin	Myosin	Myosin_head		NCLIV_068980
actomyosin motor complex	ncan	Myosin	Myosin			NCLIV_001397
actomyosin motor complex	ncan	Myosin	Myosin			NCLIV_003050
actomyosin motor complex	ncan	Myosin	Myosin			NCLIV_004080
actomyosin motor complex	ncan	Myosin	Myosin			NCLIV_006490
actomyosin motor complex	ncan	Myosin	Myosin			NCLIV_009120
actomyosin motor complex	ncan	Myosin	Myosin			NCLIV_028310
actomyosin motor complex	ncan	Myosin	Myosin			NCLIV_029420
actomyosin motor complex	ncan	Myosin	Myosin			NCLIV_038860
actomyosin motor complex	ncan	Myosin	Myosin			NCLIV_047670
actomyosin motor complex	ncan	Myosin	Myosin			NCLIV_054530
actomyosin motor complex	ncan	Myosin	Myosin			NCLIV_055190
actomyosin motor complex	ncan	Myosin	Myosin			NCLIV_058450
actomyosin motor complex	ncan	Myosin	Myosin			NCLIV_058990
actomyosin motor complex	tgon	Myosin	Myosin	Myosin_head		TGME49_206415
actomyosin motor complex	tgon	Myosin	Myosin	Myosin_head		TGME49_230980
actomyosin motor complex	tgon	Myosin	Myosin	Myosin_head		TGME49_235470
actomyosin motor complex	tgon	Myosin	Myosin	Myosin_head		TGME49_239560
actomyosin motor complex	tgon	Myosin	Myosin	Myosin_head		TGME49_243250
actomyosin motor complex	tgon	Myosin	Myosin	Myosin_head		TGME49_255190
actomyosin motor complex	tgon	Myosin	Myosin	Myosin_head		TGME49_257470
actomyosin motor complex	tgon	Myosin	Myosin	Myosin_head		TGME49_263180
actomyosin motor complex	tgon	Myosin	Myosin	Myosin_head		TGME49_278870
actomyosin motor complex	tgon	Myosin	Myosin	Myosin_head		TGME49_291020
actomyosin motor complex	tgon	Myosin	Myosin	Myosin_head		TGME49_314780
actomyosin motor complex	tgon	Myosin	Myosin			TGME49_294390	myosin light chain MLC4
actomyosin motor complex	tgon	Myosin	Myosin			TGME49_208370	myosin heavy chain
actomyosin motor complex	tgon	Myosin	Myosin			TGME49_209830	myosin heavy chain
actomyosin motor complex	tgon	Myosin	Myosin			TGME49_297470	myosin light chain 2
actomyosin motor complex	tgon	Myosin	Myosin			TGME49_254850	myosin heavy chain
actomyosin motor complex	tgon	Myosin	Myosin			TGME49_267308	myosin heavy chain
actomyosin motor complex	tgon	Myosin	Myosin			TGME49_267312	myosin heavy chain
actomyosin motor complex	tgon	Myosin	Myosin			TGME49_258060	myosin heavy chain
actomyosin motor complex	tgon	Myosin	Myosin			TGME49_257680	myosin light chain MLC1
actomyosin motor complex	tgon	Myosin	Myosin			TGME49_225032	myosin heavy chain
actomyosin motor complex	tgon	Myosin	Myosin			TGME49_225028	myosin heavy chain
actomyosin motor complex	tgon	Myosin	Myosin			TGME49_310450	myosin heavy chain
actomyosin motor complex	tgon	Myosin	Myosin			TGME49_311260	myosin light chain MLC1
actomyosin motor complex	tgon	Myosin	Myosin			TGME49_315780	myosin regulatory light chain
actomyosin motor complex	tgon	Myosin	Myosin			TGME49_316530	myosin heavy chain
actomyosin motor complex	bbov	Myosin	Myosin	Myosin_head		BBOV_I003490
actomyosin motor complex	bbov	Myosin	Myosin	Myosin_head		BBOV_IV011050
actomyosin motor complex	bbov	Myosin	Myosin	Myosin_head		BBOV_IV012030
actomyosin motor complex	bbov	Myosin	Myosin			BBOV_I002500
actomyosin motor complex	bbov	Myosin	Myosin			BBOV_III002630
actomyosin motor complex	bbov	Myosin	Myosin			BBOV_III009780
actomyosin motor complex	tpar	Myosin	Myosin	Myosin_head		TP01_0500
actomyosin motor complex	tpar	Myosin	Myosin	Myosin_head		TP01_0774
actomyosin motor complex	tpar	Myosin	Myosin	Myosin_head		TP01_1107
actomyosin motor complex	tpar	Myosin	Myosin			TP01_0513
actomyosin motor complex	tpar	Myosin	Myosin			TP03_0075
actomyosin motor complex	tann	Myosin	Myosin	Myosin_head		TA06960
actomyosin motor complex	tann	Myosin	Myosin	Myosin_head		TA16360
actomyosin motor complex	tann	Myosin	Myosin	Myosin_head		TA20555
actomyosin motor complex	tann	Myosin	Myosin			TA03270
actomyosin motor complex	tann	Myosin	Myosin			TA11055
actomyosin motor complex	tann	Myosin	Myosin			TA20485
actomyosin motor complex	pber	Myosin	Myosin	Myosin_head		PBANKA_011220
actomyosin motor complex	pber	Myosin	Myosin	Myosin_head		PBANKA_090850
actomyosin motor complex	pber	Myosin	Myosin	Myosin_head		PBANKA_110330
actomyosin motor complex	pber	Myosin	Myosin	Myosin_head		PBANKA_134410
actomyosin motor complex	pber	Myosin	Myosin	Myosin_head		PBANKA_135570
actomyosin motor complex	pber	Myosin	Myosin	Myosin_head		PBANKA_144450
actomyosin motor complex	pber	Myosin	Myosin			PBANKA_010270
actomyosin motor complex	pber	Myosin	Myosin			PBANKA_082790
actomyosin motor complex	pber	Myosin	Myosin			PBANKA_145950
actomyosin motor complex	pyoe	Myosin	Myosin	Myosin_head		PY17X_0113800
actomyosin motor complex	pyoe	Myosin	Myosin	Myosin_head		PY17X_0909900
actomyosin motor complex	pyoe	Myosin	Myosin	Myosin_head		PY17X_1104400
actomyosin motor complex	pyoe	Myosin	Myosin	Myosin_head		PY17X_1348900
actomyosin motor complex	pyoe	Myosin	Myosin	Myosin_head		PY17X_1361400
actomyosin motor complex	pyoe	Myosin	Myosin	Myosin_head		PY17X_1447000
actomyosin motor complex	pyoe	Myosin	Myosin			PY17X_0104300
actomyosin motor complex	pyoe	Myosin	Myosin			PY17X_0831200
actomyosin motor complex	pyoe	Myosin	Myosin			PY17X_1462100
actomyosin motor complex	pcha	Myosin	Myosin	Myosin_head		PCHAS_011280
actomyosin motor complex	pcha	Myosin	Myosin	Myosin_head		PCHAS_070980
actomyosin motor complex	pcha	Myosin	Myosin	Myosin_head		PCHAS_110300
actomyosin motor complex	pcha	Myosin	Myosin	Myosin_head		PCHAS_134870
actomyosin motor complex	pcha	Myosin	Myosin	Myosin_head		PCHAS_136030
actomyosin motor complex	pcha	Myosin	Myosin	Myosin_head		PCHAS_144670
actomyosin motor complex	pcha	Myosin	Myosin			PCHAS_010340
actomyosin motor complex	pcha	Myosin	Myosin			PCHAS_082820
actomyosin motor complex	pcha	Myosin	Myosin			PCHAS_146180
actomyosin motor complex	pviv	Myosin	Myosin	Myosin_head		PVX_082400
actomyosin motor complex	pviv	Myosin	Myosin	Myosin_head		PVX_083030
actomyosin motor complex	pviv	Myosin	Myosin	Myosin_head		PVX_092620
actomyosin motor complex	pviv	Myosin	Myosin	Myosin_head		PVX_097755
actomyosin motor complex	pviv	Myosin	Myosin	Myosin_head		PVX_113830
actomyosin motor complex	pviv	Myosin	Myosin	Myosin_head		PVX_124120
actomyosin motor complex	pviv	Myosin	Myosin			PVX_099790
actomyosin motor complex	pviv	Myosin	Myosin			PVX_101215
actomyosin motor complex	pviv	Myosin	Myosin			PVX_113360
actomyosin motor complex	pviv	Myosin	Myosin			PVX_114465
actomyosin motor complex	pkno	Myosin	Myosin	Myosin_head		PKH_093790
actomyosin motor complex	pkno	Myosin	Myosin	Myosin_head		PKH_102930
actomyosin motor complex	pkno	Myosin	Myosin	Myosin_head		PKH_113510
actomyosin motor complex	pkno	Myosin	Myosin	Myosin_head		PKH_121190
actomyosin motor complex	pkno	Myosin	Myosin	Myosin_head		PKH_122360
actomyosin motor complex	pkno	Myosin	Myosin	Myosin_head		PKH_144660
actomyosin motor complex	pkno	Myosin	Myosin			PKH_072490
actomyosin motor complex	pkno	Myosin	Myosin			PKH_112210
actomyosin motor complex	pkno	Myosin	Myosin			PKH_114600
actomyosin motor complex	pkno	Myosin	Myosin			PKH_146380
actomyosin motor complex	prei	Myosin	Myosin	Myosin_head		PRCDC_0502900
actomyosin motor complex	prei	Myosin	Myosin	Myosin_head		PRCDC_0612600
actomyosin motor complex	prei	Myosin	Myosin	Myosin_head		PRCDC_1138900
actomyosin motor complex	prei	Myosin	Myosin	Myosin_head		PRCDC_1229100
actomyosin motor complex	prei	Myosin	Myosin	Myosin_head		PRCDC_1328100
actomyosin motor complex	prei	Myosin	Myosin	Myosin_head		PRCDC_1341600
actomyosin motor complex	prei	Myosin	Myosin			PRCDC_0602500
actomyosin motor complex	prei	Myosin	Myosin			PRCDC_0625600
actomyosin motor complex	prei	Myosin	Myosin			PRCDC_0925100
actomyosin motor complex	prei	Myosin	Myosin			PRCDC_1245800
actomyosin motor complex	pfal	Myosin	Myosin	Myosin_head		PF3D7_0503600
actomyosin motor complex	pfal	Myosin	Myosin	Myosin_head		PF3D7_0613900
actomyosin motor complex	pfal	Myosin	Myosin	Myosin_head		PF3D7_1140500
actomyosin motor complex	pfal	Myosin	Myosin	Myosin_head		PF3D7_1229800
actomyosin motor complex	pfal	Myosin	Myosin	Myosin_head		PF3D7_1329100
actomyosin motor complex	pfal	Myosin	Myosin	Myosin_head		PF3D7_1342600
actomyosin motor complex	pfal	Myosin	Myosin			PF3D7_1246400	MTIP
actomyosin motor complex	pfal	Myosin	Myosin			PF3D7_0627200	Myosin-light chain
actomyosin motor complex	tgon	Tubulin	Tubulin			TGME49_275970	tubulin	ToxoDB
actomyosin motor complex	tgon	Tubulin	Tubulin			TGME49_231770	alpha-tubulin I	ToxoDB
actomyosin motor complex	tgon	Tubulin	Tubulin			TGME49_316400	alpha tubulin TUBA1 (TUBA1)	ToxoDB
actomyosin motor complex	tgon	Tubulin	Tubulin			TGME49_221620	beta-tubulin	ToxoDB
actomyosin motor complex	tgon	Tubulin	Tubulin			TGME49_275870	tubulin/FtsZ	ToxoDB
actomyosin motor complex	tgon	Tubulin	Tubulin			TGME49_266960	beta tubulin	ToxoDB
actomyosin motor complex	tgon	Tubulin	Tubulin			TGME49_226870	tubulin gamma chain	ToxoDB
actomyosin motor complex	pfal	Tubulin	Tubulin			PF3D7_1475700	tubulin	PlasmoDB
actomyosin motor complex	pfal	Tubulin	Tubulin			PF3D7_0903700	alpha tubulin 1	PlasmoDB
actomyosin motor complex	pfal	Tubulin	Tubulin			PF3D7_0422300	alpha tubulin 2	PlasmoDB
actomyosin motor complex	pfal	Tubulin	Tubulin			PF3D7_1008700	tubulin beta chain	PlasmoDB
actomyosin motor complex	pfal	Tubulin	Tubulin			PF3D7_0803700	tubulin gamma chain (g-tub)	PlasmoDB
actomyosin motor complex	pfal	Tubulin	Tubulin			PF3D7_0933800	delta tubulin, putative	PlasmoDB
actomyosin motor complex	crei	Nucleation	Formins	FH2 OR (FH2 AND (Drf_FH3 OR Drf_GBD OR PDZ OR DAD))		Cre03.g166700.t1.3
actomyosin motor complex	crei	Nucleation	Formins	FH2 OR (FH2 AND (Drf_FH3 OR Drf_GBD OR PDZ OR DAD))		Cre05.g232900.t1.3
actomyosin motor complex	crei	Nucleation	Formins	FH2 OR (FH2 AND (Drf_FH3 OR Drf_GBD OR PDZ OR DAD))		Cre06.g311250.t1.3
actomyosin motor complex	crei	Nucleation	Formins	FH2 OR (FH2 AND (Drf_FH3 OR Drf_GBD OR PDZ OR DAD))		g5016.t1
actomyosin motor complex	pult	Nucleation	Formins	FH2 OR (FH2 AND (Drf_FH3 OR Drf_GBD OR PDZ OR DAD))		PYU1_T005341
actomyosin motor complex	pult	Nucleation	Formins	FH2 OR (FH2 AND (Drf_FH3 OR Drf_GBD OR PDZ OR DAD))		PYU1_T007003
actomyosin motor complex	pult	Nucleation	Formins	FH2 OR (FH2 AND (Drf_FH3 OR Drf_GBD OR PDZ OR DAD))		PYU1_T007601
actomyosin motor complex	pult	Nucleation	Formins	FH2 OR (FH2 AND (Drf_FH3 OR Drf_GBD OR PDZ OR DAD))		PYU1_T009124
actomyosin motor complex	pult	Nucleation	Formins	FH2 OR (FH2 AND (Drf_FH3 OR Drf_GBD OR PDZ OR DAD))		PYU1_T010017
actomyosin motor complex	pult	Nucleation	Formins	FH2 OR (FH2 AND (Drf_FH3 OR Drf_GBD OR PDZ OR DAD))		PYU1_T013061
actomyosin motor complex	pult	Nucleation	Formins	FH2 OR (FH2 AND (Drf_FH3 OR Drf_GBD OR PDZ OR DAD))		PYU1_T013062
actomyosin motor complex	pult	Nucleation	Formins	FH2 OR (FH2 AND (Drf_FH3 OR Drf_GBD OR PDZ OR DAD))		PYU1_T013065
actomyosin motor complex	pult	Nucleation	Formins	FH2 OR (FH2 AND (Drf_FH3 OR Drf_GBD OR PDZ OR DAD))		PYU1_T013090
actomyosin motor complex	pult	Nucleation	Formins	FH2 OR (FH2 AND (Drf_FH3 OR Drf_GBD OR PDZ OR DAD))		PYU1_T013100
actomyosin motor complex	esil	Nucleation	Formins	FH2 OR (FH2 AND (Drf_FH3 OR Drf_GBD OR PDZ OR DAD))		CBJ26160.1
actomyosin motor complex	esil	Nucleation	Formins	FH2 OR (FH2 AND (Drf_FH3 OR Drf_GBD OR PDZ OR DAD))		CBJ30429.1
actomyosin motor complex	esil	Nucleation	Formins	FH2 OR (FH2 AND (Drf_FH3 OR Drf_GBD OR PDZ OR DAD))		CBN78210.1
actomyosin motor complex	esil	Nucleation	Formins	FH2 OR (FH2 AND (Drf_FH3 OR Drf_GBD OR PDZ OR DAD))		CBN80077.1
actomyosin motor complex	ptri	Nucleation	Formins	FH2 OR (FH2 AND (Drf_FH3 OR Drf_GBD OR PDZ OR DAD))		Phatr46029
actomyosin motor complex	ptri	Nucleation	Formins	FH2 OR (FH2 AND (Drf_FH3 OR Drf_GBD OR PDZ OR DAD))		Phatr46058
actomyosin motor complex	ptri	Nucleation	Formins	FH2 OR (FH2 AND (Drf_FH3 OR Drf_GBD OR PDZ OR DAD))		Phatr54229
actomyosin motor complex	ptri	Nucleation	Formins	FH2 OR (FH2 AND (Drf_FH3 OR Drf_GBD OR PDZ OR DAD))		Phatr54510
actomyosin motor complex	ptri	Nucleation	Formins	FH2 OR (FH2 AND (Drf_FH3 OR Drf_GBD OR PDZ OR DAD))		Phatr54518
actomyosin motor complex	tpse	Nucleation	Formins	FH2 OR (FH2 AND (Drf_FH3 OR Drf_GBD OR PDZ OR DAD))		Thaps24141
actomyosin motor complex	tpse	Nucleation	Formins	FH2 OR (FH2 AND (Drf_FH3 OR Drf_GBD OR PDZ OR DAD))		Thaps262031
actomyosin motor complex	tpse	Nucleation	Formins	FH2 OR (FH2 AND (Drf_FH3 OR Drf_GBD OR PDZ OR DAD))		Thaps263598
actomyosin motor complex	tpse	Nucleation	Formins	FH2 OR (FH2 AND (Drf_FH3 OR Drf_GBD OR PDZ OR DAD))		Thaps263944
actomyosin motor complex	tpse	Nucleation	Formins	FH2 OR (FH2 AND (Drf_FH3 OR Drf_GBD OR PDZ OR DAD))		Thaps264774
actomyosin motor complex	tpse	Nucleation	Formins	FH2 OR (FH2 AND (Drf_FH3 OR Drf_GBD OR PDZ OR DAD))		Thapsdraft1094
actomyosin motor complex	tthe	Nucleation	Formins	FH2 OR (FH2 AND (Drf_FH3 OR Drf_GBD OR PDZ OR DAD))		EAR85743
actomyosin motor complex	tthe	Nucleation	Formins	FH2 OR (FH2 AND (Drf_FH3 OR Drf_GBD OR PDZ OR DAD))		EAR97051
actomyosin motor complex	tthe	Nucleation	Formins	FH2 OR (FH2 AND (Drf_FH3 OR Drf_GBD OR PDZ OR DAD))		EAS04601
actomyosin motor complex	imul	Nucleation	Formins	FH2 OR (FH2 AND (Drf_FH3 OR Drf_GBD OR PDZ OR DAD))		IMG5_110120
actomyosin motor complex	imul	Nucleation	Formins	FH2 OR (FH2 AND (Drf_FH3 OR Drf_GBD OR PDZ OR DAD))		IMG5_185360
actomyosin motor complex	pmar	Nucleation	Formins	FH2 OR (FH2 AND (Drf_FH3 OR Drf_GBD OR PDZ OR DAD))		XP_002765410.1
actomyosin motor complex	pmar	Nucleation	Formins	FH2 OR (FH2 AND (Drf_FH3 OR Drf_GBD OR PDZ OR DAD))		XP_002774311.1
actomyosin motor complex	pmar	Nucleation	Formins	FH2 OR (FH2 AND (Drf_FH3 OR Drf_GBD OR PDZ OR DAD))		XP_002781111.1
actomyosin motor complex	pmar	Nucleation	Formins	FH2 OR (FH2 AND (Drf_FH3 OR Drf_GBD OR PDZ OR DAD))		XP_002783814.1
actomyosin motor complex	pmar	Nucleation	Formins	FH2 OR (FH2 AND (Drf_FH3 OR Drf_GBD OR PDZ OR DAD))		XP_002786252.1
actomyosin motor complex	pmar	Nucleation	Formins	FH2 OR (FH2 AND (Drf_FH3 OR Drf_GBD OR PDZ OR DAD))		XP_002786256.1
actomyosin motor complex	pmar	Nucleation	Formins	FH2 OR (FH2 AND (Drf_FH3 OR Drf_GBD OR PDZ OR DAD))		XP_002788158.1
actomyosin motor complex	pmar	Nucleation	Formins	FH2 OR (FH2 AND (Drf_FH3 OR Drf_GBD OR PDZ OR DAD))		XP_002788740.1
actomyosin motor complex	smin	Nucleation	Formins	FH2 OR (FH2 AND (Drf_FH3 OR Drf_GBD OR PDZ OR DAD))		symbB.v1.2.000339.t1
actomyosin motor complex	smin	Nucleation	Formins	FH2 OR (FH2 AND (Drf_FH3 OR Drf_GBD OR PDZ OR DAD))		symbB.v1.2.000339.t2
actomyosin motor complex	smin	Nucleation	Formins	FH2 OR (FH2 AND (Drf_FH3 OR Drf_GBD OR PDZ OR DAD))		symbB.v1.2.001364.t1
actomyosin motor complex	smin	Nucleation	Formins	FH2 OR (FH2 AND (Drf_FH3 OR Drf_GBD OR PDZ OR DAD))		symbB.v1.2.001365.t1
actomyosin motor complex	smin	Nucleation	Formins	FH2 OR (FH2 AND (Drf_FH3 OR Drf_GBD OR PDZ OR DAD))		symbB.v1.2.003368.t1
actomyosin motor complex	smin	Nucleation	Formins	FH2 OR (FH2 AND (Drf_FH3 OR Drf_GBD OR PDZ OR DAD))		symbB.v1.2.004833.t1
actomyosin motor complex	smin	Nucleation	Formins	FH2 OR (FH2 AND (Drf_FH3 OR Drf_GBD OR PDZ OR DAD))		symbB.v1.2.008009.t1
actomyosin motor complex	smin	Nucleation	Formins	FH2 OR (FH2 AND (Drf_FH3 OR Drf_GBD OR PDZ OR DAD))		symbB.v1.2.009039.t1
actomyosin motor complex	smin	Nucleation	Formins	FH2 OR (FH2 AND (Drf_FH3 OR Drf_GBD OR PDZ OR DAD))		symbB.v1.2.009612.t1
actomyosin motor complex	smin	Nucleation	Formins	FH2 OR (FH2 AND (Drf_FH3 OR Drf_GBD OR PDZ OR DAD))		symbB.v1.2.009612.t2
actomyosin motor complex	smin	Nucleation	Formins	FH2 OR (FH2 AND (Drf_FH3 OR Drf_GBD OR PDZ OR DAD))		symbB.v1.2.010165.t1
actomyosin motor complex	smin	Nucleation	Formins	FH2 OR (FH2 AND (Drf_FH3 OR Drf_GBD OR PDZ OR DAD))		symbB.v1.2.014244.t1
actomyosin motor complex	smin	Nucleation	Formins	FH2 OR (FH2 AND (Drf_FH3 OR Drf_GBD OR PDZ OR DAD))		symbB.v1.2.014756.t1
actomyosin motor complex	smin	Nucleation	Formins	FH2 OR (FH2 AND (Drf_FH3 OR Drf_GBD OR PDZ OR DAD))		symbB.v1.2.016644.t1
actomyosin motor complex	smin	Nucleation	Formins	FH2 OR (FH2 AND (Drf_FH3 OR Drf_GBD OR PDZ OR DAD))		symbB.v1.2.016992.t1
actomyosin motor complex	smin	Nucleation	Formins	FH2 OR (FH2 AND (Drf_FH3 OR Drf_GBD OR PDZ OR DAD))		symbB.v1.2.017449.t1
actomyosin motor complex	smin	Nucleation	Formins	FH2 OR (FH2 AND (Drf_FH3 OR Drf_GBD OR PDZ OR DAD))		symbB.v1.2.020239.t1
actomyosin motor complex	smin	Nucleation	Formins	FH2 OR (FH2 AND (Drf_FH3 OR Drf_GBD OR PDZ OR DAD))		symbB.v1.2.020913.t1
actomyosin motor complex	smin	Nucleation	Formins	FH2 OR (FH2 AND (Drf_FH3 OR Drf_GBD OR PDZ OR DAD))		symbB.v1.2.023167.t1
actomyosin motor complex	smin	Nucleation	Formins	FH2 OR (FH2 AND (Drf_FH3 OR Drf_GBD OR PDZ OR DAD))		symbB.v1.2.025990.t1
actomyosin motor complex	smin	Nucleation	Formins	FH2 OR (FH2 AND (Drf_FH3 OR Drf_GBD OR PDZ OR DAD))		symbB.v1.2.025990.t3
actomyosin motor complex	smin	Nucleation	Formins	FH2 OR (FH2 AND (Drf_FH3 OR Drf_GBD OR PDZ OR DAD))		symbB.v1.2.026012.t1
actomyosin motor complex	smin	Nucleation	Formins	FH2 OR (FH2 AND (Drf_FH3 OR Drf_GBD OR PDZ OR DAD))		symbB.v1.2.027483.t1
actomyosin motor complex	smin	Nucleation	Formins	FH2 OR (FH2 AND (Drf_FH3 OR Drf_GBD OR PDZ OR DAD))		symbB.v1.2.027808.t1
actomyosin motor complex	smin	Nucleation	Formins	FH2 OR (FH2 AND (Drf_FH3 OR Drf_GBD OR PDZ OR DAD))		symbB.v1.2.027808.t2
actomyosin motor complex	smin	Nucleation	Formins	FH2 OR (FH2 AND (Drf_FH3 OR Drf_GBD OR PDZ OR DAD))		symbB.v1.2.033732.t1
actomyosin motor complex	smin	Nucleation	Formins	FH2 OR (FH2 AND (Drf_FH3 OR Drf_GBD OR PDZ OR DAD))		symbB.v1.2.035063.t1
actomyosin motor complex	smin	Nucleation	Formins	FH2 OR (FH2 AND (Drf_FH3 OR Drf_GBD OR PDZ OR DAD))		symbB.v1.2.035063.t2
actomyosin motor complex	smin	Nucleation	Formins	FH2 OR (FH2 AND (Drf_FH3 OR Drf_GBD OR PDZ OR DAD))		symbB.v1.2.035384.t1
actomyosin motor complex	smin	Nucleation	Formins	FH2 OR (FH2 AND (Drf_FH3 OR Drf_GBD OR PDZ OR DAD))		symbB.v1.2.038219.t1
actomyosin motor complex	cvel	Nucleation	Formins	FH2 OR (FH2 AND (Drf_FH3 OR Drf_GBD OR PDZ OR DAD))		Cvel_14084.t1
actomyosin motor complex	cvel	Nucleation	Formins	FH2 OR (FH2 AND (Drf_FH3 OR Drf_GBD OR PDZ OR DAD))		Cvel_14100.t1
actomyosin motor complex	cvel	Nucleation	Formins	FH2 OR (FH2 AND (Drf_FH3 OR Drf_GBD OR PDZ OR DAD))		Cvel_15439.t1
actomyosin motor complex	cvel	Nucleation	Formins	FH2 OR (FH2 AND (Drf_FH3 OR Drf_GBD OR PDZ OR DAD))		Cvel_5678.t1
actomyosin motor complex	cvel	Nucleation	Formins	FH2 OR (FH2 AND (Drf_FH3 OR Drf_GBD OR PDZ OR DAD))		Cvel_5678.t2
actomyosin motor complex	cvel	Nucleation	Formins	FH2 OR (FH2 AND (Drf_FH3 OR Drf_GBD OR PDZ OR DAD))		Cvel_689.t1
actomyosin motor complex	vbra	Nucleation	Formins	FH2 OR (FH2 AND (Drf_FH3 OR Drf_GBD OR PDZ OR DAD))		Vbra_13772.t1
actomyosin motor complex	vbra	Nucleation	Formins	FH2 OR (FH2 AND (Drf_FH3 OR Drf_GBD OR PDZ OR DAD))		Vbra_20146.t1
actomyosin motor complex	vbra	Nucleation	Formins	FH2 OR (FH2 AND (Drf_FH3 OR Drf_GBD OR PDZ OR DAD))		Vbra_21998.t1
actomyosin motor complex	vbra	Nucleation	Formins	FH2 OR (FH2 AND (Drf_FH3 OR Drf_GBD OR PDZ OR DAD))		Vbra_3259.t1
actomyosin motor complex	chom	Nucleation	Formins	FH2 OR (FH2 AND (Drf_FH3 OR Drf_GBD OR PDZ OR DAD))		Chro.20411
actomyosin motor complex	chom	Nucleation	Formins	FH2 OR (FH2 AND (Drf_FH3 OR Drf_GBD OR PDZ OR DAD))		Chro.60475
actomyosin motor complex	chom	Nucleation	Formins	FH2 OR (FH2 AND (Drf_FH3 OR Drf_GBD OR PDZ OR DAD))		Chro.80177
actomyosin motor complex	chom	Nucleation	Formins	FH2 OR (FH2 AND (Drf_FH3 OR Drf_GBD OR PDZ OR DAD))		Chro.80286
actomyosin motor complex	cpar	Nucleation	Formins	FH2 OR (FH2 AND (Drf_FH3 OR Drf_GBD OR PDZ OR DAD))		cgd2_3850
actomyosin motor complex	cpar	Nucleation	Formins	FH2 OR (FH2 AND (Drf_FH3 OR Drf_GBD OR PDZ OR DAD))		cgd6_4150
actomyosin motor complex	cpar	Nucleation	Formins	FH2 OR (FH2 AND (Drf_FH3 OR Drf_GBD OR PDZ OR DAD))		cgd8_1500
actomyosin motor complex	cpar	Nucleation	Formins	FH2 OR (FH2 AND (Drf_FH3 OR Drf_GBD OR PDZ OR DAD))		cgd8_2450
actomyosin motor complex	eten	Nucleation	Formins	FH2 OR (FH2 AND (Drf_FH3 OR Drf_GBD OR PDZ OR DAD))		ETH_00015295.1
actomyosin motor complex	eten	Nucleation	Formins	FH2 OR (FH2 AND (Drf_FH3 OR Drf_GBD OR PDZ OR DAD))		ETH_00024605.1
actomyosin motor complex	eten	Nucleation	Formins	FH2 OR (FH2 AND (Drf_FH3 OR Drf_GBD OR PDZ OR DAD))		ETH_00027580.1
actomyosin motor complex	ncan	Nucleation	Formins	FH2 OR (FH2 AND (Drf_FH3 OR Drf_GBD OR PDZ OR DAD))		NCLIV_013340
actomyosin motor complex	ncan	Nucleation	Formins	FH2 OR (FH2 AND (Drf_FH3 OR Drf_GBD OR PDZ OR DAD))		NCLIV_044180
actomyosin motor complex	ncan	Nucleation	Formins	FH2 OR (FH2 AND (Drf_FH3 OR Drf_GBD OR PDZ OR DAD))		NCLIV_044260
actomyosin motor complex	tgon	Nucleation	Formins	FH2 OR (FH2 AND (Drf_FH3 OR Drf_GBD OR PDZ OR DAD))		TGME49_206430
actomyosin motor complex	tgon	Nucleation	Formins	FH2 OR (FH2 AND (Drf_FH3 OR Drf_GBD OR PDZ OR DAD))		TGME49_206580
actomyosin motor complex	tgon	Nucleation	Formins	FH2 OR (FH2 AND (Drf_FH3 OR Drf_GBD OR PDZ OR DAD))		TGME49_213370
actomyosin motor complex	bbov	Nucleation	Formins	FH2 OR (FH2 AND (Drf_FH3 OR Drf_GBD OR PDZ OR DAD))		BBOV_II004420
actomyosin motor complex	bbov	Nucleation	Formins	FH2 OR (FH2 AND (Drf_FH3 OR Drf_GBD OR PDZ OR DAD))		BBOV_IV007290
actomyosin motor complex	tpar	Nucleation	Formins	FH2 OR (FH2 AND (Drf_FH3 OR Drf_GBD OR PDZ OR DAD))		TP03_0237
actomyosin motor complex	tpar	Nucleation	Formins	FH2 OR (FH2 AND (Drf_FH3 OR Drf_GBD OR PDZ OR DAD))		TP04_0557
actomyosin motor complex	tann	Nucleation	Formins	FH2 OR (FH2 AND (Drf_FH3 OR Drf_GBD OR PDZ OR DAD))		TA03495
actomyosin motor complex	tann	Nucleation	Formins	FH2 OR (FH2 AND (Drf_FH3 OR Drf_GBD OR PDZ OR DAD))		TA09030
actomyosin motor complex	pber	Nucleation	Formins	FH2 OR (FH2 AND (Drf_FH3 OR Drf_GBD OR PDZ OR DAD))		PBANKA_124530
actomyosin motor complex	pber	Nucleation	Formins	FH2 OR (FH2 AND (Drf_FH3 OR Drf_GBD OR PDZ OR DAD))		PBANKA_143460
actomyosin motor complex	pyoe	Nucleation	Formins	FH2 OR (FH2 AND (Drf_FH3 OR Drf_GBD OR PDZ OR DAD))		PY17X_1248800
actomyosin motor complex	pyoe	Nucleation	Formins	FH2 OR (FH2 AND (Drf_FH3 OR Drf_GBD OR PDZ OR DAD))		PY17X_1437000
actomyosin motor complex	pcha	Nucleation	Formins	FH2 OR (FH2 AND (Drf_FH3 OR Drf_GBD OR PDZ OR DAD))		PCHAS_124570
actomyosin motor complex	pcha	Nucleation	Formins	FH2 OR (FH2 AND (Drf_FH3 OR Drf_GBD OR PDZ OR DAD))		PCHAS_143660
actomyosin motor complex	pviv	Nucleation	Formins	FH2 OR (FH2 AND (Drf_FH3 OR Drf_GBD OR PDZ OR DAD))		PVX_079720
actomyosin motor complex	pviv	Nucleation	Formins	FH2 OR (FH2 AND (Drf_FH3 OR Drf_GBD OR PDZ OR DAD))		PVX_123615
actomyosin motor complex	pkno	Nucleation	Formins	FH2 OR (FH2 AND (Drf_FH3 OR Drf_GBD OR PDZ OR DAD))		PKH_100110
actomyosin motor complex	pkno	Nucleation	Formins	FH2 OR (FH2 AND (Drf_FH3 OR Drf_GBD OR PDZ OR DAD))		PKH_143610
actomyosin motor complex	prei	Nucleation	Formins	FH2 OR (FH2 AND (Drf_FH3 OR Drf_GBD OR PDZ OR DAD))		PRCDC_0530000
actomyosin motor complex	prei	Nucleation	Formins	FH2 OR (FH2 AND (Drf_FH3 OR Drf_GBD OR PDZ OR DAD))		PRCDC_1218300
actomyosin motor complex	pfal	Nucleation	Formins	FH2 OR (FH2 AND (Drf_FH3 OR Drf_GBD OR PDZ OR DAD))		PF3D7_0530900
actomyosin motor complex	pfal	Nucleation	Formins	FH2 OR (FH2 AND (Drf_FH3 OR Drf_GBD OR PDZ OR DAD))		PF3D7_1219000
actomyosin motor complex	crei	Nucleation	ARPC2/p34	P34-Arc		g18060.t1
actomyosin motor complex	crei	Nucleation	ARPC2/p34	P34-Arc		g18060.t2
actomyosin motor complex	pult	Nucleation	ARPC2/p34	P34-Arc		PYU1_T005925
actomyosin motor complex	esil	Nucleation	ARPC2/p34	P34-Arc		CBJ26097.1
actomyosin motor complex	tthe	Nucleation	ARPC2/p34	P34-Arc		EAR87266
actomyosin motor complex	imul	Nucleation	ARPC2/p34	P34-Arc		IMG5_152490
actomyosin motor complex	smin	Nucleation	ARPC2/p34	P34-Arc		symbB.v1.2.012834.t1
actomyosin motor complex	smin	Nucleation	ARPC2/p34	P34-Arc		symbB.v1.2.012836.t1
actomyosin motor complex	pber	Nucleation	ARPC2/p34	P34-Arc		PBANKA_101420
actomyosin motor complex	pyoe	Nucleation	ARPC2/p34	P34-Arc		PY17X_1015700
actomyosin motor complex	pcha	Nucleation	ARPC2/p34	P34-Arc		PCHAS_101500
actomyosin motor complex	pviv	Nucleation	ARPC2/p34	P34-Arc		PVX_085015
actomyosin motor complex	pkno	Nucleation	ARPC2/p34	P34-Arc		PKH_131980
actomyosin motor complex	prei	Nucleation	ARPC2/p34	P34-Arc		PRCDC_1429800
actomyosin motor complex	pfal	Nucleation	ARPC2/p34	P34-Arc		PF3D7_1430500
actomyosin motor complex	crei	Nucleation	ARPC3/p21	P21-Arc		Cre09.g397950.t1.3
actomyosin motor complex	pult	Nucleation	ARPC3/p21	P21-Arc		PYU1_T002465
actomyosin motor complex	esil	Nucleation	ARPC3/p21	P21-Arc		CBJ28205.1
actomyosin motor complex	tthe	Nucleation	ARPC3/p21	P21-Arc		EAR93892
actomyosin motor complex	smin	Nucleation	ARPC3/p21	P21-Arc		symbB.v1.2.036822.t1
actomyosin motor complex	pult	Nucleation	ARPC5/p16	P16-Arc		PYU1_T004044
actomyosin motor complex	esil	Nucleation	ARPC5/p16	P16-Arc		CBN75483.1
actomyosin motor complex	imul	Nucleation	ARPC5/p16	P16-Arc		IMG5_133230
actomyosin motor complex	smin	Nucleation	ARPC5/p16	P16-Arc		symbB.v1.2.026832.t1
actomyosin motor complex	crei	Nucleation	ARPC4/p20	ARPC4		Cre06.g260800.t1.2
actomyosin motor complex	pult	Nucleation	ARPC4/p20	ARPC4		PYU1_T006371
actomyosin motor complex	esil	Nucleation	ARPC4/p20	ARPC4		CBJ29453.1
actomyosin motor complex	tthe	Nucleation	ARPC4/p20	ARPC4		EAS01678
actomyosin motor complex	imul	Nucleation	ARPC4/p20	ARPC4		IMG5_031940
actomyosin motor complex	smin	Nucleation	ARPC4/p20	ARPC4		symbB.v1.2.029912.t1
actomyosin motor complex	chom	Nucleation	ARPC4/p20	ARPC4		Chro.30367
actomyosin motor complex	cpar	Nucleation	ARPC4/p20	ARPC4		cgd3_3220
actomyosin motor complex	crei	Nucleation	ARPC1/p41			Cre16.g648100.t1.3		Based on orthomcl clustering
actomyosin motor complex	imul	Nucleation	ARPC1/p41			IMG5_177920		Based on orthomcl clustering
actomyosin motor complex	pviv	Nucleation	ARPC1/p41			PVX_091575		Based on orthomcl clustering
actomyosin motor complex	tthe	Nucleation	ARPC1/p41			EAR90136		Based on orthomcl clustering
actomyosin motor complex	cpar	Nucleation	ARPC1/p41			cgd8_1980		Based on orthomcl clustering
actomyosin motor complex	esil	Nucleation	ARPC1/p41			CBN79029.1		Based on orthomcl clustering
actomyosin motor complex	pkno	Nucleation	ARPC1/p41			PKH_091620		Based on orthomcl clustering
actomyosin motor complex	pult	Nucleation	ARPC1/p41			PYU1_T001085		Based on orthomcl clustering
actomyosin motor complex	chom	Nucleation	ARPC1/p41			Chro.80232		Based on orthomcl clustering
actomyosin motor complex	pber	Nucleation	ARPC1/p41			PBANKA_092930		Based on orthomcl clustering
actomyosin motor complex	pcha	Nucleation	ARPC1/p41			PCHAS_091500		Based on orthomcl clustering
actomyosin motor complex	pfal	Nucleation	ARPC1/p41			PF3D7_1118800		Based on orthomcl clustering
actomyosin motor complex	prei	Nucleation	ARPC1/p41			PRCDC_1117200		Based on orthomcl clustering
actomyosin motor complex	pyoe	Nucleation	ARPC1/p41			PY17X_0931300		Based on orthomcl clustering
actomyosin motor complex	pfal	aldolase				PF3D7_1444800	fructose-bisphosphate aldolase
actomyosin motor complex	tgon	aldolase				TGME49_236040	fructose-bisphosphate aldolase
actomyosin motor complex	tgon	aldolase				TGME49_236050	fructose-bisphosphate aldolase
actomyosin motor complex	tgon	aldolase				TGME49_321900	fructose-bisphosphate aldolase
actomyosin motor complex	tgon	GAP			GAP40	TGME49_249850	hypothetical protein, conserved	apiloc
actomyosin motor complex	tgon	GAP			GAP70	TGME49_233030	gliding-associated protein GAP70 (GAP70)	apiloc
actomyosin motor complex	tgon	GAP			GAP50	TGME49_219320	secreted acid phosphatase
actomyosin motor complex	tgon	GAP			GAP45	TGME49_223940	GAP45
actomyosin motor complex	pfal	GAP			GAPM1	PF3D7_1323700	glideosome associated protein with multiple membrane spans 1 (GAPM1)
actomyosin motor complex	pfal	GAP			GAPM2	PF3D7_0423500	glideosome associated protein with multiple membrane spans 2 (GAPM2)
actomyosin motor complex	pfal	GAP			GAPM3	PF3D7_1406800	glideosome associated protein with multiple membrane spans 3 (GAPM3)
actomyosin motor complex	pfal	GAP			GAP40	PF3D7_0515700	glideosome-associated protein 40, putative (GAP40)
actomyosin motor complex	pfal	GAP			GAP50	PF3D7_0918000	secreted acid phosphatase
actomyosin motor complex	pfal	GAP			GAP45	PF3D7_1222700	glideosome-associated protein 45
actomyosin motor complex	tgon	GAP			GAPM1a	TGME49_202500	hypothetical protein	apiloc
actomyosin motor complex	tgon	GAP			GAPM2b	TGME49_206690	hypothetical protein, conserved	apiloc
actomyosin motor complex	tgon	GAP			GAPM3	TGME49_271970	hypothetical protein	apiloc
actomyosin motor complex	tgon	GAP			GAP80	TGME49_246940	hypothetical protein	25393004
Inner membrane complex (IMC)	pfal	ISP			ISP1	PF3D7_1011000
Inner membrane complex (IMC)	pfal	ISP			ISP3	PF3D7_1460600
Inner membrane complex (IMC)	pfal	alveolin			IMC1a	PF3D7_0304000	inner membrane complex protein 1a, putative (IMC1a)
Inner membrane complex (IMC)	pfal	alveolin			IMC1b	PF3D7_1141900	inner membrane complex protein 1b
Inner membrane complex (IMC)	pfal	alveolin			IMC1c	PF3D7_1003600	inner membrane complex protein 1c, putative (IMC1c)
Inner membrane complex (IMC)	pfal	alveolin			IMC1e	PF3D7_0304100	inner membrane complex protein 1e, putative (IMC1e)
Inner membrane complex (IMC)	pfal	alveolin			IMC1f	PF3D7_1351700	inner membrane complex protein 1f, putative (IMC1f)
Inner membrane complex (IMC)	pfal	alveolin			IMC1g	PF3D7_0525800	inner membrane complex protein 1g, putative (IMC1g)
Inner membrane complex (IMC)	pfal	alveolin			ALV7	PF3D7_0621400	Pf77 protein (ALV7)
Inner membrane complex (IMC)	pfal	alveolin			IMC1h	PF3D7_1221400	inner membrane complex protein 1h, putative (IMC1h)
Inner membrane complex (IMC)	pfal	alveolin				PF3D7_1345600	inner membrane complex protein
Inner membrane complex (IMC)	pfal	alveolin				PF3D7_0522600	inner membrane complex protein
Inner membrane complex (IMC)	pfal	MORN				PF3D7_1031200	MORN repeat-containing protein 1 (MORN1)	16684814, 18310354
Inner membrane complex (IMC)	pfal	MORN				PF3D7_0511300	MORN repeat protein, putative	16684814, 18310354
Inner membrane complex (IMC)	pfal	MORN				PF3D7_1306500	MORN repeat protein, putative	16684814, 18310354
Inner membrane complex (IMC)	pfal	MORN				PF3D7_1426400	MORN repeat protein, putative	16684814, 18310354
Inner membrane complex (IMC)	tgon	ISP			ISP1	TGME49_260820
Inner membrane complex (IMC)	tgon	ISP			ISP2	TGME49_237820
Inner membrane complex (IMC)	tgon	ISP			ISP3	TGME49_316540
Inner membrane complex (IMC)	tgon	ISP			ISP4	TGME49_205480
Inner membrane complex (IMC)	tgon	alveolin			IMC1	TGME49_231640	alveolin domain containing intermediate filament IMC1 (ALV1)
Inner membrane complex (IMC)	tgon	alveolin			IMC2A	TGME49_228170	inner membrane complex protein IMC2A	apiloc
Inner membrane complex (IMC)	tgon	alveolin			IMC10	TGME49_230210	alveolin domain containing intermediate filament IMC10 (ALV12)
Inner membrane complex (IMC)	tgon	alveolin			IMC11	TGME49_239770	alveolin domain containing intermediate filament IMC11 (ALV7)
Inner membrane complex (IMC)	tgon	alveolin			IMC12	TGME49_248700	alveolin domain containing intermediate filament IMC12 (IMC12)
Inner membrane complex (IMC)	tgon	alveolin			IMC13	TGME49_253470	alveolin domain containing intermediate filament IMC13 (ALV8)
Inner membrane complex (IMC)	tgon	alveolin			IMC14	TGME49_260540	alveolin domain containing intermediate filament IMC14 (ALV9)
Inner membrane complex (IMC)	tgon	alveolin			IMC15	TGME49_275670	alveolin domain containing intermediate filament IMC15 (ALV5)
Inner membrane complex (IMC)	tgon	alveolin			IMC3	TGME49_216000	alveolin domain containing intermediate filament IMC3 (ALV3)
Inner membrane complex (IMC)	tgon	alveolin			IMC3	TGME49_244030	hypothetical protein	apiloc
Inner membrane complex (IMC)	tgon	alveolin			IMC4	TGME49_231630	alveolin domain containing intermediate filament IMC4 (ALV4)
Inner membrane complex (IMC)	tgon	alveolin			IMC6	TGME49_220270	alveolin domain containing intermediate filament IMC6 (IMC6)
Inner membrane complex (IMC)	tgon	alveolin			IMC7	TGME49_222220	alveolin domain containing intermediate filament IMC7 (IMC7)
Inner membrane complex (IMC)	tgon	alveolin			IMC5	TGME49_224530	alveolin domain containing intermediate filament IMC5 (ALV11)
Inner membrane complex (IMC)	tgon	alveolin			IMC8	TGME49_224520	alveolin domain containing intermediate filament IMC8 (ALV10)
Inner membrane complex (IMC)	tgon	alveolin			IMC9	TGME49_226220	alveolin domain containing intermediate filament IMC9 (ALV6)
Inner membrane complex (IMC)	tgon	MORN			MORN1	TGME49_310440	membrane occupation and recognition nexus protein MORN1	apiloc
