# Supplementary material for: Chromerid genomes reveal the evolutionary path from photosynthetic algae to obligate intracellular parasites
Source: eLife. 2015 Jul 15;4:e06974. doi: 10.7554/eLife.06974 (PMC4501334; doi:10.7554/eLife.06974)
Supplement: Figure 4—source data 1. — The list of growth conditions and the file names are given. DOI: http://dx.doi.org/10.7554/eLife.06974.023 [file elife06974s008.xlsx]

## Sheet: F4 - SD1
Salt Concentration	Fe	Temperature	Time After Temperature	Biological Replicates	SampleID	Sequence Replicates	Filenames
High	Minus	cold	2hrs	1st	7	rep1	High_Minus_cold_2hrs_1st_7.fastq.gz
High	Minus	cold	2hrs	1st	7	rep2	High_Minus_cold_2hrs_1st_7.seqrep2.fastq.gz
High	Minus	cold	2hrs	2nd	21	rep1	High_Minus_cold_2hrs_2nd_21.fastq.gz
High	Minus	cold	2hrs	2nd	21	rep2	High_Minus_cold_2hrs_2nd_21.seqrep2.fastq.gz
High	Minus	cold	halfhr	1st	23	rep1	High_Minus_cold_halfhr_1st_23.fastq.gz
High	Minus	cold	halfhr	1st	23	rep2	High_Minus_cold_halfhr_1st_23.seqrep2.fastq.gz
High	Minus	cold	halfhr	2nd	12	rep1	High_Minus_cold_halfhr_2nd_12.fastq.gz
High	Minus	cold	halfhr	2nd	12	rep2	High_Minus_cold_halfhr_2nd_12.seqrep2.fastq.gz
High	Minus	cold	halfhr	2nd	12	rep3	High_Minus_cold_halfhr_2nd_12.seqrep3.fastq.gz
High	Minus	cold	zerohr	1st	25	rep1	High_Minus_cold_zerohr_1st_25.fastq.gz
High	Minus	cold	zerohr	1st	25	rep2	High_Minus_cold_zerohr_1st_25.seqrep2.fastq.gz
High	Minus	heat	2hrs	1st	57	rep1	High_Minus_heat_2hrs_1st_57.fastq.gz
High	Minus	heat	2hrs	1st	57	rep2	High_Minus_heat_2hrs_1st_57.seqrep2.fastq.gz
High	Minus	heat	2hrs	2nd	59	rep1	High_Minus_heat_2hrs_2nd_59.fastq.gz
High	Minus	heat	2hrs	2nd	59	rep2	High_Minus_heat_2hrs_2nd_59.seqrep2.fastq.gz
High	Minus	heat	halfhr	1st	36	rep1	High_Minus_heat_halfhr_1st_36.fastq.gz
High	Minus	heat	halfhr	1st	36	rep2	High_Minus_heat_halfhr_1st_36.seqrep2.fastq.gz
High	Minus	heat	halfhr	2nd	37	rep1	High_Minus_heat_halfhr_2nd_37.fastq.gz
High	Minus	heat	halfhr	2nd	37	rep2	High_Minus_heat_halfhr_2nd_37.seqrep2.fastq.gz
High	Minus	heat	zerohr	1st	62	rep1	High_Minus_heat_zerohr_1st_62.fastq.gz
High	Minus	heat	zerohr	1st	62	rep2	High_Minus_heat_zerohr_1st_62.seqrep2.fastq.gz
High	Minus	heat	zerohr	1st	62	rep3	High_Minus_heat_zerohr_1st_62.seqrep3.fastq.gz
High	Minus	heat	zerohr	2nd	54	rep1	High_Minus_heat_zerohr_2nd_54.fastq.gz
High	Minus	heat	zerohr	2nd	54	rep2	High_Minus_heat_zerohr_2nd_54.seqrep2.fastq.gz
High	Plus	cold	2hrs	1st	22	rep2	High_Plus_cold_2hrs_1st_22.seqrep2.fastq.gz
High	Plus	cold	2hrs	2nd	22	rep1	High_Plus_cold_2hrs_2nd_22.fastq.gz
High	Plus	cold	2hrs	2nd	8	rep1	High_Plus_cold_2hrs_2nd_8.fastq.gz
High	Plus	cold	2hrs	2nd	8	rep2	High_Plus_cold_2hrs_2nd_8.seqrep2.fastq.gz
High	Plus	cold	halfhr	1st	9	rep1	High_Plus_cold_halfhr_1st_9.fastq.gz
High	Plus	cold	halfhr	1st	9	rep2	High_Plus_cold_halfhr_1st_9.seqrep2.fastq.gz
High	Plus	cold	halfhr	2nd	30	rep1	High_Plus_cold_halfhr_2nd_30.fastq.gz
High	Plus	cold	halfhr	2nd	30	rep2	High_Plus_cold_halfhr_2nd_30.seqrep2.fastq.gz
High	Plus	cold	zerohr	1st	3	rep1	High_Plus_cold_zerohr_1st_3.fastq.gz
High	Plus	cold	zerohr	1st	3	rep2	High_Plus_cold_zerohr_1st_3.seqrep2.fastq.gz
High	Plus	heat	2hrs	1st	48	rep1	High_Plus_heat_2hrs_1st_48.fastq.gz
High	Plus	heat	2hrs	1st	48	rep2	High_Plus_heat_2hrs_1st_48.seqrep2.fastq.gz
High	Plus	heat	halfhr	1st	47	rep1	High_Plus_heat_halfhr_1st_47.fastq.gz
High	Plus	heat	halfhr	1st	47	rep2	High_Plus_heat_halfhr_1st_47.seqrep2.fastq.gz
High	Plus	heat	halfhr	2nd	31	rep1	High_Plus_heat_halfhr_2nd_31.fastq.gz
High	Plus	heat	halfhr	2nd	31	rep2	High_Plus_heat_halfhr_2nd_31.seqrep2.fastq.gz
High	Plus	heat	zerohr	1st	56	rep1	High_Plus_heat_zerohr_1st_56.fastq.gz
High	Plus	heat	zerohr	1st	56	rep2	High_Plus_heat_zerohr_1st_56.seqrep2.fastq.gz
High	Plus	heat	zerohr	2nd	61	rep1	High_Plus_heat_zerohr_2nd_61.fastq.gz
High	Plus	heat	zerohr	2nd	61	rep2	High_Plus_heat_zerohr_2nd_61.seqrep2.fastq.gz
Low	Minus	cold	2hrs	1st	27	rep1	Low_Minus_cold_2hrs_1st_27.fastq.gz
Low	Minus	cold	2hrs	1st	27	rep2	Low_Minus_cold_2hrs_1st_27.seqrep2.fastq.gz
Low	Minus	cold	2hrs	1st	27	rep3	Low_Minus_cold_2hrs_1st_27.seqrep3.fastq.gz
Low	Minus	cold	2hrs	2nd	16	rep1	Low_Minus_cold_2hrs_2nd_16.fastq.gz
Low	Minus	cold	2hrs	2nd	16	rep2	Low_Minus_cold_2hrs_2nd_16.seqrep2.fastq.gz
Low	Minus	cold	halfhr	1st	11	rep1	Low_Minus_cold_halfhr_1st_11.fastq.gz
Low	Minus	cold	halfhr	1st	11	rep2	Low_Minus_cold_halfhr_1st_11.seqrep2.fastq.gz
Low	Minus	cold	halfhr	2nd	14	rep1	Low_Minus_cold_halfhr_2nd_14.fastq.gz
Low	Minus	cold	halfhr	2nd	14	rep2	Low_Minus_cold_halfhr_2nd_14.seqrep2.fastq.gz
Low	Minus	cold	zerohr	1st	1	rep1	Low_Minus_cold_zerohr_1st_1.fastq.gz
Low	Minus	cold	zerohr	1st	1	rep2	Low_Minus_cold_zerohr_1st_1.seqrep2.fastq.gz
Low	Minus	heat	2hrs	1st	38	rep1	Low_Minus_heat_2hrs_1st_38.fastq.gz
Low	Minus	heat	2hrs	1st	38	rep2	Low_Minus_heat_2hrs_1st_38.seqrep2.fastq.gz
Low	Minus	heat	2hrs	2nd	40	rep1	Low_Minus_heat_2hrs_2nd_40.fastq.gz
Low	Minus	heat	2hrs	2nd	40	rep2	Low_Minus_heat_2hrs_2nd_40.seqrep2.fastq.gz
Low	Minus	heat	halfhr	1st	42	rep1	Low_Minus_heat_halfhr_1st_42.fastq.gz
Low	Minus	heat	halfhr	1st	42	rep2	Low_Minus_heat_halfhr_1st_42.seqrep2.fastq.gz
Low	Minus	heat	halfhr	1st	42	rep3	Low_Minus_heat_halfhr_1st_42.seqrep3.fastq.gz
Low	Minus	heat	halfhr	2nd	43	rep1	Low_Minus_heat_halfhr_2nd_43.fastq.gz
Low	Minus	heat	halfhr	2nd	43	rep2	Low_Minus_heat_halfhr_2nd_43.seqrep2.fastq.gz
Low	Minus	heat	zerohr	1st	64	rep1	Low_Minus_heat_zerohr_1st_64.fastq.gz
Low	Minus	heat	zerohr	1st	64	rep2	Low_Minus_heat_zerohr_1st_64.seqrep2.fastq.gz
Low	Minus	heat	zerohr	2nd	58	rep1	Low_Minus_heat_zerohr_2nd_58.fastq.gz
Low	Minus	heat	zerohr	2nd	58	rep2	Low_Minus_heat_zerohr_2nd_58.seqrep2.fastq.gz
Low	Minus	heat	zerohr	2nd	58	rep3	Low_Minus_heat_zerohr_2nd_58.seqrep3.fastq.gz
Low	Plus	cold	2hrs	1st	20	rep1	Low_Plus_cold_2hrs_1st_20.fastq.gz
Low	Plus	cold	2hrs	1st	20	rep2	Low_Plus_cold_2hrs_1st_20.seqrep2.fastq.gz
Low	Plus	cold	2hrs	2nd	17	rep1	Low_Plus_cold_2hrs_2nd_17.fastq.gz
Low	Plus	cold	2hrs	2nd	17	rep2	Low_Plus_cold_2hrs_2nd_17.seqrep2.fastq.gz
Low	Plus	cold	halfhr	1st	24	rep1	Low_Plus_cold_halfhr_1st_24.fastq.gz
Low	Plus	cold	halfhr	1st	24	rep2	Low_Plus_cold_halfhr_1st_24.seqrep2.fastq.gz
Low	Plus	cold	halfhr	2nd	6	rep1	Low_Plus_cold_halfhr_2nd_6.fastq.gz
Low	Plus	cold	zerohr	1st	4	rep1	Low_Plus_cold_zerohr_1st_4.fastq.gz
Low	Plus	cold	zerohr	1st	4	rep2	Low_Plus_cold_zerohr_1st_4.seqrep2.fastq.gz
Low	Plus	heat	2hrs	1st	53	rep1	Low_Plus_heat_2hrs_1st_53.fastq.gz
Low	Plus	heat	2hrs	1st	53	rep2	Low_Plus_heat_2hrs_1st_53.seqrep2.fastq.gz
Low	Plus	heat	2hrs	2nd	52	rep1	Low_Plus_heat_2hrs_2nd_52.fastq.gz
Low	Plus	heat	2hrs	2nd	52	rep2	Low_Plus_heat_2hrs_2nd_52.seqrep2.fastq.gz
Low	Plus	heat	halfhr	1st	55	rep1	Low_Plus_heat_halfhr_1st_55.fastq.gz
Low	Plus	heat	halfhr	1st	55	rep2	Low_Plus_heat_halfhr_1st_55.seqrep2.fastq.gz
Low	Plus	heat	halfhr	2nd	33	rep1	Low_Plus_heat_halfhr_2nd_33.fastq.gz
Low	Plus	heat	halfhr	2nd	33	rep2	Low_Plus_heat_halfhr_2nd_33.seqrep2.fastq.gz
Low	Plus	heat	zerohr	1st	35	rep1	Low_Plus_heat_zerohr_1st_35.fastq.gz
Low	Plus	heat	zerohr	1st	35	rep2	Low_Plus_heat_zerohr_1st_35.seqrep2.fastq.gz
Low	Plus	heat	zerohr	2nd	44	rep1	Low_Plus_heat_zerohr_2nd_44.fastq.gz
Low	Plus	heat	zerohr	2nd	44	rep2	Low_Plus_heat_zerohr_2nd_44.seqrep2.fastq.gz
Medium	Minus	cold	2hrs	1st	28	rep1	Medium_Minus_cold_2hrs_1st_28.fastq.gz
Medium	Minus	cold	2hrs	1st	28	rep2	Medium_Minus_cold_2hrs_1st_28.seqrep2.fastq.gz
Medium	Minus	cold	2hrs	2nd	29	rep1	Medium_Minus_cold_2hrs_2nd_29.fastq.gz
Medium	Minus	cold	2hrs	2nd	29	rep2	Medium_Minus_cold_2hrs_2nd_29.seqrep2.fastq.gz
Medium	Minus	cold	2hrs	2nd	29	rep3	Medium_Minus_cold_2hrs_2nd_29.seqrep3.fastq.gz
Medium	Minus	cold	halfhr	1st	15	rep1	Medium_Minus_cold_halfhr_1st_15.fastq.gz
Medium	Minus	cold	halfhr	1st	15	rep2	Medium_Minus_cold_halfhr_1st_15.seqrep2.fastq.gz
Medium	Minus	cold	halfhr	1st	15	rep3	Medium_Minus_cold_halfhr_1st_15.seqrep3.fastq.gz
Medium	Minus	cold	halfhr	2nd	13	rep1	Medium_Minus_cold_halfhr_2nd_13.fastq.gz
Medium	Minus	cold	halfhr	2nd	13	rep2	Medium_Minus_cold_halfhr_2nd_13.seqrep2.fastq.gz
Medium	Minus	cold	zerohr	1st	2	rep1	Medium_Minus_cold_zerohr_1st_2.fastq.gz
Medium	Minus	cold	zerohr	1st	2	rep2	Medium_Minus_cold_zerohr_1st_2.seqrep2.fastq.gz
Medium	Minus	cold	zerohr	1st	2	rep3	Medium_Minus_cold_zerohr_1st_2.seqrep3.fastq.gz
Medium	Minus	heat	2hrs	1st	45	rep1	Medium_Minus_heat_2hrs_1st_45.fastq.gz
Medium	Minus	heat	2hrs	1st	45	rep2	Medium_Minus_heat_2hrs_1st_45.seqrep2.fastq.gz
Medium	Minus	heat	2hrs	2nd	51	rep1	Medium_Minus_heat_2hrs_2nd_51.fastq.gz
Medium	Minus	heat	2hrs	2nd	51	rep2	Medium_Minus_heat_2hrs_2nd_51.seqrep2.fastq.gz
Medium	Minus	heat	halfhr	1st	39	rep1	Medium_Minus_heat_halfhr_1st_39.fastq.gz
Medium	Minus	heat	halfhr	1st	39	rep2	Medium_Minus_heat_halfhr_1st_39.seqrep2.fastq.gz
Medium	Minus	heat	halfhr	2nd	41	rep1	Medium_Minus_heat_halfhr_2nd_41.fastq.gz
Medium	Minus	heat	halfhr	2nd	41	rep2	Medium_Minus_heat_halfhr_2nd_41.seqrep2.fastq.gz
Medium	Minus	heat	zerohr	1st	63	rep1	Medium_Minus_heat_zerohr_1st_63.fastq.gz
Medium	Minus	heat	zerohr	1st	63	rep2	Medium_Minus_heat_zerohr_1st_63.seqrep2.fastq.gz
Medium	Minus	heat	zerohr	2nd	34	rep1	Medium_Minus_heat_zerohr_2nd_34.fastq.gz
Medium	Minus	heat	zerohr	2nd	34	rep2	Medium_Minus_heat_zerohr_2nd_34.seqrep2.fastq.gz
Medium	Plus	cold	2hrs	1st	18	rep1	Medium_Plus_cold_2hrs_1st_18.fastq.gz
Medium	Plus	cold	2hrs	1st	18	rep2	Medium_Plus_cold_2hrs_1st_18.seqrep2.fastq.gz
Medium	Plus	cold	2hrs	2nd	19	rep1	Medium_Plus_cold_2hrs_2nd_19.fastq.gz
Medium	Plus	cold	2hrs	2nd	19	rep2	Medium_Plus_cold_2hrs_2nd_19.seqrep2.fastq.gz
Medium	Plus	cold	halfhr	1st	26	rep1	Medium_Plus_cold_halfhr_1st_26.fastq.gz
Medium	Plus	cold	halfhr	1st	26	rep2	Medium_Plus_cold_halfhr_1st_26.seqrep2.fastq.gz
Medium	Plus	cold	halfhr	2nd	10	rep1	Medium_Plus_cold_halfhr_2nd_10.fastq.gz
Medium	Plus	cold	halfhr	2nd	10	rep2	Medium_Plus_cold_halfhr_2nd_10.seqrep2.fastq.gz
Medium	Plus	cold	zerohr	1st	5	rep1	Medium_Plus_cold_zerohr_1st_5.fastq.gz
Medium	Plus	cold	zerohr	1st	5	rep2	Medium_Plus_cold_zerohr_1st_5.seqrep2.fastq.gz
Medium	Plus	heat	2hrs	1st	49	rep1	Medium_Plus_heat_2hrs_1st_49.fastq.gz
Medium	Plus	heat	2hrs	1st	49	rep2	Medium_Plus_heat_2hrs_1st_49.seqrep2.fastq.gz
Medium	Plus	heat	2hrs	1st	49	rep3	Medium_Plus_heat_2hrs_1st_49.seqrep3.fastq.gz
Medium	Plus	heat	2hrs	2nd	46	rep1	Medium_Plus_heat_2hrs_2nd_46.fastq.gz
Medium	Plus	heat	2hrs	2nd	46	rep2	Medium_Plus_heat_2hrs_2nd_46.seqrep2.fastq.gz
Medium	Plus	heat	halfhr	1st	60	rep1	Medium_Plus_heat_halfhr_1st_60.fastq.gz
Medium	Plus	heat	halfhr	1st	60	rep2	Medium_Plus_heat_halfhr_1st_60.seqrep2.fastq.gz
Medium	Plus	heat	halfhr	2nd	66	rep1	Medium_Plus_heat_halfhr_2nd_66.fastq.gz
Medium	Plus	heat	halfhr	2nd	66	rep2	Medium_Plus_heat_halfhr_2nd_66.seqrep2.fastq.gz
Medium	Plus	heat	zerohr	1st	65	rep1	Medium_Plus_heat_zerohr_1st_65.fastq.gz
Medium	Plus	heat	zerohr	1st	65	rep2	Medium_Plus_heat_zerohr_1st_65.seqrep2.fastq.gz
Medium	Plus	heat	zerohr	2nd	32	rep1	Medium_Plus_heat_zerohr_2nd_32.fastq.gz
Medium	Plus	heat	zerohr	2nd	32	rep2	Medium_Plus_heat_zerohr_2nd_32.seqrep2.fastq.gz
