# Supplementary material for: Chromerid genomes reveal the evolutionary path from photosynthetic algae to obligate intracellular parasites
Source: eLife. 2015 Jul 15;4:e06974. doi: 10.7554/eLife.06974 (PMC4501334; doi:10.7554/eLife.06974)
Supplement: Figure 4—source data 2. — They were either annotated as implicated in invasion processes in P. falciparum or orthologs of those in other apicomplexans. Pubmed ID number or the database from which the annotation was obtained is listed in the last two columns. DOI: http://dx.doi.org/10.7554/eLife.06974.024 [file elife06974s009.xlsx]

## Sheet: F4-SD2
OrthoID	PfalID	CvelID	Category	GeneName	Description	ReferencePubmedID	NoteOrLinks
OG27_1020	PF3D7_1219100	Cvel_20449.t1	Vesicular trafficking	Clathrin		24204248
OG27_1099	PF3D7_0214100	Cvel_16033.t1	Vesicular trafficking	COPII		24204248
OG27_1114	PF3D7_0415400	Cvel_14247.t1	Vesicular trafficking	COPI		24204248
OG27_1172	PF3D7_0730200	Cvel_24752.t1	Vesicular trafficking	AP4		24204248
OG27_1238	PF3D7_1311400	Cvel_14818.t1	Vesicular trafficking	AP1		24204248
OG27_1270	PF3D7_1145400	Cvel_18924.t1	Vesicular trafficking	DRPB	dynamin-related protein DRPB (DRPB). A dynamin-related protein is essential for the biogenesis of micronemes and rhoptries.	19217293
OG27_1271	PF3D7_0606700	Cvel_22526.t1;Cvel_10335.t1	Vesicular trafficking	COPI		24204248
OG27_1284	PF3D7_1230700	Cvel_88.t1	Vesicular trafficking	COPII		24204248
OG27_1288	PF3D7_0804900	Cvel_2122.t1	Vesicular trafficking	COPI		24204248
OG27_1302	PF3D7_1246900	Cvel_11978.t1;Cvel_11978.t2	Signaling	PfPKB	RAC-beta serine/threonine protein kinase (PKB)	18165240
OG27_1309	PF3D7_0815800	Cvel_8668.t1	Vesicular trafficking	vps9	vacuolar sorting protein 9 (vps9) domain-containing protein;vacuolar sorting protein VPS9, putative;vacuolar sorting protein, putative	24204248
OG27_1314	PF3D7_1406700	Cvel_13430.t1	Vesicular trafficking	Vps29		24204248
OG27_1330	PF3D7_0318100	Cvel_17219.t1	Rhoptry	Stomatin	stomatin-like protein	23570755
OG27_1331	PF3D7_1250300	Cvel_27512.t1	Vesicular trafficking	Vps26		24204248
OG27_1343	PF3D7_0617100	Cvel_7650.t1	Vesicular trafficking	AP2		24204248
OG27_1363	PF3D7_1451800	Cvel_18226.t1;Cvel_2736.t1	Vesicular trafficking	Sortilin	sortilin, putative
OG27_1379	PF3D7_0904100	Cvel_1045.t1	Vesicular trafficking	AP4		24204248
OG27_1383	PF3D7_1457500	Cvel_17244.t1	Vesicular trafficking	VPS4;vps4	vacuolar protein sorting-associated protein 4, putative (VPS4)	22607804;24204248
OG27_1403	PF3D7_1361100	Cvel_15857.t1	Vesicular trafficking	COPII		24204248
OG27_143	PF3D7_1136900	Cvel_24873.t1;Cvel_8734.t1;Cvel_11794.t1	DenseGranule	SUB2	subtilisin-like protease 2 (SUB2)	23776179
OG27_158	PF3D7_0422300;PF3D7_0903700	Cvel_22324.t1;Cvel_25143.t1	GlidingMotility	(alpha tubulin, TUBA1)	tubulin alpha chain		apiloc
OG27_1727	PF3D7_0320100	Cvel_10754.t1	Vesicular trafficking	SEC22	SNARE protein (SEC22)	18047549
OG27_1741	PF3D7_1442000	Cvel_26227.t1	Vesicular trafficking	COPI		24204248
OG27_1761	PF3D7_1145100	Cvel_13652.t1	Vesicular trafficking	COPI		24204248
OG27_1784	PF3D7_0906100	Cvel_27862.t1	Vesicular trafficking	vps46		24204248
OG27_1907	PF3D7_0423100	Cvel_4711.t1	Vesicular trafficking	AP4		24204248
OG27_1919	PF3D7_0303000	Cvel_15601.t1	Vesicular trafficking	PfNSF	N-ethylmaleimide sensitive fusion protein (NSF)	18047549
OG27_1970	PF3D7_1012400	Cvel_24040.t1	Inner membrane complex (IMC)	(HXGPRT-I, HXGPRT-II)	hypoxanthine-xanthine-guanine phosphoribosyl transferase		apiloc
OG27_2007	PF3D7_1116100;PF3D7_1116000	Cvel_1010.t1;Cvel_21950.t1	Rhoptry	RON4;serine esterase	rhoptry neck protein 4 (RON4);serine esterase, putative	23776179
OG27_2021	PF3D7_0613300	Cvel_23066.t1;Cvel_26329.t1	Rhoptry	ROP14;	rhoptry protein (ROP14) ;rhoptry protein ROP14 (ROP14);rhoptry protein, putative	23570755;
OG27_2143	PF3D7_1243500	Cvel_12148.t1	Vesicular trafficking	vps32A		24204248
OG27_218	PF3D7_1246200;PF3D7_1412500	Cvel_25424.t1;Cvel_26534.t1	GlidingMotility	actin	actin I (ACT1);actin II (ACT2);actin ACT1 (ACT1)
OG27_2207	PF3D7_1219000	Cvel_15439.t1	Inner membrane complex (IMC)	(FRM2)	hypothetical protein, conserved		apiloc
OG27_2523	PF3D7_1250500	Cvel_16200.t1	Vesicular trafficking	AP3		24204248
OG27_2577	PF3D7_1103700	Cvel_9321.t1	Signaling	caseinKinase2	casein kinase II beta chain (CK2beta1)
OG27_261	PF3D7_0108000;PF3D7_1441800	Cvel_28820.t1;Cvel_27552.t1	Vesicular trafficking	vps60		24204248
OG27_2693	PF3D7_0423500	Cvel_18003.t1;Cvel_8998.t1	Inner membrane complex (IMC)	transmembrane;(GAPM2b)	inner membrane complex protein;hypothetical protein, conserved		;apiloc
OG27_2753	PF3D7_0405100	Cvel_29299.t1	Vesicular trafficking	COPII		24204248
OG27_2809	PF3D7_0613500	Cvel_10491.t1	Vesicular trafficking	AP3		24204248
OG27_306	PF3D7_1361400;PF3D7_0503400	Cvel_10253.t1	GlidingMotility	Cofilin	actin-depolymerizing factor 1 (ADF1)
OG27_3124	PF3D7_1116400	Cvel_15165.t1	Vesicular trafficking	COPII		24204248
OG27_3158	PF3D7_0932200	Cvel_18957.t1	GlidingMotility	Profilin	profilin, putative (PFN)
OG27_3408	PF3D7_0721400	Cvel_3328.t1	Rhoptry	ROP9	rhoptry protein ROP9 (ROP9)
OG27_366	PF3D7_1134800	Cvel_14961.t1;Cvel_9753.t1	Vesicular trafficking	COPI		24204248
OG27_3671	PF3D7_0515700	Cvel_14907.t1	GlidingMotility;Inner membrane complex (IMC)	GAP40;(GAP40)	GAP40 protein (GAP40);hypothetical protein, conserved		http://www.sciencedirect.com/science/article/pii/S1931312810003045;apiloc
OG27_396	PF3D7_1020900	Cvel_32158.t1	Vesicular trafficking	COPI		24204248
OG27_399	PF3D7_1462800	Cvel_9419.t1	Inner membrane complex (IMC)	(GAPDH I)	glyceraldehyde-3-phosphate dehydrogenase		apiloc
OG27_3997	PF3D7_0210600	Cvel_21914.t1	Apical (Likely apical proteins without clearly defined localization)	HYP (hypothetical)	conserved Plasmodium protein, unknown function	23776179
OG27_4028	PF3D7_1320500	Cvel_7392.t1	Vesicular trafficking	SNAP23	SNARE protein, putative (SNAP23)	18047549
OG27_413	PF3D7_0626800	Cvel_2121.t1	Inner membrane complex (IMC)	(PK I, pyruvate kinase-1, PK1)	pyruvate kinase, putative		apiloc
OG27_4153	PF3D7_1351700	Cvel_1690.t1;Cvel_9514.t1	Inner membrane complex (IMC)	alveolin;IMC15	inner membrane complex protein;alveolin domain containing intermediate filament IMC15 (ALV5)
OG27_429	PF3D7_0918000	Cvel_8143.t1;Cvel_10293.t1;Cvel_2343.t1	GlidingMotility	GAP50	acid phosphatase GAP50 (GAP50)
OG27_4338	PF3D7_0507500	Cvel_19350.t1	Exoneme	SUB1	subtilisin-like protease 1 (SUB1)	18835222
OG27_434	PF3D7_1118100	Cvel_30315.t1;Cvel_30315.t2;Cvel_18477.t1	Vesicular trafficking	AP1;AP2		24204248
OG27_4379	PF3D7_1122800	Cvel_1548.t1;Cvel_122.t1	Signaling	CDPK6	calcium-dependent protein kinase 6 (CDPK6)
OG27_4383	PF3D7_0405900	Cvel_22019.t1;Cvel_27087.t1	Microneme;Rhoptry	ASP;RON1	apical sushi protein (ASP);rhoptry neck protein RON1 (RON1)	23776179;
OG27_4390	PF3D7_1310600	Cvel_17059.t1	Vesicular trafficking	RAB5b	secretory complex protein 61 alpha,Rab GTPase 5b (Sec61-alpha)	24204248
OG27_459	PF3D7_0905900	Cvel_23871.t1	Vesicular trafficking	COPI		24204248
OG27_471	PF3D7_0717500;PF3D7_0217500	Cvel_25497.t1	Signaling	CDPK1	calcium-dependent protein kinase 1 (CDPK1);calcium-dependent protein kinase CDPK1 (CDPK1);calcium-dependent protein kinase 4 (CDPK4)	23204525;20485436;
OG27_48	PF3D7_1329100;PF3D7_1342600	Cvel_22959.t1;Cvel_22961.t1;Cvel_9897.t1;Cvel_5603.t1;Cvel_20782.t1	GlidingMotility;Inner membrane complex (IMC)	myosin;MyoF;(MyoA)	myosin A;myosin F;myosin;myosin A, putative	;23498954	;apiloc
OG27_4874	PF3D7_1140500	Cvel_28326.t1;Cvel_619.t1	GlidingMotility	MyoF	myosin F, putative (MyoF)	23498954
OG27_489	PF3D7_1434200	Cvel_28965.t1;Cvel_8113.t1	Signaling	calmodulin	calmodulin (CAM)	18165240
OG27_5080	PF3D7_1210100	Cvel_28592.t1	Vesicular trafficking	SYN2	syntaxin, Qa-SNARE family (SYN2)	18047549
OG27_5486	PF3D7_0530100	Cvel_21247.t1	Vesicular trafficking	SYN6	SNARE protein, putative (SYN6)	18047549
OG27_549	PF3D7_0822600	Cvel_23692.t1;Cvel_10288.t1	Vesicular trafficking	COPII		24204248
OG27_554	PF3D7_1407800;PF3D7_1407900;PF3D7_1408000;PF3D7_1408100	Cvel_21827.t1	Inner membrane complex (IMC)	(ASP1)	eukaryotic aspartyl protease, putative		apiloc
OG27_557	PF3D7_0903200	Cvel_5655.t1	Vesicular trafficking	RAB7;Rab7	Rab GTPase 7;Rab7, putative;Rab GTPase 7 (Rab7);small GTPase Rab7, putative;GTPase RAB7 (RAB7)	24204248;22607804
OG27_567	PF3D7_0106800	Cvel_6618.t1;Cvel_28361.t1	Vesicular trafficking	RAB5c	Rab GTPase 5c (RAB5c)	24204248
OG27_594	PF3D7_1108400	Cvel_25514.t1	Signaling	caseinKinase2	casein kinase 2, alpha subunit (CK2alpha)
OG27_6069	PF3D7_0316000	Cvel_27235.t1	Microneme		conserved Plasmodium protein, unknown function. parasite adhesin involved in direct attachment with the target erythrocyte.	24058628
OG27_611	PF3D7_1031200	Cvel_32330.t1;Cvel_22974.t1	Inner membrane complex (IMC)	(MORN1)	phosphatidylinositol-4-phosphate 5-kinase, putative		apiloc
OG27_69	PF3D7_1115300;PF3D7_1115700;PF3D7_1115400	Cvel_11366.t1;Cvel_24698.t1;Cvel_8704.t1;Cvel_873.t1;Cvel_23254.t1	Vesicular trafficking	FP-3;FP2A;FP2B;CPL	cysteine proteinase falcipain 3 (FP3);cysteine proteinase falcipain 2a (FP2A);cysteine proteinase falcipain 2b (FP2B);cathepsin CPL (CPL)	21660658
OG27_703	PF3D7_0528100	Cvel_13810.t1	Vesicular trafficking	AP1;AP2		24204248
OG27_77	PF3D7_0310100;PF3D7_0610600;PF3D7_1337800	Cvel_14111.t1;Cvel_18027.t1	Signaling	CDPK3	calcium-dependent protein kinase 3 (CDPK3)	16796674
OG27_812	PF3D7_1456800	Cvel_23758.t1	Vesicular trafficking	VP1	PLV/VAC proton-pyrophosphatase	21501607
OG27_817	PF3D7_1455500	Cvel_29984.t1;Cvel_26788.t1	Vesicular trafficking	AP1	adaptin n terminal region domain-containing protein;	24204248
OG27_866	PF3D7_1411900;PF3D7_1412000	Cvel_7143.t1	Apical (Likely apical proteins without clearly defined localization)	HYP	p1/s1 nuclease, putative	23776179
OG27_881	PF3D7_0416800	Cvel_5062.t1	Vesicular trafficking	COPII		24204248
OG27_908	PF3D7_1110500	Cvel_12566.t1	Vesicular trafficking	Vps35		24204248
OG27_936	PF3D7_1324700	Cvel_24396.t1	Vesicular trafficking	YKT6.2	SNARE protein, putative (YKT6.2)	18047549
