# Supplementary material for: Chromerid genomes reveal the evolutionary path from photosynthetic algae to obligate intracellular parasites
Source: eLife. 2015 Jul 15;4:e06974. doi: 10.7554/eLife.06974 (PMC4501334; doi:10.7554/eLife.06974)
Supplement: Figure 4—source data 3. — IDs of the genes in Chromera and Plasmodium falciparum are list with odds-ratios and p-values based on Fisher's exact test. DOI: http://dx.doi.org/10.7554/eLife.06974.034 [file elife06974s016.xlsx]

## Sheet: Figure4-SourceData3.txt
OrthogroupID	PlamodiumFalciparumGeneID	ChromeraVeliaGeneID	odds-ratio	p-value
OG27_2400	PF3D7_1114400	Cvel_6030.t1	1.96412	3.16926e-09
OG27_3074	PF3D7_1226500	Cvel_16277.t1	1.97367	1.59719e-10
OG27_3081	PF3D7_1315200	Cvel_14406.t1	1.38671	0.0305243
OG27_3111	PF3D7_1123600	Cvel_18131.t1	0.891193	0.67149
OG27_3155	PF3D7_1029800	Cvel_10043.t1	1.96319	8.00118e-08
OG27_3315	PF3D7_0105200	Cvel_14700.t1	2.08214	2.68266e-09
OG27_3646	PF3D7_1024600	Cvel_11473.t1	2.39225	3.06448e-16
OG27_3700	PF3D7_0921300	Cvel_17791.t1	1.21658	0.0411766
OG27_3707	PF3D7_0815100	Cvel_6561.t1	1.93299	1.09353e-06
OG27_3945	PF3D7_1470600	Cvel_24639.t1	1.4078	0.000743086
OG27_4200	PF3D7_0516000	Cvel_8541.t1	1.37028	0.0032972
OG27_4858	PF3D7_1006400	Cvel_12130.t1	1.26825	0.0193165
