# Supplementary material for: Chromerid genomes reveal the evolutionary path from photosynthetic algae to obligate intracellular parasites
Source: eLife. 2015 Jul 15;4:e06974. doi: 10.7554/eLife.06974 (PMC4501334; doi:10.7554/eLife.06974)
Supplement: Supplementary file 1. — Summary of the genome assembly and the annotated genes of Chromera velia, Vitrella brassicaformis. Details of transposable elements on the genome are shown in Supplementary file 2. DOI: http://dx.doi.org/10.7554/eLife.06974.026 [file elife06974s010.xlsx]

## Sheet: S1GenomeAssemblyStat
Species	cvel	vbra
Assembly	v1	v1
total length (Mbp)	193.6	72.7007
# scaffolds	5953	1064
# gaps	8043	3113
N50 (kb)	58	148
%GC	49	58
Genes (CDS, w/o UTRs)
number of genes	26112	22817
with internal stop codons	245	165
with internal gaps	589	42
partial genes	3855	555
median length (nt)	1217.5	1199
Exons
median number per gene	3	7
total exon length (Mb)	45.409	35.7995
Introns
% genes with introns	75.73	94.75
median number per gene	2	6
total intron length (Mb)	60.23	16.41
Intergenic regions
median length (nt)	989	92
total IG length (Mb)	56.5087	9.16194
Transposable elements (putative, in Mbp)
number of TE	4366	686
Class I (Mb)	19.954	1.14336
Class II (Mb)	7.64169	0.169354
Chimeric (Mb)	2.6079	0.2053
total TE length (Mb)	30.2036	1.51801
total TE length (%)	0.155777	0.0208803
