# Supplementary material for: Chromerid genomes reveal the evolutionary path from photosynthetic algae to obligate intracellular parasites
Source: eLife. 2015 Jul 15;4:e06974. doi: 10.7554/eLife.06974 (PMC4501334; doi:10.7554/eLife.06974)
Supplement: Supplementary file 2. — Summary of transposable elements on the Chromera velia and Vitrella brassicaformis genomes. DOI: http://dx.doi.org/10.7554/eLife.06974.027 [file elife06974s011.xlsx]

## Sheet: S2-Transposons
				Chromera			Vitrella
				bp	% TE	% Genome	bp	% TE	% Genome
Putative TE	Class 1	LTR retrotransposon	Copia	3716094	0.061518	0.019166	213066	0.0107592	0.00293073
			Gypsy	4332463	0.0717217	0.022345	112836	0.00569787	0.00155206
			DIRS	22842	0.000378137	0.000117809	0	0	0
			putative TRIM/LARD	5978563	0.098972	0.0308349	93233	0.00470798	0.00128242
		Non-LTR retrotransposon	LINE	5232289	0.0866178	0.0269859	632421	0.0319353	0.00869897
			Putative SINE	12744	0.00021097	6.57281e-05	0	0	0
		Unclassified retrotransposon	Mixed	659002	0.0109094	0.00339885	91802	0.00463572	0.00126274
	Class 2	cut and paste	hAT	42173	0.000698152	0.00021751	0	0	0
			Other transposase	396928	0.00657094	0.00204718	14145	0.000714279	0.000194565
			NA DNA class 2	6311506	0.104484	0.032552	64271	0.00324549	0.00088405
		Rolling circle	Helitron	127131	0.00210459	0.000655687	18147	0.000916368	0.000249613
			Mixed	763950	0.0126468	0.00394013	72791	0.00367572	0.00100124
	Chimeric		Chimeric 1 & 2	2607895	0.0431723	0.0134504	205300	0.010367	0.00282391
Other	Undetermined		Unclassified repeats	13786237	0.228224	0.0711035	12969594	0.654925	0.178397
	SSR		SSR from REPET consensus	13917349	0.230394	0.0717797	910284	0.0459666	0.012521
			SSR from TRF	NA			NA
	Host genes		Putative host genes	2499439	0.0413769	0.012891	4405292	0.222454	0.0605949
			SUM	60406605		0.311551	19803182		0.272393
