# Supplementary material for: Chromerid genomes reveal the evolutionary path from photosynthetic algae to obligate intracellular parasites
Source: eLife. 2015 Jul 15;4:e06974. doi: 10.7554/eLife.06974 (PMC4501334; doi:10.7554/eLife.06974)
Supplement: Supplementary file 3. — Genes encoding proteins involved in forming photosystems in Chromera velia and Vitrella brassicaformis. DOI: http://dx.doi.org/10.7554/eLife.06974.028 [file elife06974s012.xlsx]

## Sheet: F2- table supp 1
	atpA	atpBchl	atpC	atpCchl	atpD
Chromera velia	+	+	+	+	+
Vitrella brassicaformis	+	+	+	+	+
	atpE	atpFKegg	atpFncbi	atpG	atpH
Chromera velia	-	-	-	-	+
Vitrella brassicaformis	-	-	-	-	+
	atpI	petA	petB	petC	petD
Chromera velia	+	+	+	+	+
Vitrella brassicaformis	+	+	+	+	+
	petG	petL	petM	petN	psaA
Chromera velia	+	-	-	-	+
Vitrella brassicaformis	+	-	-	+	+
	psaB	psaC	psaE	psaF	psaI
Chromera velia	+	+	+	+	-
Vitrella brassicaformis	+	+	+	+	-
	psaJ	psaK	psaL	Rbcl	RbcS
Chromera velia	-	-	+	+	-
Vitrella brassicaformis	+	-	+	+	-
	Ycf3	Ycf4	Ycf44	Ycf54	Ycf79
Chromera velia	+	-	-	+	-
Vitrella brassicaformis	+	+	+	-	-
	psbA	psbB	psbC	psbE	psbF
Chromera velia	+	+	+	+	+
Vitrella brassicaformis	+	+	+	+	+
	psbH	psbI	psbJ	psbK	psbM
Chromera velia	+	+	+	+	-
Vitrella brassicaformis	+	+	+	+	+
	psbN	psbO	psbQ	psbTc	psbU
Chromera velia	+	+	+	+	+
Vitrella brassicaformis	+	+	+	+	+
	psbV	psbX	psbY	psbZ	Psb27
Chromera velia	+	-	-	-
Vitrella brassicaformis	+	-	-	-	+
	Psb29	Ycf39	Ycf48
Chromera velia	+	+	+
Vitrella brassicaformis	+	-	+
