# Supplementary material for: Chromerid genomes reveal the evolutionary path from photosynthetic algae to obligate intracellular parasites
Source: eLife. 2015 Jul 15;4:e06974. doi: 10.7554/eLife.06974 (PMC4501334; doi:10.7554/eLife.06974)
Supplement: Supplementary file 4. — Genes encoding enzymes involved in heme biosynthesis in chromerids. DOI: http://dx.doi.org/10.7554/eLife.06974.029 [file elife06974s013.xlsx]

## Sheet: S11-Heme Biosynthesis Genes
ALAS	signal peptide	transit peptide	origin
Chromera velia	not present	* not predictable	mitochondrion
Vitrella brassicaformis	not present	* MPGRFLSFATSEI ?	mitochondrion
ALAD1	signal peptide	transit peptide	origin
Chromera velia	MRALLLWTSVVGSSG	FLQPPVSGPSQRQTPPTELRGLPQSSPFKGVPDSETPGALREELQPLVDLATRPRRNRRNQVFRSLM	cyanobacterial (plastid) origin
Vitrella brassicaformis	MELPAALIGVSLLQLLLPSDAF	VSYSPHSLRRRNADTKRRTPHRSALH	cyanobacterial (plastid) origin
ALAD2	signal peptide	transit peptide	origin
Chromera velia	MWSNASSDSSTCGAPVKRT	EEGRSVCSTHDDPKRSRGSGDLSVERGPLQIPSRHRLQAGFS	unspecified eukaryotic origin
Vitrella brassicaformis	MALSSDKALLCLAGGPAKTLS	SPMPSGASLEVSPPPRIPIPHTR	unspecified eukaryotic origin
PBGD	signal peptide	transit peptide	origin
Chromera velia	MVCSGLFVGGLLVSAVSA	FTVVDPSQSSLLSRGRRTASRS	alpha-proteobacterial origin
Vitrella brassicaformis	MSDFPLLLLLVALLSPLLSAVGA	FTPSVHPSALHRHRPATLAYVDQ	alpha-proteobacterial origin
UROS	signal peptide	transit peptide	origin
Chromera velia	MNFSCFTFLLNCRPSTPS	not predictable	uncertain origin in primary alga (endosymbiont)
Vitrella brassicaformis	MLPMDSLALLHSAFCHSRLSPSPHHAPLLLSSSSALPSLSARA	not predictable	uncertain origin in primary alga (endosymbiont)
UROD1	signal peptide	transit peptide	origin
Chromera velia	MMMFKSVGAVLVAVSVLEGSGFS	VQSRSFLKRPLFGFRSRSSQSSALDMATATLEPIQ	secondary host (exosymbiont) nucleus
Vitrella brassicaformis	MSVPTMSIILLAAVAASLA	LHPQKASSTGFLSSAPLRRLRSSNSRALRSRLARPLCMQAVVTETSTERKQEIS	secondary host (exosymbiont) nucleus
UROD2	signal peptide	transit peptide	origin
Chromera velia	MGVMMRALGSLAVSLFLSSSSA	FRLSVSSLPSPVSSQETKRAQGSQPRSCLSMSGTLKNDLMLR	primary host (endosymbiont) nucleus
Vitrella brassicaformis	gene is not present	gene is not present	gene is not present
UROD2	signal peptide	transit peptide	origin
Chromera velia	MWKRRLLFLASLSLLLEPAVRVCDA	not predictable	cyanobacterial (plastid) origin
Vitrella brassicaformis	gene is not present	gene is not present	gene is not present
CPOX1	signal peptide	transit peptide	origin
Chromera velia	MGRTQLLLFFATVSWA	SSFQLAGKGGVTGFLGRRKAAQESTRLK	uncertain eukaryotic origin
Vitrella brassicaformis	MNAILLKHRELCSCDLEIWHFILSCL	not predictable	uncertain eukaryotic origin
	QICA
CPOX2	signal peptide	transit peptide	origin
Chromera velia	MGRTQLLLFFATVSWA	SSFQLAGKGGVTGFLGRRKAAQESTRLK	secondary host (exosymbiont) origin
Vitrella brassicaformis	MNAILLKHRELCSCDLEIWHFILSCLQICA	not found	secondary host (exosymbiont) origin
PPOX1	signal peptide	transit peptide	origin
Chromera velia	MRTFTTVLAPAAFCCCAEA	FILTSPRHFSRSEQSVSSLQAGPSS	cyanobacterial (plastid) origin
Vitrella brassicaformis	MRISVLLVAVLEIAAAAGKAA	FILPTHSRPQRPPRTSVRAAW	cyanobacterial (plastid) origin
PPOX2	signal peptide	transit peptide	origin
Chromera velia	MSRAPHVCVIGGGLAGLTTAYTLRRLLPRVRL	TILEKADRLGGYIHTHQTRQPVTTAYGN	unspecified eukaryotic origin
Vitrella brassicaformis	MSRTPHFCVIGGVAGLVTTYLLRCGLPQAALT	LVEGSSRWGGWVQTEMKGSFLFEQGPRFFTLTKGGR	unspecified eukaryotic origin
FeCH1	signal peptide	transit peptide	origin
Chromera velia	MSRRVQGRRPGCTPLLWLGLFVLSLSVRFA	VGIGSSSVSVQEPFLKVPPFLSEARFTFKTINARLKEKFHEEMDNIYHRFSSSLKQYGAGR	proteobacterial origin
Vitrella brassicaformis	MTSRRGLLELRGGFIARQ	KKRQMTDPAASEEDLRANVFHQ	proteobacterial origin
FeCH2	signal peptide	transit peptide	origin
Chromera velia	MPTKCHHPRLRPAFLPACVLFLGLFPFSPA	LSFRLHDSKLLDGSRLRPQRRGVRGVRGVEAPELTALSSEVSPSSRCT	cyanobacterial (plastid) origin
Vitrella brassicaformis	MEMHQLDRRKPVRRRAQTALTLISLAAASLSCAQA	FLVQPHRH	cyanobacterial (plastid) origin
