# Supplementary material for: Chromerid genomes reveal the evolutionary path from photosynthetic algae to obligate intracellular parasites
Source: eLife. 2015 Jul 15;4:e06974. doi: 10.7554/eLife.06974 (PMC4501334; doi:10.7554/eLife.06974)
Supplement: Supplementary file 5. — Domains of extracellular proteins and example genes in chromerids. (a) Species abbreviations: Perkinsus marinus, P. mar; Chromera velia, C. vel; Vitrella brassicaformis, V. bra; and Cryptosporidium parvum, C. par. (b) Domain accession identifiers. Domain information can be retrieved at the NCBI Conserved Domain website: (http://www.ncbi.nlm.nih.gov/cdd). (c) At the time of publication this accession identifier was valid but the relevant entry could not be retrieved via the NCBI Conserved Domain website: (http://www.ncbi.nlm.nih.gov/cdd). (d) A domain having two cysteines and thus far found only as tandem arrays in proteins of Chromera velia (for example, Cvel_967). (e) Cysteine-rich domain found in Cryptosporidium oocyst wall proteins (COWP) and in coccidians. (f) Archaeal protease-type repeats first described in the Cryptosporidium predicted EC protein, cgd7_4560. The domain was previously described as ‘A small domain with characteristically spaced cysteine residues that is fused to a papain-like protease domain in the secreted protein AF1946 from Archaeoglobus fulgidus (Templeton et al., 2004a)’. (g) The domain was previously described as ‘Domain typically with 6 cysteines, seen thus far mainly in animals with a few occurrences in plants. It is found in the sea anemone toxin metridin and fused to animal metal proteases, plant prolyl hydroxylases and is vastly expanded in the genome of Caenorhabditis elegans (Templeton et al., 2004a)’. (h) The domain was previously described as ‘β-strand rich domain, predicted to form a β-sandwich structure that is found in bacterial secreted levanases and glucosidases (Templeton et al., 2004a)’. DOI: http://dx.doi.org/10.7554/eLife.06974.030 [file elife06974s014.xlsx]

## Sheet: S14-EC Domains
Domain	Domain ID b	Ciliates	P. mar	C.vel	V. bra	C. par	Coccidians	Plasmodium	Examples of Genes in chromerids
FN3	cd00063								Cvel_2036.t1, Cvel_4418.t1, Cvel_1082.t1, Vbra_5231.t1
IG_FLMN	cl19759								Vbra_5231.t1
IPT/TIG	cl15674								Cvel_13196.t1
PbP1	cd06269								Cvel_15365.t1, Cvel_3036.t1, Cvel_3372.t1, Cvel_18313.t1, Cvel_932.t1, Cvel_20683.t1, Vbra_533.t1, Vbra_20580.t1, Vbra_1810.t1, Vbra_13528.t1
Myxococcus	cl11785 c								Cvel_7644.t1, Cvel_3369.t1, Vbra_1225.t1, Vbra_1446.t1
G8	pfam10162								Cvel_13196.t1, Cvel_4177.t1, Vbra_18098.t1, Vbra_2943.t1
GPS	cl02559								Cvel_3369.t1, Cvel_4702.t1, Cvel_20083.t1, Vbra_4910.t1, Vbra_5710.t1, Vbra_6329.t1, Vbra_1225.t1
REJ	pfam02010								Cvel_10257.t1, Cvel_12169.t1, Vbra_4910.t1, Vbra_10487.t1, Vbra_14295.t1
BETA	pfam13229								Cvel_13196.t1, Vbra_14026.t1
ChtBD1	cd00035								Cvel_13116.t1, Cvel_13169.t1, Cvel_12879.t1, Cvel_12905.t1, Vbra_14797.t1 (?)
PBP/ANF	cd06366								Cvel_15848.t1, Cvel_3372.t1, Cvel_932.t1, Vbra_3770.t1, Vbra_7649.t1, Vbra_7538.t1
DERM	cl20641 c								Cvel_1944.t1, Cvel_5379.t1, Cvel_15378.t1, Cvel_21834.t1, Vbra_5710.t1
CV1	- d								Cvel_14537.t1, Cvel_1767.t1, Cvel_16152.t1, Cvel_4666.t1, Cvel_1317.t1, Cvel_967.t1
TSP-3	pfam02412
Arylsulftrans	cl19972								Vbra_10419.t1, Vbra_17229.t1, Vbra_6251.t1, Vbra_20167.t1, Vbra_3536.t1, Vbra_18635.t1
WSC	cl02568								Cvel_1944.t1, Cvel_5379.t1, Vbra_17108.t1
HYR	cl03620 c								Cvel_20107.t1, Cvel_19175.t1, Cvel_11666.t1, Cvel_5680.t1, Vbra_15786.t1
TREFOIL	cd00111								Cvel_20567.t1, Vbra_832.t1, Vbra_3919.t1, Vbra_21054.t1, Vbra_18635.t1
HINT	cd00081		Nuclear version?						Cvel_2168.t1, Cvel_1332.t1, Cvel_12947.t1, Cvel_515.t1, Cvel_12730.t1
PAN-APPLE	cl00112								Cvel_5112.t1, Cvel_2650.t1, Cvel_22583.t1, Cvel_5680.t1, Vbra_15446.t1, Vbra_1188.t1, Vbra_10459.t1, Vbra_1225.t1
MAM	cd06263								Cvel_4287.t1, Cvel_22317.t1, Vbra_7021.t1 I, Vbra_10049.t1, Vbra_10049.t1, Vbra_15024.t1
CAO	pfam01179								Cvel_22317.t1, Vbra_7021.t1 I, Vbra_3769.t1
COWP	- e								Cvel_10600.t1, Cvel_31900.t1, Cvel_20950.t1, Vbra_11165.t1, Vbra_1428.t1, Vbra_4955.t1
ARC	- f								Cvel_8234.t1, Cvel_23546.t1, Vbra_10966.t1, Vbra_14534.t1
BIG_5	pfam13205								Cvel_8234.t1, Vbra_5849.t1, Vbra_20053.t1, Vbra_6112.t1, Vbra_18635.t1 , Vbra_10966.t1
TOX1	- g								Cvel_4297.t1, Cvel_23546.t1
Notch	cl02419								Cvel_8866.t1, Cvel_8234.t1, Cvel_23546.t1, Vbra_13621.t1
KRINGLE	cl00100				(?)				Vbra_9841.t1 (?)
RICIN	cd00161								Cvel_15438.t1, Cvel_3912.t1, Cvel_22769.t1, Cvel_5913.t1, Vbra_10787.t1, Vbra_13682.t1, Vbra_22682.t1
NEC	cl02436								Cvel_20989.t1, Cvel_22769.t1, Vbra_13690.t1, Vbra_10787.t1
LH2	cl00011								Cvel_9550.t1 , Vbra_19368.t1, Vbra_19369.t1, Vbra_19127.t1
SR	cl02509								Cvel_9550.t1, Cvel_4287.t1, Vbra_19368.t1, Vbra_11245.t1, Vbra_11661.t1, Vbra_15024.t1
Laminin G3/	cl00102								Cvel_9551.t1, Cvel_15809.t3, Cvel_5093.t1, Vbra_19368.t1, Vbra_19127.t1, Vbra_17867.t1
Pentraxin
LCCL	cl02694	Oxytricha?							Cvel_9551.t1, Cvel_22769.t1, Cvel_20989.t1, Vbra_19368.t1, Vbra_13690.t1, Vbra_10787.t1
LEVANASE	- h	Oxytricha?							Cvel_22770.t1, Vbra_13682.t1, Vbra_13690.t1
CPW_WPC	cl09918								Cvel_23115.t1, Cvel_12790.t1, Cvel_20580.t1, Vbra_13826.t1, Vbra_18088.t1, Vbra_7969.t1
Fasciclin	cl02663								Cvel_6662.t1, Cvel_5831.t1, Cvel_5036.t1, Vbra_14363.t1, Vbra_2466.t1
FN2	cl09951		Pfiesteria?						Cvel_7154.t1, Cvel_1217.t1, Vbra_18364.t1, Vbra_11975.t1
CCP (Sushi)	cl00043								Cvel_8866.t1, Cvel_8234.t1, Cvel_19175.t1, Cvel_23546.t1, Vbra_13621.t1, Vbra_8981.t1, Vbra_16381.t1
DISCOIDIN	Pfam00754								Cvel_1561.t1, Cvel_2214.t1, Cvel_5037.t1, Cvel_2782.t1, Vbra_19378.t1, Vbra_9108.t1, Vbra_18098.t1
TSP1	cl15278								Cvel_24047.t1, Cvel_29656.t2, Cvel_29917.t1, Cvel_23546.t1, Vbra_12027.t1, Vbra_14095.t1
PA14	smart00758								Vbra_10787.t1, Vbra_5231.t1, Vbra_18364.t1
vWA	cl00057					C. muris (1 gene?)			Cvel_24047.t1, Cvel_29656.t2, Cvel_29917.t1, Vbra_12027.t1, Vbra_14095.t1
MacPF	cl02616								Cvel_16732.t1, Cvel_1944.t1, Cvel_5379.t1, Vbra_18070.t1
SCP	cl00133								Cvel_15549.t1, Cvel_19684.t1, Cvel_12695.t1, Vbra_21604.t1, Vbra_16344.t1, Vbra_20221.t1
TRP	cl18480 c								Cvel_18313.t1, Cvel_5025.t1, Cvel_14780.t1, Vbra_533.t1, Vbra_20580.t1, Vbra_14366.t1
GCC2/GCC3	pfam07699								Cvel_3066.t1, Cvel_4685.t1, Cvel_13401.t1, Vbra_18265.t1, Vbra_19445.t1, Vbra_18823.t1
VCBS/Int Alpha	cl15299								Cvel_2175.t1, Cvel_17004.t1, Cvel_12684.t1, Vbra_16701.t1, Vbra_1265.t1, Vbra_21971.t1
EGF	cd00054								Cvel_2650.t1, Cvel_21804.t2, Cvel_11464.t1, Cvel_5680.t1, Cvel_967.t1, Vbra_11245.t1, Vbra_5208.t1, Vbra_5994.t1
