# Supplementary material for: Chromerid genomes reveal the evolutionary path from photosynthetic algae to obligate intracellular parasites
Source: eLife. 2015 Jul 15;4:e06974. doi: 10.7554/eLife.06974 (PMC4501334; doi:10.7554/eLife.06974)
Supplement: Supplementary file 6. — Mitochondrial localization predictions of selected RAP genes. Various algorithmic methods were used to identify candidates for experimental validations in Toxoplasma. Classifications are given in the column ‘Loc’ as M-mitochondria; S- secreted; O-others. DOI: http://dx.doi.org/10.7554/eLife.06974.031 [file elife06974s015.xlsx]

## Sheet: Sheet1
		TargetP (>90% specificity cutoff) (http://www.cbs.dtu.dk/services/TargetP/)						MitoProt II (http://ihg.gsf.de/ihg/mitoprot.html)		Ipsort (http://ipsort.hgc.jp/)	PredSL (http://hannibal.biol.uoa.gr/PredSL/input.html)	PredAlgo1 (KAUST)
Name	Product (ToxoDB 9.0)	Len	mTP	SP	Other	Loc.* (M/S/O)	RC (Reliability class, lower value better)	Loc. (M/S/O)	Prob.	Loc. (M/S/O)	Loc. (M/S/O)	Loc. (M/S/O)
TGME49_289200	RAP domain containing	890	0.954	0.004	0.136	M	1	M	0.9688	M	M	M
TGME49_269830	RAP domain containing	861	0.937	0.008	0.177	M	2	M	0.9553	M	M	M
TGME49_237010	Hypothetical	645	0.868	0.047	0.139	M	2	M	0.9816	O	M	M
TGME49_202240	RAP domain containing	1856	0.694	0.042	0.191	M	3	M	0.5812	M	O	M
TGME49_285840	RAP domain containing	571	0.922	0.045	0.092	M	1	M	0.9678	M	S	M
TGME49_237100	RAP domain containing	1673	0.934	0.036	0.088	M	1	M	0.8551	M	O	M
TGME49_232100	RAP domain containing	1591	0.925	0.027	0.099	M	1	M	0.9924	M	M	M
TGME49_225510	RAP domain containing	1011	0.848	0.033	0.187	M	2	M	0.9105	M	M	M
TGME49_239350	RAP domain containing	2755	0.809	0.015	0.313	M	3	M	0.9667	O	O	M
TGME49_213420	RAP domain containing	713	0.877	0.01	0.243	M	2	M	0.9493	O	M	M
